# Supplementary material for: Genomic epidemiology reveals multidrug resistant plasmid spread between Vibrio cholerae lineages in Yemen
Source: Nat Microbiol. 2023 Sep 28;8(10):1787–98. doi: 10.1038/s41564-023-01472-1 (PMC10539172; doi:10.1038/s41564-023-01472-1)
Supplement: Supplementary file 3 — Supplementary Tables 1–14. [file 41564_2023_1472_MOESM3_ESM.xlsx]

## Sheet: S1 - linelists 2017-2019
Sample.id	S.No	Lab.No	Sex	Age.by.Year	Age.by.Month	Age	Governorate	Onset.Date	Date.of.sample.collection	Date.of.received	Date.received	received.Year	received.Month	Date.of.result	Culture.result	Serotype	Rapid.test.result	Amoxicillin	Ampicillin	Cefotaxime	Ceftriaxone	Piperacillin.tazobactam	Erythromycin	Azithromycin	Ciprofloxacin	Nalidixic.acid	Polymyxin.B	Co.trimoxazole	Doxycycline	Minocycline	Tetracycline	Nitrofurantoin	Notes	beta.lactams	macrolides	quinolones	polymyxins	sulfonamides	tetracyclines
2017-0001	1	852	F	35	NA	35	Amran	NA	NA	2017-04-27	2017-04-27	2017	April	2017-04-30	V. cholerae	Ogawa	NA	R	NA	S	NA	NA	S	NA	S	R	R	S	S	S	R	NA	NA	R	S	R	R	S	R
2017-0002	2	853	F	50	NA	50	Al Mahwit	NA	NA	2017-04-29	2017-04-29	2017	April	2017-05-01	not V. Cholerae		NA	NA	NA	NA	NA	NA	NA	NA	NA	NA	NA	NA	NA	NA	NA	NA	NA	S	S	S	S	S	S
2017-0003	3	854	F	20	NA	20	Dhamar	NA	NA	2017-04-29	2017-04-29	2017	April	2017-05-01	not V. Cholerae		NA	NA	NA	NA	NA	NA	NA	NA	NA	NA	NA	NA	NA	NA	NA	NA	NA	S	S	S	S	S	S
2017-0004	4	855	F	80	NA	80	Dhamar	NA	NA	2017-04-29	2017-04-29	2017	April	2017-05-01	not V. Cholerae		NA	NA	NA	NA	NA	NA	NA	NA	NA	NA	NA	NA	NA	NA	NA	NA	NA	S	S	S	S	S	S
2017-0005	5	856	M	7	NA	7	Sana'a	NA	NA	2017-04-29	2017-04-29	2017	April	2017-05-01	not V. Cholerae		NA	NA	NA	NA	NA	NA	NA	NA	NA	NA	NA	NA	NA	NA	NA	NA	NA	S	S	S	S	S	S
2017-0006	6	857	M	16	NA	16	Sana'a	NA	NA	2017-04-29	2017-04-29	2017	April	2017-05-01	not V. Cholerae		NA	NA	NA	NA	NA	NA	NA	NA	NA	NA	NA	NA	NA	NA	NA	NA	NA	S	S	S	S	S	S
2017-0007	7	858	F	50	NA	50	Sana'a City	NA	NA	2017-04-29	2017-04-29	2017	April	2017-05-01	not V. Cholerae		NA	NA	NA	NA	NA	NA	NA	NA	NA	NA	NA	NA	NA	NA	NA	NA	NA	S	S	S	S	S	S
2017-0008	8	859	F	80	NA	80	Sana'a City	NA	NA	2017-04-29	2017-04-29	2017	April	2017-05-01	V. cholerae	Ogawa	NA	R	NA	S	NA	NA	S	NA	S	R	R	NA	S	S	R	NA	NA	R	S	R	R	S	R
2017-0009	9	860	M	35	NA	35	Al Hudayda	NA	NA	2017-04-30	2017-04-30	2017	April	2017-05-03	not V. Cholerae		NA	NA	NA	NA	NA	NA	NA	NA	NA	NA	NA	NA	NA	NA	NA	NA	NA	S	S	S	S	S	S
2017-0010	10	861	F	80	NA	80	Dhamar	NA	NA	2017-04-30	2017-04-30	2017	April	2017-05-04	not V. Cholerae		NA	NA	NA	NA	NA	NA	NA	NA	NA	NA	NA	NA	NA	NA	NA	NA	NA	S	S	S	S	S	S
2017-0011	11	862	F	65	NA	65	Dhamar	NA	NA	2017-04-30	2017-04-30	2017	April	2017-05-04	not V. Cholerae		NA	NA	NA	NA	NA	NA	NA	NA	NA	NA	NA	NA	NA	NA	NA	NA	NA	S	S	S	S	S	S
2017-0012	12	863	F	35	NA	35	Amran	NA	NA	2017-04-30	2017-04-30	2017	April	2017-05-04	not V. Cholerae		NA	NA	NA	NA	NA	NA	NA	NA	NA	NA	NA	NA	NA	NA	NA	NA	NA	S	S	S	S	S	S
2017-0013	13	864	F	14	NA	14	Ibb	NA	NA	2017-04-30	2017-04-30	2017	April	2017-05-04	not V. Cholerae		NA	NA	NA	NA	NA	NA	NA	NA	NA	NA	NA	NA	NA	NA	NA	NA	NA	S	S	S	S	S	S
2017-0014	14	865	F	35	NA	35	Ibb	NA	NA	2017-04-30	2017-04-30	2017	April	2017-05-04	not V. Cholerae		NA	NA	NA	NA	NA	NA	NA	NA	NA	NA	NA	NA	NA	NA	NA	NA	NA	S	S	S	S	S	S
2017-0015	15	866	F	47	NA	47	Ibb	NA	NA	2017-04-30	2017-04-30	2017	April	2017-05-04	not V. Cholerae		NA	NA	NA	NA	NA	NA	NA	NA	NA	NA	NA	NA	NA	NA	NA	NA	NA	S	S	S	S	S	S
2017-0016	16	857	F	65	NA	65	Sana'a	NA	NA	2017-04-30	2017-04-30	2017	April	2017-05-04	not V. Cholerae		NA	NA	NA	NA	NA	NA	NA	NA	NA	NA	NA	NA	NA	NA	NA	NA	NA	S	S	S	S	S	S
2017-0017	17	868	F	70	NA	70	Sana'a City	NA	NA	2017-04-30	2017-04-30	2017	April	2017-05-04	V. cholerae	Ogawa	NA	R	NA	S	NA	NA	M	NA	S	NA	S	S	S	NA	S	NA	NA	R	S	S	S	S	S
2017-0018	18	869	F	65	NA	65	Sa'dah	NA	NA	2017-04-30	2017-04-30	2017	April	2017-05-04	V. cholerae	Ogawa	NA	R	NA	S	NA	NA	M	NA	S	NA	NA	S	S	S	S	NA	NA	R	S	S	S	S	S
2017-0019	19	870	F	60	NA	60	Sana'a City	NA	NA	2017-04-30	2017-04-30	2017	April	2017-05-04	V. cholerae	Ogawa	NA	NA	NA	S	NA	NA	M	NA	S	NA	NA	S	S	S	S	NA	NA	S	S	S	S	S	S
2017-0020	20	871	M	35	NA	35	Sana'a City	NA	NA	2017-04-30	2017-04-30	2017	April	2017-05-04	not V. Cholerae		NA	NA	NA	NA	NA	NA	NA	NA	NA	NA	NA	NA	NA	NA	NA	NA	NA	S	S	S	S	S	S
2017-0021	21	872	F	35	NA	35	Sana'a City	NA	NA	2017-04-30	2017-04-30	2017	April	2017-05-04	V. cholerae	Ogawa	NA	R	NA	S	NA	NA	M	NA	S	NA	NA	S	S	S	S	NA	NA	R	S	S	S	S	S
2017-0022	22	873	F	NA	NA	0	Sana'a City	NA	NA	2017-04-30	2017-04-30	2017	April	2017-05-04	V. cholerae	Ogawa	NA	R	NA	R	NA	NA	R	NA	S	NA	NA	S	S	S	S	NA	NA	R	R	S	S	S	S
2017-0023	23	874	F	60	NA	60	Sana'a City	NA	NA	2017-04-30	2017-04-30	2017	April	2017-05-04	V. cholerae	Ogawa	NA	R	NA	S	NA	NA	M	NA	S	NA	NA	S	S	S	S	NA	NA	R	S	S	S	S	S
2017-0024	24	875	F	23	NA	23	Sana'a City	NA	NA	2017-04-30	2017-04-30	2017	April	2017-05-04	V. cholerae	Ogawa	NA	R	NA	NA	S	NA	S	S	S	R	NA	NA	S	NA	M	NA	NA	R	S	R	S	S	S
2017-0025	25	876	F	85	NA	85	Sana'a City	NA	NA	2017-04-30	2017-04-30	2017	April	2017-05-04	not V. Cholerae		NA	NA	NA	NA	NA	NA	NA	NA	NA	NA	NA	NA	NA	NA	NA	NA	NA	S	S	S	S	S	S
2017-0026	26	877	F	70	NA	70	Sana'a City	NA	NA	2017-04-30	2017-04-30	2017	April	2017-05-04	not V. Cholerae		NA	NA	NA	NA	NA	NA	NA	NA	NA	NA	NA	NA	NA	NA	NA	NA	NA	S	S	S	S	S	S
2017-0027	27	878	F	40	NA	40	Al Mahwit	NA	NA	2017-05-01	2017-05-01	2017	May	2017-05-03	V. cholerae	Ogawa	NA	R	NA	S	NA	NA	M	NA	S	NA	NA	S	S	S	S	NA	NA	R	S	S	S	S	S
2017-0028	28	879	F	35	NA	35	Amran	NA	NA	2017-05-01	2017-05-01	2017	May	2017-05-04	not V. Cholerae		NA	NA	NA	NA	NA	NA	NA	NA	NA	NA	NA	NA	NA	NA	NA	NA	NA	S	S	S	S	S	S
2017-0029	29	880	M	27	NA	27	Al Hudayda	NA	NA	2017-05-01	2017-05-01	2017	May	2017-05-04	not V. Cholerae		NA	NA	NA	NA	NA	NA	NA	NA	NA	NA	NA	NA	NA	NA	NA	NA	NA	S	S	S	S	S	S
2017-0030	30	881	M	50	NA	50	Al Hudayda	NA	NA	2017-05-01	2017-05-01	2017	May	2017-05-04	not V. Cholerae		NA	NA	NA	NA	NA	NA	NA	NA	NA	NA	NA	NA	NA	NA	NA	NA	NA	S	S	S	S	S	S
2017-0031	31	882	M	18	NA	18	Al Hudayda	NA	NA	2017-05-01	2017-05-01	2017	May	2017-05-04	not V. Cholerae		NA	NA	NA	NA	NA	NA	NA	NA	NA	NA	NA	NA	NA	NA	NA	NA	NA	S	S	S	S	S	S
2017-0032	32	883	M	5	NA	5	Al Hudayda	NA	NA	2017-05-01	2017-05-01	2017	May	2017-05-04	not V. Cholerae		NA	NA	NA	NA	NA	NA	NA	NA	NA	NA	NA	NA	NA	NA	NA	NA	NA	S	S	S	S	S	S
2017-0033	33	884	M	60	NA	60	Sana'a	NA	NA	2017-05-01	2017-05-01	2017	May	2017-05-04	not V. Cholerae		NA	NA	NA	NA	NA	NA	NA	NA	NA	NA	NA	NA	NA	NA	NA	NA	NA	S	S	S	S	S	S
2017-0034	34	885	M	43	NA	43	Sana'a	NA	NA	2017-05-01	2017-05-01	2017	May	2017-05-03	V. cholerae	Ogawa	NA	R	NA	S	NA	NA	M	NA	S	NA	NA	S	S	S	S	NA	NA	R	S	S	S	S	S
2017-0035	35	886	F	60	NA	60	Sana'a	NA	NA	2017-05-01	2017-05-01	2017	May	2017-05-03	V. cholerae	Ogawa	NA	R	NA	S	NA	NA	M	NA	S	NA	NA	S	S	S	S	NA	NA	R	S	S	S	S	S
2017-0036	36	887	F	27	NA	27	Sana'a City	NA	NA	2017-05-01	2017-05-01	2017	May	2017-05-04	not V. Cholerae		NA	NA	NA	NA	NA	NA	NA	NA	NA	NA	NA	NA	NA	NA	NA	NA	NA	S	S	S	S	S	S
2017-0037	37	888	F	65	NA	65	Sana'a City	NA	NA	2017-05-01	2017-05-01	2017	May	2017-05-04	not V. Cholerae		NA	NA	NA	NA	NA	NA	NA	NA	NA	NA	NA	NA	NA	NA	NA	NA	NA	S	S	S	S	S	S
2017-0038	38	889	M	33	NA	33	Sana'a City	NA	NA	2017-05-01	2017-05-01	2017	May	2017-05-03	V. cholerae	Ogawa	NA	R	NA	S	NA	NA	M	NA	S	NA	NA	S	S	S	S	NA	NA	R	S	S	S	S	S
2017-0039	39	890	F	32	NA	32	Hajjah	NA	NA	2017-05-01	2017-05-01	2017	May	2017-05-04	not V. Cholerae		NA	NA	NA	NA	NA	NA	NA	NA	NA	NA	NA	NA	NA	NA	NA	NA	NA	S	S	S	S	S	S
2017-0040	40	891	M	20	NA	20	Sana'a City	NA	NA	2017-05-02	2017-05-02	2017	May	2017-05-04	not V. Cholerae		NA	NA	NA	NA	NA	NA	NA	NA	NA	NA	NA	NA	NA	NA	NA	NA	NA	S	S	S	S	S	S
2017-0041	41	892	F	18	NA	18	Sana'a City	NA	NA	2017-05-02	2017-05-02	2017	May	2017-05-04	not V. Cholerae		NA	NA	NA	NA	NA	NA	NA	NA	NA	NA	NA	NA	NA	NA	NA	NA	NA	S	S	S	S	S	S
2017-0042	42	893	M	35	NA	35	Sana'a City	NA	NA	2017-05-02	2017-05-02	2017	May	2017-05-04	not V. Cholerae		NA	NA	NA	NA	NA	NA	NA	NA	NA	NA	NA	NA	NA	NA	NA	NA	NA	S	S	S	S	S	S
2017-0043	43	894	F	42	NA	42	Sana'a City	NA	NA	2017-05-02	2017-05-02	2017	May	2017-05-03	V. cholerae	Ogawa	NA	R	NA	NA	S	NA	NA	S	S	R	NA	S	S	S	M	NA	NA	R	S	R	S	S	S
2017-0044	44	895	F	40	NA	40	Sana'a	NA	NA	2017-05-02	2017-05-02	2017	May	2017-05-03	V. cholerae	Ogawa	NA	R	NA	NA	S	NA	M	S	S	R	NA	NA	S	NA	M	NA	NA	R	S	R	S	S	S
2017-0045	45	896	M	37	NA	37	Ibb	NA	NA	2017-05-02	2017-05-02	2017	May	2017-05-03	V. cholerae	Ogawa	NA	R	NA	S	NA	NA	NA	S	S	R	NA	NA	S	NA	M	NA	NA	R	S	R	S	S	S
2017-0046	46	897	M	25	NA	25	Al Mahwit	NA	NA	2017-05-02	2017-05-02	2017	May	2017-05-04	not V. Cholerae		NA	NA	NA	NA	NA	NA	NA	NA	NA	NA	NA	NA	NA	NA	NA	NA	NA	S	S	S	S	S	S
2017-0047	47	898	F	25	NA	25	Sana'a City	NA	NA	2017-05-02	2017-05-02	2017	May	2017-05-04	V. cholerae	Ogawa	NA	R	NA	S	S	NA	S	S	S	R	NA	NA	S	NA	M	NA	NA	R	S	R	S	S	S
2017-0048	48	899	F	75	NA	75	Sana'a City	NA	NA	2017-05-02	2017-05-02	2017	May	2017-05-04	not V. Cholerae		NA	NA	NA	NA	NA	NA	NA	NA	NA	NA	NA	NA	NA	NA	NA	NA	NA	S	S	S	S	S	S
2017-0049	49	900	F	50	NA	50	Sana'a City	NA	NA	2017-05-02	2017-05-02	2017	May	2017-05-04	V. cholerae	Ogawa	NA	R	NA	NA	S	NA	S	S	S	R	NA	NA	S	NA	M	NA	NA	R	S	R	S	S	S
2017-0050	50	901	M	45	NA	45	Sana'a City	NA	NA	2017-05-02	2017-05-02	2017	May	2017-05-04	not V. Cholerae		NA	NA	NA	NA	NA	NA	NA	NA	NA	NA	NA	NA	NA	NA	NA	NA	NA	S	S	S	S	S	S
2017-0051	51	902	F	40	NA	40	Dhamar	NA	NA	2017-05-02	2017-05-02	2017	May	2017-05-04	not V. Cholerae		NA	NA	NA	NA	NA	NA	NA	NA	NA	NA	NA	NA	NA	NA	NA	NA	NA	S	S	S	S	S	S
2017-0052	52	903	F	60	NA	60	Ibb	NA	NA	2017-05-02	2017-05-02	2017	May	2017-05-04	not V. Cholerae		NA	NA	NA	NA	NA	NA	NA	NA	NA	NA	NA	NA	NA	NA	NA	NA	NA	S	S	S	S	S	S
2017-0053	53	904	F	50	NA	50	Dhamar	NA	NA	2017-05-02	2017-05-02	2017	May	2017-05-04	not V. Cholerae		NA	NA	NA	NA	NA	NA	NA	NA	NA	NA	NA	NA	NA	NA	NA	NA	NA	S	S	S	S	S	S
2017-0054	54	905	F	30	NA	30	Dhamar	NA	NA	2017-05-02	2017-05-02	2017	May	2017-05-04	not V. Cholerae		NA	NA	NA	NA	NA	NA	NA	NA	NA	NA	NA	NA	NA	NA	NA	NA	NA	S	S	S	S	S	S
2017-0055	55	906	F	25	NA	25	Dhamar	NA	NA	2017-05-02	2017-05-02	2017	May	2017-05-04	not V. Cholerae		NA	NA	NA	NA	NA	NA	NA	NA	NA	NA	NA	NA	NA	NA	NA	NA	NA	S	S	S	S	S	S
2017-0056	56	907	M	12	NA	12	Dhamar	NA	NA	2017-05-02	2017-05-02	2017	May	2017-05-04	V. cholerae	Ogawa	NA	R	NA	NA	S	NA	S	S	S	R	NA	NA	S	NA	M	NA	NA	R	S	R	S	S	S
2017-0057	57	908	M	55	NA	55	Dhamar	NA	NA	2017-05-02	2017-05-02	2017	May	2017-05-04	V. cholerae	Ogawa	NA	R	NA	NA	S	NA	S	S	S	R	NA	NA	S	NA	M	NA	NA	R	S	R	S	S	S
2017-0058	58	909	F	4	NA	4	Dhamar	NA	NA	2017-05-02	2017-05-02	2017	May	2017-05-04	V. cholerae	Ogawa	NA	R	NA	NA	S	NA	S	S	S	R	NA	NA	S	NA	M	NA	NA	R	S	R	S	S	S
2017-0059	59	910	F	NA	NA	0	Dhamar	NA	NA	2017-05-02	2017-05-02	2017	May	2017-05-04	not V. Cholerae		NA	NA	NA	NA	NA	NA	NA	NA	NA	NA	NA	NA	NA	NA	NA	NA	NA	S	S	S	S	S	S
2017-0060	60	911	F	40	NA	40	Sana'a City	NA	NA	2017-05-02	2017-05-02	2017	May	2017-05-04	not V. Cholerae		NA	NA	NA	NA	NA	NA	NA	NA	NA	NA	NA	NA	NA	NA	NA	NA	NA	S	S	S	S	S	S
2017-0061	61	912	M	35	NA	35	Sana'a City	NA	NA	2017-05-02	2017-05-02	2017	May	2017-05-04	V. cholerae	Ogawa	NA	R	NA	NA	S	NA	S	S	S	R	NA	NA	S	NA	M	NA	NA	R	S	R	S	S	S
2017-0062	62	913	F	42	NA	42	Sana'a City	NA	NA	2017-05-02	2017-05-02	2017	May	2017-05-04	not V. Cholerae		NA	NA	NA	NA	NA	NA	NA	NA	NA	NA	NA	NA	NA	NA	NA	NA	NA	S	S	S	S	S	S
2017-0063	63	914	F	43	NA	43	Sana'a City	NA	NA	2017-05-02	2017-05-02	2017	May	2017-05-04	not V. Cholerae		NA	NA	NA	NA	NA	NA	NA	NA	NA	NA	NA	NA	NA	NA	NA	NA	NA	S	S	S	S	S	S
2017-0064	64	915	M	27	NA	27	Sana'a City	NA	NA	2017-05-02	2017-05-02	2017	May	2017-05-04	V. cholerae	Ogawa	NA	R	NA	NA	S	NA	S	S	S	R	NA	NA	S	NA	M	NA	NA	R	S	R	S	S	S
2017-0065	65	916	F	35	NA	35	Sana'a City	NA	NA	2017-05-02	2017-05-02	2017	May	2017-05-04	not V. Cholerae		NA	NA	NA	NA	NA	NA	NA	NA	NA	NA	NA	NA	NA	NA	NA	NA	NA	S	S	S	S	S	S
2017-0066	66	917	M	35	NA	35	Sana'a City	NA	NA	2017-05-02	2017-05-02	2017	May	2017-05-04	V. cholerae	Ogawa	NA	R	NA	S	S	NA	NA	S	S	R	NA	S	S	NA	S	NA	NA	R	S	R	S	S	S
2017-0067	67	918	F	75	NA	75	Sana'a	NA	NA	2017-05-02	2017-05-02	2017	May	2017-05-04	V. cholerae	Ogawa	NA	R	NA	NA	S	NA	S	S	S	R	NA	NA	S	NA	M	NA	NA	R	S	R	S	S	S
2017-0068	68	919	F	30	NA	30	Sana'a	NA	NA	2017-05-02	2017-05-02	2017	May	2017-05-04	V. cholerae	Ogawa	NA	R	NA	NA	S	NA	S	S	S	R	NA	NA	S	NA	M	NA	NA	R	S	R	S	S	S
2017-0069	69	920	F	12	NA	12	Sana'a	NA	NA	2017-05-02	2017-05-02	2017	May	2017-05-04	not V. Cholerae		NA	NA	NA	NA	NA	NA	NA	NA	NA	NA	NA	NA	NA	NA	NA	NA	NA	S	S	S	S	S	S
2017-0070	70	921	M	12	NA	12	Sana'a	NA	NA	2017-05-02	2017-05-02	2017	May	2017-05-04	V. cholerae	Ogawa	NA	R	NA	NA	S	NA	S	S	S	R	NA	NA	S	NA	M	NA	NA	R	S	R	S	S	S
2017-0071	71	922	M	8	NA	8	Sana'a	NA	NA	2017-05-02	2017-05-02	2017	May	2017-05-04	not V. Cholerae		NA	NA	NA	NA	NA	NA	NA	NA	NA	NA	NA	NA	NA	NA	NA	NA	NA	S	S	S	S	S	S
2017-0072	72	923	M	35	NA	35	Sana'a	NA	NA	2017-05-02	2017-05-02	2017	May	2017-05-04	V. cholerae	Ogawa	NA	R	NA	S	NA	NA	NA	S	S	R	NA	S	S	S	S	NA	NA	R	S	R	S	S	S
2017-0073	73	924	F	55	NA	55	Sana'a	NA	NA	2017-05-02	2017-05-02	2017	May	2017-05-04	V. cholerae	Ogawa	NA	R	NA	S	NA	NA	NA	S	S	R	NA	S	S	S	S	NA	NA	R	S	R	S	S	S
2017-0074	74	925	F	32	NA	32	Al Mahwit	NA	NA	2017-05-03	2017-05-03	2017	May	2017-05-06	not V. Cholerae		NA	NA	NA	NA	NA	NA	NA	NA	NA	NA	NA	NA	NA	NA	NA	NA	NA	S	S	S	S	S	S
2017-0075	75	926	F	60	NA	60	Amran	NA	NA	2017-05-03	2017-05-03	2017	May	2017-05-06	not V. Cholerae		NA	NA	NA	NA	NA	NA	NA	NA	NA	NA	NA	NA	NA	NA	NA	NA	NA	S	S	S	S	S	S
2017-0076	76	927	F	80	NA	80	Amran	NA	NA	2017-05-03	2017-05-03	2017	May	2017-05-06	V. cholerae	Ogawa	NA	R	NA	S	NA	NA	NA	S	S	NA	NA	S	S	NA	M	NA	NA	R	S	S	S	S	S
2017-0077	77	928	F	16	NA	16	Sana'a City	NA	NA	2017-05-03	2017-05-03	2017	May	2017-05-06	no growth		NA	NA	NA	NA	NA	NA	NA	NA	NA	NA	NA	NA	NA	NA	NA	NA	NA	S	S	S	S	S	S
2017-0078	78	929	M	33	NA	33	Sana'a City	NA	NA	2017-05-03	2017-05-03	2017	May	2017-05-06	V. cholerae	Ogawa	NA	R	NA	S	NA	NA	NA	S	S	R	NA	S	S	S	S	NA	NA	R	S	R	S	S	S
2017-0079	79	930	M	6	NA	6	Sana'a	NA	NA	2017-05-03	2017-05-03	2017	May	2017-05-06	V. cholerae	Ogawa	NA	R	NA	S	NA	NA	NA	S	S	R	NA	S	S	S	S	NA	NA	R	S	R	S	S	S
2017-0080	80	931	F	29	NA	29	Sana'a	NA	NA	2017-05-03	2017-05-03	2017	May	2017-05-06	not V. Cholerae		NA	NA	NA	NA	NA	NA	NA	NA	NA	NA	NA	NA	NA	NA	NA	NA	NA	S	S	S	S	S	S
2017-0081	81	932	F	60	NA	60	Sana'a City	NA	NA	2017-05-03	2017-05-03	2017	May	2017-05-06	V. cholerae	Ogawa	NA	R	NA	S	NA	NA	NA	S	S	R	NA	S	S	S	S	NA	NA	R	S	R	S	S	S
2017-0082	82	933	M	14	NA	14	Sana'a City	NA	NA	2017-05-03	2017-05-03	2017	May	2017-05-06	V. cholerae	Ogawa	NA	R	NA	S	NA	NA	NA	S	S	R	NA	S	S	S	S	NA	NA	R	S	R	S	S	S
2017-0083	83	934	M	25	NA	25	Sana'a City	NA	NA	2017-05-03	2017-05-03	2017	May	2017-05-06	V. cholerae	Ogawa	NA	R	NA	S	NA	NA	NA	S	S	R	NA	S	S	S	S	NA	NA	R	S	R	S	S	S
2017-0084	84	935	F	11	NA	11	Sana'a	NA	NA	2017-05-03	2017-05-03	2017	May	2017-05-07	not V. Cholerae		NA	NA	NA	NA	NA	NA	NA	NA	NA	NA	NA	NA	NA	NA	NA	NA	NA	S	S	S	S	S	S
2017-0085	85	936	M	NA	NA	0	Sana'a	NA	NA	2017-05-03	2017-05-03	2017	May	2017-05-07	not V. Cholerae		NA	NA	NA	NA	NA	NA	NA	NA	NA	NA	NA	NA	NA	NA	NA	NA	NA	S	S	S	S	S	S
2017-0086	86	937	F	6	NA	6	Sana'a	NA	NA	2017-05-03	2017-05-03	2017	May	2017-05-07	not V. Cholerae		NA	NA	NA	NA	NA	NA	NA	NA	NA	NA	NA	NA	NA	NA	NA	NA	NA	S	S	S	S	S	S
2017-0087	87	938	F	11	NA	11	Sana'a	NA	NA	2017-05-03	2017-05-03	2017	May	2017-05-07	not V. Cholerae		NA	NA	NA	NA	NA	NA	NA	NA	NA	NA	NA	NA	NA	NA	NA	NA	NA	S	S	S	S	S	S
2017-0088	88	939	M	7	NA	7	Sana'a	NA	NA	2017-05-03	2017-05-03	2017	May	2017-05-07	not V. Cholerae		NA	NA	NA	NA	NA	NA	NA	NA	NA	NA	NA	NA	NA	NA	NA	NA	NA	S	S	S	S	S	S
2017-0089	89	940	M	4	NA	4	Sana'a	NA	NA	2017-05-03	2017-05-03	2017	May	2017-05-07	not V. Cholerae		NA	NA	NA	NA	NA	NA	NA	NA	NA	NA	NA	NA	NA	NA	NA	NA	NA	S	S	S	S	S	S
2017-0090	90	941	M	15	NA	15	Sana'a	NA	NA	2017-05-03	2017-05-03	2017	May	2017-05-07	not V. Cholerae		NA	NA	NA	NA	NA	NA	NA	NA	NA	NA	NA	NA	NA	NA	NA	NA	NA	S	S	S	S	S	S
2017-0091	91	942	M	6	NA	6	Sana'a	NA	NA	2017-05-03	2017-05-03	2017	May	2017-05-07	V. cholerae	Ogawa	NA	R	NA	S	NA	NA	NA	S	S	R	NA	S	S	S	S	NA	NA	R	S	R	S	S	S
2017-0092	92	943	F	13	NA	13	Sana'a	NA	NA	2017-05-03	2017-05-03	2017	May	2017-05-07	not V. Cholerae		NA	NA	NA	NA	NA	NA	NA	NA	NA	NA	NA	NA	NA	NA	NA	NA	NA	S	S	S	S	S	S
2017-0093	93	944	F	5	NA	5	Sana'a	NA	NA	2017-05-03	2017-05-03	2017	May	2017-05-07	not V. Cholerae		NA	NA	NA	NA	NA	NA	NA	NA	NA	NA	NA	NA	NA	NA	NA	NA	NA	S	S	S	S	S	S
2017-0094	94	945	M	10	NA	10	Sana'a	NA	NA	2017-05-03	2017-05-03	2017	May	2017-05-07	not V. Cholerae		NA	NA	NA	NA	NA	NA	NA	NA	NA	NA	NA	NA	NA	NA	NA	NA	NA	S	S	S	S	S	S
2017-0095	95	946	F	19	NA	19	Sana'a	NA	NA	2017-05-03	2017-05-03	2017	May	2017-05-07	not V. Cholerae		NA	NA	NA	NA	NA	NA	NA	NA	NA	NA	NA	NA	NA	NA	NA	NA	NA	S	S	S	S	S	S
2017-0096	96	947	F	12	NA	12	Sana'a	NA	NA	2017-05-03	2017-05-03	2017	May	2017-05-07	not V. Cholerae		NA	NA	NA	NA	NA	NA	NA	NA	NA	NA	NA	NA	NA	NA	NA	NA	NA	S	S	S	S	S	S
2017-0097	97	948	F	16	NA	16	Sana'a City	NA	NA	2017-05-03	2017-05-03	2017	May	2017-05-07	not V. Cholerae		NA	NA	NA	NA	NA	NA	NA	NA	NA	NA	NA	NA	NA	NA	NA	NA	NA	S	S	S	S	S	S
2017-0098	98	949	M	63	NA	63	Sana'a City	NA	NA	2017-05-03	2017-05-03	2017	May	2017-05-07	V. cholerae	Ogawa	NA	R	NA	S	NA	NA	NA	S	S	R	NA	S	S	S	S	NA	NA	R	S	R	S	S	S
2017-0099	99	950	M	75	NA	75	Sana'a City	NA	NA	2017-05-03	2017-05-03	2017	May	2017-05-07	V. cholerae	Ogawa	NA	R	NA	S	NA	NA	NA	S	S	R	NA	S	S	S	S	NA	NA	R	S	R	S	S	S
2017-0100	100	951	F	27	NA	27	Dhamar	NA	NA	2017-05-04	2017-05-04	2017	May	2017-05-07	V. cholerae	Ogawa	NA	R	NA	S	NA	NA	S	NA	S	R	NA	S	S	S	S	NA	NA	R	S	R	S	S	S
2017-0101	101	952	F	20	NA	20	Dhamar	NA	NA	2017-05-04	2017-05-04	2017	May	2017-05-07	V. cholerae	Ogawa	NA	R	NA	S	NA	NA	S	NA	S	R	NA	S	S	S	S	NA	NA	R	S	R	S	S	S
2017-0102	102	953	F	80	NA	80	Dhamar	NA	NA	2017-05-04	2017-05-04	2017	May	2017-05-07	V. cholerae	Ogawa	NA	R	NA	S	NA	NA	S	NA	S	R	NA	S	S	S	S	NA	NA	R	S	R	S	S	S
2017-0103	103	954	M	32	NA	32	Dhamar	NA	NA	2017-05-04	2017-05-04	2017	May	2017-05-07	V. cholerae	Ogawa	NA	R	NA	S	NA	NA	S	NA	S	R	NA	S	S	S	S	NA	NA	R	S	R	S	S	S
2017-0104	104	955	F	60	NA	60	Dhamar	NA	NA	2017-05-04	2017-05-04	2017	May	2017-05-07	V. cholerae	Ogawa	NA	R	NA	S	NA	NA	S	NA	S	R	NA	S	S	S	S	NA	NA	R	S	R	S	S	S
2017-0105	105	956	M	50	NA	50	Dhamar	NA	NA	2017-05-04	2017-05-04	2017	May	2017-05-07	V. cholerae	Ogawa	NA	R	NA	S	NA	NA	S	NA	S	R	NA	S	S	S	S	NA	NA	R	S	R	S	S	S
2017-0106	106	957	F	43	NA	43	Dhamar	NA	NA	2017-05-04	2017-05-04	2017	May	2017-05-08	not V. Cholerae		NA	NA	NA	NA	NA	NA	NA	NA	NA	NA	NA	NA	NA	NA	NA	NA	NA	S	S	S	S	S	S
2017-0107	107	958	F	10	NA	10	Dhamar	NA	NA	2017-05-04	2017-05-04	2017	May	2017-05-08	not V. Cholerae		NA	NA	NA	NA	NA	NA	NA	NA	NA	NA	NA	NA	NA	NA	NA	NA	NA	S	S	S	S	S	S
2017-0108	108	959	M	13	NA	13	Dhamar	NA	NA	2017-05-04	2017-05-04	2017	May	2017-05-07	V. cholerae	Ogawa	NA	R	NA	S	NA	NA	S	NA	S	R	NA	S	S	S	S	NA	NA	R	S	R	S	S	S
2017-0109	109	960	F	35	NA	35	Dhamar	NA	NA	2017-05-04	2017-05-04	2017	May	2017-05-07	V. cholerae	Ogawa	NA	R	NA	S	NA	NA	S	NA	S	R	NA	S	S	S	S	NA	NA	R	S	R	S	S	S
2017-0110	110	961	F	40	NA	40	Dhamar	NA	NA	2017-05-04	2017-05-04	2017	May	2017-05-08	not V. Cholerae		NA	NA	NA	NA	NA	NA	NA	NA	NA	NA	NA	NA	NA	NA	NA	NA	NA	S	S	S	S	S	S
2017-0111	111	962	F	70	NA	70	Dhamar	NA	NA	2017-05-04	2017-05-04	2017	May	2017-05-08	V. cholerae	Ogawa	NA	R	NA	S	NA	NA	S	NA	S	R	NA	S	S	S	S	NA	NA	R	S	R	S	S	S
2017-0112	112	963	F	70	NA	70	Dhamar	NA	NA	2017-05-04	2017-05-04	2017	May	2017-05-08	not V. Cholerae		NA	NA	NA	NA	NA	NA	NA	NA	NA	NA	NA	NA	NA	NA	NA	NA	NA	S	S	S	S	S	S
2017-0113	113	964	F	70	NA	70	Dhamar	NA	NA	2017-05-04	2017-05-04	2017	May	2017-05-08	V. cholerae	Ogawa	NA	R	NA	S	NA	NA	S	NA	S	R	NA	S	S	S	S	NA	NA	R	S	R	S	S	S
2017-0114	114	965	M	30	NA	30	Dhamar	NA	NA	2017-05-04	2017-05-04	2017	May	2017-05-08	V. cholerae	Ogawa	NA	R	NA	S	NA	NA	S	NA	S	R	NA	S	S	S	S	NA	NA	R	S	R	S	S	S
2017-0115	115	966	F	30	NA	30	Amran	NA	NA	2017-05-04	2017-05-04	2017	May	2017-05-08	V. cholerae	Ogawa	NA	R	NA	S	NA	NA	S	NA	S	R	NA	S	S	S	S	NA	NA	R	S	R	S	S	S
2017-0116	116	967	M	60	NA	60	Amran	NA	NA	2017-05-04	2017-05-04	2017	May	2017-05-08	not V. Cholerae		NA	NA	NA	NA	NA	NA	NA	NA	NA	NA	NA	NA	NA	NA	NA	NA	NA	S	S	S	S	S	S
2017-0117	117	968	F	30	NA	30	Amran	NA	NA	2017-05-04	2017-05-04	2017	May	2017-05-08	V. cholerae	Ogawa	NA	R	NA	S	NA	NA	S	NA	S	R	NA	S	S	S	S	NA	NA	R	S	R	S	S	S
2017-0118	118	969	F	26	NA	26	Amran	NA	NA	2017-05-04	2017-05-04	2017	May	2017-05-08	not V. Cholerae		NA	NA	NA	NA	NA	NA	NA	NA	NA	NA	NA	NA	NA	NA	NA	NA	NA	S	S	S	S	S	S
2017-0119	119	970	F	43	NA	43	Al Jawf	NA	NA	2017-05-04	2017-05-04	2017	May	2017-05-08	not V. Cholerae		NA	NA	NA	NA	NA	NA	NA	NA	NA	NA	NA	NA	NA	NA	NA	NA	NA	S	S	S	S	S	S
2017-0120	120	971	F	29	NA	29	Al Jawf	NA	NA	2017-05-04	2017-05-04	2017	May	2017-05-08	V. cholerae	Ogawa	NA	R	NA	S	NA	NA	S	NA	S	R	NA	S	S	S	S	NA	NA	R	S	R	S	S	S
2017-0121	121	972	M	30	NA	30	Hajjah	NA	NA	2017-05-04	2017-05-04	2017	May	2017-05-09	not V. Cholerae		NA	NA	NA	NA	NA	NA	NA	NA	NA	NA	NA	NA	NA	NA	NA	NA	NA	S	S	S	S	S	S
2017-0122	122	973	F	35	NA	35	Hajjah	NA	NA	2017-05-04	2017-05-04	2017	May	2017-05-09	not V. Cholerae		NA	NA	NA	NA	NA	NA	NA	NA	NA	NA	NA	NA	NA	NA	NA	NA	NA	S	S	S	S	S	S
2017-0123	123	974	F	55	NA	55	Hajjah	NA	NA	2017-05-04	2017-05-04	2017	May	2017-05-08	V. cholerae	Ogawa	NA	R	NA	S	NA	NA	S	NA	S	R	NA	S	S	S	S	NA	NA	R	S	R	S	S	S
2017-0124	124	975	F	35	NA	35	Hajjah	NA	NA	2017-05-04	2017-05-04	2017	May	2017-05-08	not V. Cholerae		NA	NA	NA	NA	NA	NA	NA	NA	NA	NA	NA	NA	NA	NA	NA	NA	NA	S	S	S	S	S	S
2017-0125	125	976	F	28	NA	28	Hajjah	NA	NA	2017-05-04	2017-05-04	2017	May	2017-05-08	V. cholerae	Ogawa	NA	R	NA	S	NA	NA	S	NA	S	R	NA	S	S	S	S	NA	NA	R	S	R	S	S	S
2017-0126	126	977	M	15	NA	15	Hajjah	NA	NA	2017-05-04	2017-05-04	2017	May	2017-05-09	not V. Cholerae		NA	NA	NA	NA	NA	NA	NA	NA	NA	NA	NA	NA	NA	NA	NA	NA	NA	S	S	S	S	S	S
2017-0127	127	978	F	60	NA	60	Sana'a City	NA	NA	2017-05-04	2017-05-04	2017	May	2017-05-09	not V. Cholerae		NA	NA	NA	NA	NA	NA	NA	NA	NA	NA	NA	NA	NA	NA	NA	NA	NA	S	S	S	S	S	S
2017-0128	128	979	F	30	NA	30	Sana'a City	NA	NA	2017-05-04	2017-05-04	2017	May	2017-05-09	not V. Cholerae		NA	NA	NA	NA	NA	NA	NA	NA	NA	NA	NA	NA	NA	NA	NA	NA	NA	S	S	S	S	S	S
2017-0129	129	980	M	35	NA	35	Sana'a City	NA	NA	2017-05-04	2017-05-04	2017	May	2017-05-09	not V. Cholerae		NA	NA	NA	NA	NA	NA	NA	NA	NA	NA	NA	NA	NA	NA	NA	NA	NA	S	S	S	S	S	S
2017-0130	130	981	M	47	NA	47	Sana'a City	NA	NA	2017-05-04	2017-05-04	2017	May	2017-05-08	V. cholerae	Ogawa	NA	R	NA	S	NA	NA	S	NA	S	R	NA	S	S	S	S	NA	NA	R	S	R	S	S	S
2017-0131	131	982	M	45	NA	45	Sana'a City	NA	NA	2017-05-04	2017-05-04	2017	May	2017-05-08	V. cholerae	Ogawa	NA	R	NA	S	NA	NA	S	NA	S	R	NA	S	S	S	S	NA	NA	R	S	R	S	S	S
2017-0132	132	983	M	40	NA	40	Sana'a City	NA	NA	2017-05-04	2017-05-04	2017	May	2017-05-09	not V. Cholerae		NA	NA	NA	NA	NA	NA	NA	NA	NA	NA	NA	NA	NA	NA	NA	NA	NA	S	S	S	S	S	S
2017-0133	133	984	F	33	NA	33	Sana'a City	NA	NA	2017-05-04	2017-05-04	2017	May	2017-05-09	not V. Cholerae		NA	NA	NA	NA	NA	NA	NA	NA	NA	NA	NA	NA	NA	NA	NA	NA	NA	S	S	S	S	S	S
2017-0134	134	985	F	25	NA	25	Sana'a City	NA	NA	2017-05-04	2017-05-04	2017	May	2017-05-09	not V. Cholerae		NA	NA	NA	NA	NA	NA	NA	NA	NA	NA	NA	NA	NA	NA	NA	NA	NA	S	S	S	S	S	S
2017-0135	135	986	M	60	NA	60	Sana'a City	NA	NA	2017-05-04	2017-05-04	2017	May	2017-05-09	not V. Cholerae		NA	NA	NA	NA	NA	NA	NA	NA	NA	NA	NA	NA	NA	NA	NA	NA	NA	S	S	S	S	S	S
2017-0136	136	987	M	35	NA	35	Sana'a City	NA	NA	2017-05-04	2017-05-04	2017	May	2017-05-09	not V. Cholerae		NA	NA	NA	NA	NA	NA	NA	NA	NA	NA	NA	NA	NA	NA	NA	NA	NA	S	S	S	S	S	S
2017-0137	137	988	F	70	NA	70	Sana'a City	NA	NA	2017-05-04	2017-05-04	2017	May	2017-05-09	not V. Cholerae		NA	NA	NA	NA	NA	NA	NA	NA	NA	NA	NA	NA	NA	NA	NA	NA	NA	S	S	S	S	S	S
2017-0138	138	989	F	24	NA	24	Sana'a City	NA	NA	2017-05-04	2017-05-04	2017	May	2017-05-09	not V. Cholerae		NA	NA	NA	NA	NA	NA	NA	NA	NA	NA	NA	NA	NA	NA	NA	NA	NA	S	S	S	S	S	S
2017-0139	139	990	F	6	NA	6	Sana'a City	NA	NA	2017-05-04	2017-05-04	2017	May	2017-05-08	V. cholerae	Ogawa	NA	R	NA	S	NA	NA	S	S	S	R	NA	S	S	S	S	NA	NA	R	S	R	S	S	S
2017-0140	140	991	F	45	NA	45	Sana'a City	NA	NA	2017-05-04	2017-05-04	2017	May	2017-05-08	V. cholerae	Ogawa	NA	R	NA	S	NA	NA	S	NA	S	R	NA	S	S	S	S	NA	NA	R	S	R	S	S	S
2017-0141	141	992	F	35	NA	35	Sana'a City	NA	NA	2017-05-04	2017-05-04	2017	May	2017-05-08	not V. Cholerae		NA	NA	NA	NA	NA	NA	NA	NA	NA	NA	NA	NA	NA	NA	NA	NA	NA	S	S	S	S	S	S
2017-0142	142	993	F	19	NA	19	Sana'a City	NA	NA	2017-05-04	2017-05-04	2017	May	2017-05-08	V. cholerae	Ogawa	NA	R	NA	S	NA	NA	S	NA	S	R	NA	S	S	S	S	NA	NA	R	S	R	S	S	S
2017-0143	143	994	F	30	NA	30	Sana'a City	NA	NA	2017-05-04	2017-05-04	2017	May	2017-05-08	V. cholerae	Ogawa	NA	R	NA	S	NA	NA	S	NA	S	R	NA	S	S	S	S	NA	NA	R	S	R	S	S	S
2017-0144	144	995	F	20	NA	20	Sana'a City	NA	NA	2017-05-04	2017-05-04	2017	May	2017-05-08	V. cholerae	Ogawa	NA	R	NA	S	NA	NA	S	NA	S	R	NA	S	S	S	S	NA	NA	R	S	R	S	S	S
2017-0145	145	996	F	8	NA	8	Sana'a City	NA	NA	2017-05-04	2017-05-04	2017	May	2017-05-08	V. cholerae	Ogawa	NA	R	NA	S	NA	NA	S	NA	S	R	NA	S	S	S	S	NA	NA	R	S	R	S	S	S
2017-0146	146	997	M	10	NA	10	Sana'a City	NA	NA	2017-05-04	2017-05-04	2017	May	2017-05-08	V. cholerae	Ogawa	NA	R	NA	S	NA	NA	S	NA	S	R	NA	S	S	S	S	NA	NA	R	S	R	S	S	S
2017-0147	147	998	F	55	NA	55	Sana'a City	NA	NA	2017-05-04	2017-05-04	2017	May	2017-05-08	V. cholerae	Ogawa	NA	R	NA	S	NA	NA	S	NA	S	R	NA	S	S	S	S	NA	NA	R	S	R	S	S	S
2017-0148	148	999	F	16	NA	16	Sana'a City	NA	NA	2017-05-04	2017-05-04	2017	May	2017-05-08	V. cholerae	Ogawa	NA	R	NA	S	NA	NA	S	NA	S	R	NA	S	S	S	S	NA	NA	R	S	R	S	S	S
2017-0149	149	1000	M	42	NA	42	Sana'a City	NA	NA	2017-05-04	2017-05-04	2017	May	2017-05-08	not V. Cholerae		NA	NA	NA	NA	NA	NA	NA	NA	NA	NA	NA	NA	NA	NA	NA	NA	NA	S	S	S	S	S	S
2017-0150	150	1001	M	9	NA	9	Sana'a City	NA	NA	2017-05-04	2017-05-04	2017	May	2017-05-08	V. cholerae	Ogawa	NA	R	NA	S	NA	NA	S	NA	S	R	NA	S	S	S	S	NA	NA	R	S	R	S	S	S
2017-0151	151	1002	F	60	NA	60	Sana'a	NA	NA	2017-05-04	2017-05-04	2017	May	2017-05-08	V. cholerae	Ogawa	NA	R	NA	S	NA	NA	S	NA	S	R	NA	S	S	S	S	NA	NA	R	S	R	S	S	S
2017-0152	152	1003	M	17	NA	17	Sana'a	NA	NA	2017-05-04	2017-05-04	2017	May	2017-05-08	V. cholerae	Ogawa	NA	R	NA	S	NA	NA	S	NA	S	R	NA	S	S	S	S	NA	NA	R	S	R	S	S	S
2017-0153	153	1004	F	50	NA	50	Sana'a	NA	NA	2017-05-04	2017-05-04	2017	May	2017-05-08	V. cholerae	Ogawa	NA	R	NA	S	NA	NA	S	NA	S	R	NA	S	S	S	S	NA	NA	R	S	R	S	S	S
2017-0154	154	1005	F	45	NA	45	Sana'a	NA	NA	2017-05-04	2017-05-04	2017	May	2017-05-08	V. cholerae	Ogawa	NA	R	NA	S	NA	NA	S	NA	S	R	NA	S	S	S	S	NA	NA	R	S	R	S	S	S
2017-0155	155	1006	F	50	NA	50	Sana'a	NA	NA	2017-05-04	2017-05-04	2017	May	2017-05-08	V. cholerae	Ogawa	NA	R	NA	S	NA	NA	S	NA	S	R	NA	S	S	S	S	NA	NA	R	S	R	S	S	S
2017-0156	156	1007	F	45	NA	45	Sana'a	NA	NA	2017-05-04	2017-05-04	2017	May	2017-05-08	V. cholerae	Ogawa	NA	R	NA	S	NA	NA	S	NA	S	R	NA	S	S	S	S	NA	NA	R	S	R	S	S	S
2017-0157	157	1008	F	20	NA	20	Sana'a	NA	NA	2017-05-04	2017-05-04	2017	May	2017-05-08	V. cholerae	Ogawa	NA	R	NA	S	NA	NA	S	NA	S	R	NA	S	S	S	S	NA	NA	R	S	R	S	S	S
2017-0158	158	1009	M	50	NA	50	Sana'a	NA	NA	2017-05-04	2017-05-04	2017	May	2017-05-08	V. cholerae	Ogawa	NA	R	NA	S	NA	NA	S	NA	S	R	NA	S	S	S	S	NA	NA	R	S	R	S	S	S
2017-0159	159	1010	F	20	NA	20	Sana'a	NA	NA	2017-05-04	2017-05-04	2017	May	2017-05-08	not V. Cholerae		NA	NA	NA	NA	NA	NA	NA	NA	NA	NA	NA	NA	NA	NA	NA	NA	NA	S	S	S	S	S	S
2017-0160	160	1011	F	27	NA	27	Sana'a	NA	NA	2017-05-04	2017-05-04	2017	May	2017-05-08	V. cholerae	Ogawa	NA	R	NA	S	NA	NA	S	NA	S	R	NA	S	S	S	S	NA	NA	R	S	R	S	S	S
2017-0161	161	1012	F	53	NA	53	Sana'a City	NA	NA	2017-05-04	2017-05-04	2017	May	2017-05-09	not V. Cholerae		NA	NA	NA	NA	NA	NA	NA	NA	NA	NA	NA	NA	NA	NA	NA	NA	NA	S	S	S	S	S	S
2017-0162	162	1013	M	17	NA	17	Sana'a City	NA	NA	2017-05-04	2017-05-04	2017	May	2017-05-09	not V. Cholerae		NA	NA	NA	NA	NA	NA	NA	NA	NA	NA	NA	NA	NA	NA	NA	NA	NA	S	S	S	S	S	S
2017-0163	163	1014	F	70	NA	70	Sana'a City	NA	NA	2017-05-04	2017-05-04	2017	May	2017-05-09	not V. Cholerae		NA	NA	NA	NA	NA	NA	NA	NA	NA	NA	NA	NA	NA	NA	NA	NA	NA	S	S	S	S	S	S
2017-0164	164	1015	F	28	NA	28	Sana'a City	NA	NA	2017-05-04	2017-05-04	2017	May	2017-05-08	V. cholerae	Ogawa	NA	R	NA	S	NA	NA	S	NA	S	R	NA	S	S	S	S	NA	NA	R	S	R	S	S	S
2017-0165	165	1016	F	30	NA	30	Sana'a City	NA	NA	2017-05-04	2017-05-04	2017	May	2017-05-08	V. cholerae	Ogawa	NA	R	NA	S	NA	NA	S	NA	S	R	NA	S	S	S	S	NA	NA	R	S	R	S	S	S
2017-0166	166	1017	F	50	NA	50	Sana'a City	NA	NA	2017-05-04	2017-05-04	2017	May	2017-05-08	V. cholerae	Ogawa	NA	R	NA	S	NA	NA	S	NA	S	R	NA	S	S	S	S	NA	NA	R	S	R	S	S	S
2017-0167	167	1018	F	35	NA	35	Sana'a City	NA	NA	2017-05-04	2017-05-04	2017	May	2017-05-08	V. cholerae	Ogawa	NA	R	NA	S	NA	NA	S	NA	S	R	NA	S	S	S	S	NA	NA	R	S	R	S	S	S
2017-0168	168	1019	M	55	NA	55	Sana'a City	NA	NA	2017-05-04	2017-05-04	2017	May	2017-05-08	not V. Cholerae		NA	NA	NA	NA	NA	NA	NA	NA	NA	NA	NA	NA	NA	NA	NA	NA	NA	S	S	S	S	S	S
2017-0169	169	1020	M	19	NA	19	Sana'a City	NA	NA	2017-05-04	2017-05-04	2017	May	2017-05-08	V. cholerae	Ogawa	NA	R	NA	S	NA	NA	S	NA	S	R	NA	S	S	S	S	NA	NA	R	S	R	S	S	S
2017-0170	170	1021	F	25	NA	25	Sana'a City	NA	NA	2017-05-04	2017-05-04	2017	May	2017-05-08	V. cholerae	Ogawa	NA	R	NA	S	NA	NA	S	NA	S	R	NA	S	S	S	S	NA	NA	R	S	R	S	S	S
2017-0171	171	1022	F	24	NA	24	Sana'a City	NA	NA	2017-05-04	2017-05-04	2017	May	2017-05-08	V. cholerae	Ogawa	NA	R	NA	S	NA	NA	S	NA	S	R	NA	S	S	S	S	NA	NA	R	S	R	S	S	S
2017-0172	172	1023	M	27	NA	27	Sana'a City	NA	NA	2017-05-04	2017-05-04	2017	May	2017-05-08	V. cholerae	Ogawa	NA	R	NA	S	NA	NA	S	NA	S	R	NA	S	S	S	S	NA	NA	R	S	R	S	S	S
2017-0173	173	1024	M	32	NA	32	Sana'a City	NA	NA	2017-05-04	2017-05-04	2017	May	2017-05-08	V. cholerae	Ogawa	NA	R	NA	S	NA	NA	S	NA	S	R	NA	S	S	S	S	NA	NA	R	S	R	S	S	S
2017-0174	174	1025	M	74	NA	74	Sana'a City	NA	NA	2017-05-04	2017-05-04	2017	May	2017-05-08	not V. Cholerae		NA	NA	NA	NA	NA	NA	NA	NA	NA	NA	NA	NA	NA	NA	NA	NA	NA	S	S	S	S	S	S
2017-0175	175	1026	F	12	NA	12	Sana'a City	NA	NA	2017-05-04	2017-05-04	2017	May	2017-05-08	not V. Cholerae		NA	NA	NA	NA	NA	NA	NA	NA	NA	NA	NA	NA	NA	NA	NA	NA	NA	S	S	S	S	S	S
2017-0176	176	1027	M	30	NA	30	Sana'a City	NA	NA	2017-05-04	2017-05-04	2017	May	2017-05-08	not V. Cholerae		NA	NA	NA	NA	NA	NA	NA	NA	NA	NA	NA	NA	NA	NA	NA	NA	NA	S	S	S	S	S	S
2017-0177	177	1028	M	25	NA	25	Sana'a City	NA	NA	2017-05-04	2017-05-04	2017	May	2017-05-08	not V. Cholerae		NA	NA	NA	NA	NA	NA	NA	NA	NA	NA	NA	NA	NA	NA	NA	NA	NA	S	S	S	S	S	S
2017-0178	178	1029	M	20	NA	20	Sana'a City	NA	NA	2017-05-04	2017-05-04	2017	May	2017-05-08	V. cholerae	Ogawa	NA	R	NA	S	NA	NA	S	NA	S	R	NA	S	S	S	S	NA	NA	R	S	R	S	S	S
2017-0179	179	1030	M	60	NA	60	Sana'a City	NA	NA	2017-05-04	2017-05-04	2017	May	2017-05-08	V. cholerae	Ogawa	NA	R	NA	S	NA	NA	S	NA	S	R	NA	S	S	S	S	NA	NA	R	S	R	S	S	S
2017-0180	180	1031	M	60	NA	60	Sana'a City	NA	NA	2017-05-04	2017-05-04	2017	May	2017-05-08	V. cholerae	Ogawa	NA	R	NA	S	NA	NA	S	NA	S	R	NA	S	S	S	S	NA	NA	R	S	R	S	S	S
2017-0181	181	1032	M	28	NA	28	Sana'a City	NA	NA	2017-05-04	2017-05-04	2017	May	2017-05-08	V. cholerae	Ogawa	NA	R	NA	S	NA	NA	S	NA	S	R	NA	S	S	S	S	NA	NA	R	S	R	S	S	S
2017-0182	182	1033	M	50	NA	50	Sana'a City	NA	NA	2017-05-04	2017-05-04	2017	May	2017-05-08	V. cholerae	Ogawa	NA	R	NA	S	NA	NA	S	NA	S	R	NA	S	S	S	S	NA	NA	R	S	R	S	S	S
2017-0183	183	1034	M	30	NA	30	Sana'a City	NA	NA	2017-05-04	2017-05-04	2017	May	2017-05-08	not V. Cholerae		NA	NA	NA	NA	NA	NA	NA	NA	NA	NA	NA	NA	NA	NA	NA	NA	NA	S	S	S	S	S	S
2017-0184	184	1035	M	46	NA	46	Sana'a City	NA	NA	2017-05-04	2017-05-04	2017	May	2017-05-08	V. cholerae	Ogawa	NA	R	NA	S	NA	NA	S	NA	S	R	NA	S	S	S	S	NA	NA	R	S	R	S	S	S
2017-0185	185	1036	M	35	NA	35	Sana'a City	NA	NA	2017-05-04	2017-05-04	2017	May	2017-05-08	V. cholerae	Ogawa	NA	R	NA	S	NA	NA	S	NA	S	R	NA	S	S	S	S	NA	NA	R	S	R	S	S	S
2017-0186	186	1037	M	19	NA	19	Sana'a City	NA	NA	2017-05-04	2017-05-04	2017	May	2017-05-08	not V. Cholerae		NA	NA	NA	NA	NA	NA	NA	NA	NA	NA	NA	NA	NA	NA	NA	NA	NA	S	S	S	S	S	S
2017-0187	187	1038	M	70	NA	70	Al Bayda	NA	NA	2017-05-06	2017-05-06	2017	May	2017-05-09	not V. Cholerae		NA	NA	NA	NA	NA	NA	NA	NA	NA	NA	NA	NA	NA	NA	NA	NA	NA	S	S	S	S	S	S
2017-0188	188	1039	F	24	NA	24	Ibb	NA	NA	2017-05-06	2017-05-06	2017	May	2017-05-09	not V. Cholerae		NA	NA	NA	NA	NA	NA	NA	NA	NA	NA	NA	NA	NA	NA	NA	NA	NA	S	S	S	S	S	S
2017-0189	189	1040	F	25	NA	25	Ibb	NA	NA	2017-05-06	2017-05-06	2017	May	2017-05-09	V. cholerae	Ogawa	NA	R	NA	S	NA	NA	S	NA	S	R	NA	S	S	S	S	NA	NA	R	S	R	S	S	S
2017-0190	190	1041	M	70	NA	70	Ibb	NA	NA	2017-05-06	2017-05-06	2017	May	2017-05-09	V. cholerae	Ogawa	NA	R	NA	S	NA	NA	S	NA	S	R	NA	S	S	S	S	NA	NA	R	S	R	S	S	S
2017-0191	191	1042	M	40	NA	40	Ibb	NA	NA	2017-05-06	2017-05-06	2017	May	2017-05-09	not V. Cholerae		NA	NA	NA	NA	NA	NA	NA	NA	NA	NA	NA	NA	NA	NA	NA	NA	NA	S	S	S	S	S	S
2017-0192	192	1043	M	11	NA	11	Ibb	NA	NA	2017-05-06	2017-05-06	2017	May	2017-05-09	V. cholerae	Ogawa	NA	R	NA	S	NA	NA	S	NA	S	R	NA	S	S	S	S	NA	NA	R	S	R	S	S	S
2017-0193	193	1044	F	55	NA	55	Ibb	NA	NA	2017-05-06	2017-05-06	2017	May	2017-05-09	V. cholerae	Ogawa	NA	R	NA	S	NA	NA	S	NA	S	R	NA	S	S	S	S	NA	NA	R	S	R	S	S	S
2017-0194	194	1045	F	30	NA	30	Ibb	NA	NA	2017-05-06	2017-05-06	2017	May	2017-05-09	V. cholerae	Ogawa	NA	R	NA	S	NA	NA	S	NA	S	R	NA	S	S	S	S	NA	NA	R	S	R	S	S	S
2017-0195	195	1046	F	30	NA	30	Ibb	NA	NA	2017-05-06	2017-05-06	2017	May	2017-05-09	V. cholerae	Ogawa	NA	R	NA	S	NA	NA	S	NA	S	R	NA	S	S	S	S	NA	NA	R	S	R	S	S	S
2017-0196	196	1047	F	25	NA	25	Sa'dah	NA	NA	2017-05-06	2017-05-06	2017	May	2017-05-09	not V. Cholerae		NA	NA	NA	NA	NA	NA	NA	NA	NA	NA	NA	NA	NA	NA	NA	NA	NA	S	S	S	S	S	S
2017-0197	197	1048	M	30	NA	30	Amran	NA	NA	2017-05-06	2017-05-06	2017	May	2017-05-09	V. cholerae	Ogawa	NA	R	NA	S	NA	NA	S	NA	S	R	NA	S	S	S	S	NA	NA	R	S	R	S	S	S
2017-0198	198	1049	M	37	NA	37	Amran	NA	NA	2017-05-06	2017-05-06	2017	May	2017-05-09	V. cholerae	Ogawa	NA	R	NA	S	NA	NA	S	NA	S	R	NA	S	S	S	S	NA	NA	R	S	R	S	S	S
2017-0199	199	1050	M	25	NA	25	Amran	NA	NA	2017-05-06	2017-05-06	2017	May	2017-05-09	V. cholerae	Ogawa	NA	R	NA	S	NA	NA	S	NA	S	R	NA	S	S	S	S	NA	NA	R	S	R	S	S	S
2017-0200	200	1051	F	27	NA	27	Amran	NA	NA	2017-05-06	2017-05-06	2017	May	2017-05-09	V. cholerae	Ogawa	NA	R	NA	S	NA	NA	S	NA	S	R	NA	S	S	S	S	NA	NA	R	S	R	S	S	S
2017-0201	201	1052	M	70	NA	70	Amran	NA	NA	2017-05-06	2017-05-06	2017	May	2017-05-09	V. cholerae	Ogawa	NA	R	NA	S	NA	NA	S	NA	S	R	NA	S	S	S	S	NA	NA	R	S	R	S	S	S
2017-0202	202	1053	M	20	NA	20	Amran	NA	NA	2017-05-06	2017-05-06	2017	May	2017-05-12	not V. Cholerae		NA	NA	NA	NA	NA	NA	NA	NA	NA	NA	NA	NA	NA	NA	NA	NA	NA	S	S	S	S	S	S
2017-0203	203	1054	M	17	NA	17	Amran	NA	NA	2017-05-06	2017-05-06	2017	May	2017-05-10	V. cholerae	Ogawa	NA	R	NA	S	NA	NA	S	NA	S	R	NA	S	S	S	S	NA	NA	R	S	R	S	S	S
2017-0204	204	1055	M	5	NA	5	Amran	NA	NA	2017-05-06	2017-05-06	2017	May	2017-05-10	not V. Cholerae		NA	NA	NA	NA	NA	NA	NA	NA	NA	NA	NA	NA	NA	NA	NA	NA	NA	S	S	S	S	S	S
2017-0205	205	1056	F	30	NA	30	Sana'a City	NA	NA	2017-05-06	2017-05-06	2017	May	2017-05-10	not V. Cholerae		NA	NA	NA	NA	NA	NA	NA	NA	NA	NA	NA	NA	NA	NA	NA	NA	NA	S	S	S	S	S	S
2017-0206	206	1057	F	51	NA	51	Sana'a City	NA	NA	2017-05-06	2017-05-06	2017	May	2017-05-09	V. cholerae	Ogawa	NA	R	NA	S	NA	NA	S	NA	S	R	NA	S	S	S	S	NA	NA	R	S	R	S	S	S
2017-0207	207	1058	M	30	NA	30	Sana'a City	NA	NA	2017-05-06	2017-05-06	2017	May	2017-05-09	not V. Cholerae		NA	NA	NA	NA	NA	NA	NA	NA	NA	NA	NA	NA	NA	NA	NA	NA	NA	S	S	S	S	S	S
2017-0208	208	1059	F	7	NA	7	Sana'a City	NA	NA	2017-05-06	2017-05-06	2017	May	2017-05-10	not V. Cholerae		NA	NA	NA	NA	NA	NA	NA	NA	NA	NA	NA	NA	NA	NA	NA	NA	NA	S	S	S	S	S	S
2017-0209	209	1060	F	30	NA	30	Sana'a City	NA	NA	2017-05-06	2017-05-06	2017	May	2017-05-10	V. cholerae	Ogawa	NA	R	NA	S	NA	NA	S	NA	S	R	NA	S	S	S	S	NA	NA	R	S	R	S	S	S
2017-0210	210	1061	F	50	NA	50	Sana'a City	NA	NA	2017-05-06	2017-05-06	2017	May	2017-05-10	not V. Cholerae		NA	NA	NA	NA	NA	NA	NA	NA	NA	NA	NA	NA	NA	NA	NA	NA	NA	S	S	S	S	S	S
2017-0211	211	1062	M	51	NA	51	Sana'a	NA	NA	2017-05-06	2017-05-06	2017	May	2017-05-10	not V. Cholerae		NA	NA	NA	NA	NA	NA	NA	NA	NA	NA	NA	NA	NA	NA	NA	NA	NA	S	S	S	S	S	S
2017-0212	212	1063	F	40	NA	40	Sana'a City	NA	NA	2017-05-06	2017-05-06	2017	May	2017-05-10	V. cholerae	Ogawa	NA	R	NA	S	NA	NA	S	NA	S	R	NA	S	S	S	S	NA	NA	R	S	R	S	S	S
2017-0213	213	1064	F	55	NA	55	Sana'a City	NA	NA	2017-05-06	2017-05-06	2017	May	2017-05-10	not V. Cholerae		NA	NA	NA	NA	NA	NA	NA	NA	NA	NA	NA	NA	NA	NA	NA	NA	NA	S	S	S	S	S	S
2017-0214	214	1065	M	82	NA	82	Sana'a City	NA	NA	2017-05-06	2017-05-06	2017	May	2017-05-10	not V. Cholerae		NA	NA	NA	NA	NA	NA	NA	NA	NA	NA	NA	NA	NA	NA	NA	NA	NA	S	S	S	S	S	S
2017-0215	215	1066	F	35	NA	35	Sana'a City	NA	NA	2017-05-06	2017-05-06	2017	May	2017-05-10	V. cholerae	Ogawa	NA	R	NA	S	NA	NA	S	NA	S	R	NA	S	S	S	S	NA	NA	R	S	R	S	S	S
2017-0216	216	1067	M	30	NA	30	Sana'a City	NA	NA	2017-05-06	2017-05-06	2017	May	2017-05-10	V. cholerae	Ogawa	NA	R	NA	S	NA	NA	S	NA	S	R	NA	S	S	S	S	NA	NA	R	S	R	S	S	S
2017-0217	217	1068	F	22	NA	22	Sana'a City	NA	NA	2017-05-06	2017-05-06	2017	May	2017-05-10	V. cholerae	Ogawa	NA	R	NA	S	NA	NA	S	NA	S	R	NA	S	S	S	S	NA	NA	R	S	R	S	S	S
2017-0218	218	1069	F	6	NA	6	Sana'a City	NA	NA	2017-05-06	2017-05-06	2017	May	2017-05-10	V. cholerae	Ogawa	NA	R	NA	S	NA	NA	S	NA	S	R	NA	S	S	S	S	NA	NA	R	S	R	S	S	S
2017-0219	219	1070	M	19	NA	19	Sana'a City	NA	NA	2017-05-06	2017-05-06	2017	May	2017-05-10	not V. Cholerae		NA	NA	NA	NA	NA	NA	NA	NA	NA	NA	NA	NA	NA	NA	NA	NA	NA	S	S	S	S	S	S
2017-0220	220	1071	F	23	NA	23	Sana'a City	NA	NA	2017-05-06	2017-05-06	2017	May	2017-05-10	V. cholerae	Ogawa	NA	R	NA	S	NA	NA	S	NA	S	R	NA	S	S	S	S	NA	NA	R	S	R	S	S	S
2017-0221	221	1072	F	17	NA	17	Sana'a City	NA	NA	2017-05-06	2017-05-06	2017	May	2017-05-10	V. cholerae	Ogawa	NA	R	NA	S	NA	NA	S	NA	S	R	NA	S	S	S	S	NA	NA	R	S	R	S	S	S
2017-0222	222	1073	M	4	NA	4	Sana'a	NA	NA	2017-05-06	2017-05-06	2017	May	2017-05-09	not V. Cholerae		NA	NA	NA	NA	NA	NA	NA	NA	NA	NA	NA	NA	NA	NA	NA	NA	NA	S	S	S	S	S	S
2017-0223	223	1074	F	35	NA	35	Sana'a	NA	NA	2017-05-06	2017-05-06	2017	May	2017-05-09	not V. Cholerae		NA	NA	NA	NA	NA	NA	NA	NA	NA	NA	NA	NA	NA	NA	NA	NA	NA	S	S	S	S	S	S
2017-0224	224	1075	F	50	NA	50	Sana'a	NA	NA	2017-05-06	2017-05-06	2017	May	2017-05-09	not V. Cholerae		NA	NA	NA	NA	NA	NA	NA	NA	NA	NA	NA	NA	NA	NA	NA	NA	NA	S	S	S	S	S	S
2017-0225	225	1076	F	24	NA	24	Sana'a	NA	NA	2017-05-06	2017-05-06	2017	May	2017-05-09	not V. Cholerae		NA	NA	NA	NA	NA	NA	NA	NA	NA	NA	NA	NA	NA	NA	NA	NA	NA	S	S	S	S	S	S
2017-0226	226	1077	M	1.9	NA	1.9	Sana'a	NA	NA	2017-05-06	2017-05-06	2017	May	2017-05-10	V. cholerae	Ogawa	NA	R	NA	S	NA	NA	S	NA	S	R	NA	S	S	S	S	NA	NA	R	S	R	S	S	S
2017-0227	227	1078	F	65	NA	65	Sana'a	NA	NA	2017-05-06	2017-05-06	2017	May	2017-05-10	V. cholerae	Ogawa	NA	R	NA	S	NA	NA	S	NA	S	R	NA	S	S	S	S	NA	NA	R	S	R	S	S	S
2017-0228	228	1079	F	13	NA	13	Sana'a	NA	NA	2017-05-06	2017-05-06	2017	May	2017-05-10	V. cholerae	Ogawa	NA	R	NA	S	NA	NA	S	NA	S	R	NA	S	S	S	S	NA	NA	R	S	R	S	S	S
2017-0229	229	1080	F	55	NA	55	Sana'a	NA	NA	2017-05-06	2017-05-06	2017	May	2017-05-10	not V. Cholerae		NA	NA	NA	NA	NA	NA	NA	NA	NA	NA	NA	NA	NA	NA	NA	NA	NA	S	S	S	S	S	S
2017-0230	230	1081	M	13	NA	13	Sana'a	NA	NA	2017-05-06	2017-05-06	2017	May	2017-05-09	not V. Cholerae		NA	NA	NA	NA	NA	NA	NA	NA	NA	NA	NA	NA	NA	NA	NA	NA	NA	S	S	S	S	S	S
2017-0231	231	1082	M	65	NA	65	Sana'a	NA	NA	2017-05-06	2017-05-06	2017	May	2017-05-09	not V. Cholerae		NA	NA	NA	NA	NA	NA	NA	NA	NA	NA	NA	NA	NA	NA	NA	NA	NA	S	S	S	S	S	S
2017-0232	232	1083	F	23	NA	23	Sana'a City	NA	NA	2017-05-06	2017-05-06	2017	May	2017-05-09	V. cholerae	Ogawa	NA	R	NA	S	NA	NA	S	NA	S	R	NA	S	S	S	S	NA	NA	R	S	R	S	S	S
2017-0233	233	1084	F	46	NA	46	Sana'a City	NA	NA	2017-05-06	2017-05-06	2017	May	2017-05-10	V. cholerae	Ogawa	NA	R	NA	S	NA	NA	S	NA	S	R	NA	S	S	S	S	NA	NA	R	S	R	S	S	S
2017-0234	234	1085	F	35	NA	35	Sana'a City	NA	NA	2017-05-06	2017-05-06	2017	May	2017-05-09	V. cholerae	Ogawa	NA	R	NA	S	NA	NA	S	NA	S	R	NA	S	S	S	S	NA	NA	R	S	R	S	S	S
2017-0235	235	1086	M	40	NA	40	Sana'a City	NA	NA	2017-05-06	2017-05-06	2017	May	2017-05-10	V. cholerae	Ogawa	NA	R	NA	S	NA	NA	S	NA	S	R	NA	S	S	S	S	NA	NA	R	S	R	S	S	S
2017-0236	236	1087	F	56	NA	56	Sana'a City	NA	NA	2017-05-06	2017-05-06	2017	May	2017-05-10	not V. Cholerae		NA	NA	NA	NA	NA	NA	NA	NA	NA	NA	NA	NA	NA	NA	NA	NA	NA	S	S	S	S	S	S
2017-0237	237	1088	F	30	NA	30	Sana'a	NA	NA	2017-05-07	2017-05-07	2017	May	2017-05-09	not V. Cholerae		NA	NA	NA	NA	NA	NA	NA	NA	NA	NA	NA	NA	NA	NA	NA	NA	NA	S	S	S	S	S	S
2017-0238	238	1089	F	40	NA	40	Sana'a	NA	NA	2017-05-07	2017-05-07	2017	May	2017-05-09	not V. Cholerae		NA	NA	NA	NA	NA	NA	NA	NA	NA	NA	NA	NA	NA	NA	NA	NA	NA	S	S	S	S	S	S
2017-0239	239	1090	F	60	NA	60	Sana'a	NA	NA	2017-05-07	2017-05-07	2017	May	2017-05-09	not V. Cholerae		NA	NA	NA	NA	NA	NA	NA	NA	NA	NA	NA	NA	NA	NA	NA	NA	NA	S	S	S	S	S	S
2017-0240	240	1091	M	25	NA	25	Sana'a	NA	NA	2017-05-07	2017-05-07	2017	May	2017-05-09	not V. Cholerae		NA	NA	NA	NA	NA	NA	NA	NA	NA	NA	NA	NA	NA	NA	NA	NA	NA	S	S	S	S	S	S
2017-0241	241	1092	F	12	NA	12	Sana'a	NA	NA	2017-05-07	2017-05-07	2017	May	2017-05-10	V. cholerae	Ogawa	NA	R	NA	S	NA	NA	S	NA	S	R	NA	S	S	S	S	NA	NA	R	S	R	S	S	S
2017-0242	242	1093	F	40	NA	40	Sana'a	NA	NA	2017-05-07	2017-05-07	2017	May	2017-05-09	not V. Cholerae		NA	NA	NA	NA	NA	NA	NA	NA	NA	NA	NA	NA	NA	NA	NA	NA	NA	S	S	S	S	S	S
2017-0243	243	1094	F	17	NA	17	Sana'a	NA	NA	2017-05-07	2017-05-07	2017	May	2017-05-10	not V. Cholerae		NA	NA	NA	NA	NA	NA	NA	NA	NA	NA	NA	NA	NA	NA	NA	NA	NA	S	S	S	S	S	S
2017-0244	244	1095	F	17	NA	17	Sana'a	NA	NA	2017-05-07	2017-05-07	2017	May	2017-05-10	V. cholerae	Ogawa	NA	R	NA	S	NA	NA	S	NA	S	R	NA	S	S	S	S	NA	NA	R	S	R	S	S	S
2017-0245	245	1096	M	9	NA	9	Sana'a	NA	NA	2017-05-07	2017-05-07	2017	May	2017-05-10	V. cholerae	Ogawa	NA	R	NA	S	NA	NA	S	NA	S	R	NA	S	S	S	S	NA	NA	R	S	R	S	S	S
2017-0246	246	1097	M	13	NA	13	Sana'a	NA	NA	2017-05-07	2017-05-07	2017	May	2017-05-09	not V. Cholerae		NA	NA	NA	NA	NA	NA	NA	NA	NA	NA	NA	NA	NA	NA	NA	NA	NA	S	S	S	S	S	S
2017-0247	247	1098	F	NA	NA	0	Sana'a City	NA	NA	2017-05-07	2017-05-07	2017	May	2017-05-10	V. cholerae	Ogawa	NA	R	NA	S	NA	NA	S	NA	S	R	NA	S	S	S	S	NA	NA	R	S	R	S	S	S
2017-0248	248	1099	F	23	NA	23	Sana'a City	NA	NA	2017-05-07	2017-05-07	2017	May	2017-05-09	not V. Cholerae		NA	NA	NA	NA	NA	NA	NA	NA	NA	NA	NA	NA	NA	NA	NA	NA	NA	S	S	S	S	S	S
2017-0249	249	1100	F	28	NA	28	Sana'a City	NA	NA	2017-05-07	2017-05-07	2017	May	2017-05-10	V. cholerae	Ogawa	NA	R	NA	S	NA	NA	S	NA	S	R	NA	S	S	S	S	NA	NA	R	S	R	S	S	S
2017-0250	250	1101	M	50	NA	50	Sana'a City	NA	NA	2017-05-07	2017-05-07	2017	May	2017-05-10	not V. Cholerae		NA	NA	NA	NA	NA	NA	NA	NA	NA	NA	NA	NA	NA	NA	NA	NA	NA	S	S	S	S	S	S
2017-0251	251	1102	M	23	NA	23	Amran	NA	NA	2017-05-07	2017-05-07	2017	May	2017-05-11	not V. Cholerae		NA	NA	NA	NA	NA	NA	NA	NA	NA	NA	NA	NA	NA	NA	NA	NA	NA	S	S	S	S	S	S
2017-0252	252	1103	F	60	NA	60	Amran	NA	NA	2017-05-07	2017-05-07	2017	May	2017-05-10	V. cholerae	Ogawa	NA	R	NA	S	NA	NA	S	NA	S	R	NA	S	S	S	S	NA	NA	R	S	R	S	S	S
2017-0253	253	1104	F	25	NA	25	Sana'a City	NA	NA	2017-05-08	2017-05-08	2017	May	2017-05-12	not V. Cholerae		NA	NA	NA	NA	NA	NA	NA	NA	NA	NA	NA	NA	NA	NA	NA	NA	NA	S	S	S	S	S	S
2017-0254	254	1105	F	NA	NA	0	Sana'a City	NA	NA	2017-05-08	2017-05-08	2017	May	2017-05-11	V. cholerae	Ogawa	NA	R	NA	S	NA	NA	S	NA	S	NA	NA	S	S	S	S	NA	NA	R	S	S	S	S	S
2017-0255	255	1106	F	26	NA	26	Sana'a City	NA	NA	2017-05-08	2017-05-08	2017	May	2017-05-11	not V. Cholerae		NA	NA	NA	NA	NA	NA	NA	NA	NA	NA	NA	NA	NA	NA	NA	NA	NA	S	S	S	S	S	S
2017-0256	256	1107	F	40	NA	40	Sana'a City	NA	NA	2017-05-08	2017-05-08	2017	May	2017-05-11	V. cholerae	Ogawa	NA	R	NA	S	NA	NA	S	NA	S	NA	NA	S	S	S	S	NA	NA	R	S	S	S	S	S
2017-0257	257	1108	M	9	NA	9	Sana'a City	NA	NA	2017-05-08	2017-05-08	2017	May	2017-05-11	V. cholerae	Ogawa	NA	R	NA	S	NA	NA	S	NA	S	NA	NA	S	S	S	S	NA	NA	R	S	S	S	S	S
2017-0258	258	1109	F	19	NA	19	Sana'a City	NA	NA	2017-05-08	2017-05-08	2017	May	2017-05-11	V. cholerae	Ogawa	NA	R	NA	S	NA	NA	S	NA	S	NA	NA	S	S	S	S	NA	NA	R	S	S	S	S	S
2017-0259	259	1110	F	26	NA	26	Sana'a City	NA	NA	2017-05-08	2017-05-08	2017	May	2017-05-11	not V. Cholerae		NA	NA	NA	NA	NA	NA	NA	NA	NA	NA	NA	NA	NA	NA	NA	NA	NA	S	S	S	S	S	S
2017-0260	260	1111	F	60	NA	60	Sana'a City	NA	NA	2017-05-08	2017-05-08	2017	May	2017-05-12	not V. Cholerae		NA	NA	NA	NA	NA	NA	NA	NA	NA	NA	NA	NA	NA	NA	NA	NA	NA	S	S	S	S	S	S
2017-0261	261	1112	M	18	NA	18	Sana'a City	NA	NA	2017-05-08	2017-05-08	2017	May	2017-05-11	V. cholerae	Ogawa	NA	R	NA	S	NA	NA	S	NA	S	NA	NA	S	S	S	S	NA	NA	R	S	S	S	S	S
2017-0262	262	1113	F	35	NA	35	Sana'a City	NA	NA	2017-05-08	2017-05-08	2017	May	2017-05-11	V. cholerae	Ogawa	NA	R	NA	S	NA	NA	S	NA	S	NA	NA	S	S	S	S	NA	NA	R	S	S	S	S	S
2017-0263	263	1114	F	18	NA	18	Sana'a City	NA	NA	2017-05-08	2017-05-08	2017	May	2017-05-11	V. cholerae	Ogawa	NA	R	NA	S	NA	NA	S	NA	S	NA	NA	S	S	S	S	NA	NA	R	S	S	S	S	S
2017-0264	264	1115	F	12	NA	12	Sana'a City	NA	NA	2017-05-08	2017-05-08	2017	May	2017-05-11	V. cholerae	Ogawa	NA	R	NA	S	NA	NA	S	NA	S	NA	NA	S	S	S	S	NA	NA	R	S	S	S	S	S
2017-0265	265	1116	M	70	NA	70	Sana'a City	NA	NA	2017-05-08	2017-05-08	2017	May	2017-05-11	V. cholerae	Ogawa	NA	R	NA	S	NA	NA	S	NA	S	NA	NA	S	S	S	S	NA	NA	R	S	S	S	S	S
2017-0266	266	1117	F	10	NA	10	Sana'a City	NA	NA	2017-05-08	2017-05-08	2017	May	2017-05-12	not V. Cholerae		NA	NA	NA	NA	NA	NA	NA	NA	NA	NA	NA	NA	NA	NA	NA	NA	NA	S	S	S	S	S	S
2017-0267	267	1118	M	12	NA	12	Sana'a City	NA	NA	2017-05-08	2017-05-08	2017	May	2017-05-11	V. cholerae	Ogawa	NA	R	NA	S	NA	NA	S	NA	S	NA	NA	S	S	S	S	NA	NA	R	S	S	S	S	S
2017-0268	268	1119	M	35	NA	35	Sana'a City	NA	NA	2017-05-08	2017-05-08	2017	May	2017-05-11	V. cholerae	Ogawa	NA	R	NA	S	NA	NA	S	NA	S	NA	NA	S	S	S	S	NA	NA	R	S	S	S	S	S
2017-0269	269	1120	M	17	NA	17	Sana'a City	NA	NA	2017-05-08	2017-05-08	2017	May	2017-05-11	not V. Cholerae		NA	NA	NA	NA	NA	NA	NA	NA	NA	NA	NA	NA	NA	NA	NA	NA	NA	S	S	S	S	S	S
2017-0270	270	1121	M	60	NA	60	Sana'a City	NA	NA	2017-05-08	2017-05-08	2017	May	2017-05-11	not V. Cholerae		NA	NA	NA	NA	NA	NA	NA	NA	NA	NA	NA	NA	NA	NA	NA	NA	NA	S	S	S	S	S	S
2017-0271	271	1122	M	40	NA	40	Sana'a City	NA	NA	2017-05-08	2017-05-08	2017	May	2017-05-11	not V. Cholerae		NA	NA	NA	NA	NA	NA	NA	NA	NA	NA	NA	NA	NA	NA	NA	NA	NA	S	S	S	S	S	S
2017-0272	272	1123	M	24	NA	24	Sana'a City	NA	NA	2017-05-08	2017-05-08	2017	May	2017-05-11	not V. Cholerae		NA	NA	NA	NA	NA	NA	NA	NA	NA	NA	NA	NA	NA	NA	NA	NA	NA	S	S	S	S	S	S
2017-0273	273	1124	M	50	NA	50	Sana'a City	NA	NA	2017-05-08	2017-05-08	2017	May	2017-05-11	V. cholerae	Ogawa	NA	R	NA	S	NA	NA	S	NA	S	NA	NA	S	S	S	S	NA	NA	R	S	S	S	S	S
2017-0274	274	1125	M	30	NA	30	Sana'a City	NA	NA	2017-05-08	2017-05-08	2017	May	2017-05-11	not V. Cholerae		NA	NA	NA	NA	NA	NA	NA	NA	NA	NA	NA	NA	NA	NA	NA	NA	NA	S	S	S	S	S	S
2017-0275	275	1126	M	24	NA	24	Sana'a City	NA	NA	2017-05-08	2017-05-08	2017	May	2017-05-11	not V. Cholerae		NA	NA	NA	NA	NA	NA	NA	NA	NA	NA	NA	NA	NA	NA	NA	NA	NA	S	S	S	S	S	S
2017-0276	276	1127	M	25	NA	25	Sana'a City	NA	NA	2017-05-08	2017-05-08	2017	May	2017-05-12	V. cholerae	Ogawa	NA	R	NA	S	NA	NA	S	NA	S	NA	NA	S	S	S	S	NA	NA	R	S	S	S	S	S
2017-0277	277	1128	M	45	NA	45	Sana'a City	NA	NA	2017-05-08	2017-05-08	2017	May	2017-05-11	V. cholerae	Ogawa	NA	R	NA	S	NA	NA	S	NA	S	NA	NA	S	S	S	S	NA	NA	R	S	S	S	S	S
2017-0278	278	1129	F	60	NA	60	Sana'a City	NA	NA	2017-05-08	2017-05-08	2017	May	2017-05-12	V. cholerae	Ogawa	NA	R	NA	S	NA	NA	S	NA	S	NA	NA	S	S	S	S	NA	NA	R	S	S	S	S	S
2017-0279	279	1130	M	24	NA	24	Sana'a City	NA	NA	2017-05-08	2017-05-08	2017	May	2017-05-12	not V. Cholerae		NA	NA	NA	NA	NA	NA	NA	NA	NA	NA	NA	NA	NA	NA	NA	NA	NA	S	S	S	S	S	S
2017-0280	280	1131	F	25	NA	25	Sana'a City	NA	NA	2017-05-08	2017-05-08	2017	May	2017-05-11	V. cholerae	Ogawa	NA	R	NA	S	NA	NA	S	NA	S	NA	NA	S	S	S	S	NA	NA	R	S	S	S	S	S
2017-0281	281	1132	F	35	NA	35	Sana'a City	NA	NA	2017-05-08	2017-05-08	2017	May	2017-05-11	V. cholerae	Ogawa	NA	R	NA	S	NA	NA	S	NA	S	NA	NA	S	S	S	S	NA	NA	R	S	S	S	S	S
2017-0282	282	1133	F	21	NA	21	Sana'a City	NA	NA	2017-05-08	2017-05-08	2017	May	2017-05-11	V. cholerae	Ogawa	NA	R	NA	S	NA	NA	S	NA	S	NA	NA	S	S	S	S	NA	NA	R	S	S	S	S	S
2017-0283	283	1134	F	50	NA	50	Sana'a City	NA	NA	2017-05-08	2017-05-08	2017	May	2017-05-12	V. cholerae	Ogawa	NA	R	NA	S	NA	NA	S	NA	S	NA	NA	S	S	S	S	NA	NA	R	S	S	S	S	S
2017-0284	284	1135	F	50	NA	50	Sana'a City	NA	NA	2017-05-08	2017-05-08	2017	May	2017-05-11	not V. Cholerae		NA	NA	NA	NA	NA	NA	NA	NA	NA	NA	NA	NA	NA	NA	NA	NA	NA	S	S	S	S	S	S
2017-0285	285	1136	F	45	NA	45	Sana'a City	NA	NA	2017-05-08	2017-05-08	2017	May	2017-05-11	not V. Cholerae		NA	NA	NA	NA	NA	NA	NA	NA	NA	NA	NA	NA	NA	NA	NA	NA	NA	S	S	S	S	S	S
2017-0286	286	1137	F	NA	NA	0	Sana'a City	NA	NA	2017-05-08	2017-05-08	2017	May	2017-05-11	not V. Cholerae		NA	NA	NA	NA	NA	NA	NA	NA	NA	NA	NA	NA	NA	NA	NA	NA	NA	S	S	S	S	S	S
2017-0287	287	1138	F	36	NA	36	Sana'a City	NA	NA	2017-05-08	2017-05-08	2017	May	2017-05-11	not V. Cholerae		NA	NA	NA	NA	NA	NA	NA	NA	NA	NA	NA	NA	NA	NA	NA	NA	NA	S	S	S	S	S	S
2017-0288	288	1139	F	30	NA	30	Sana'a City	NA	NA	2017-05-08	2017-05-08	2017	May	2017-05-11	V. cholerae	Ogawa	NA	R	NA	S	NA	NA	S	NA	S	NA	NA	S	S	S	S	NA	NA	R	S	S	S	S	S
2017-0289	289	1140	F	22	NA	22	Sana'a City	NA	NA	2017-05-08	2017-05-08	2017	May	2017-05-11	not V. Cholerae		NA	NA	NA	NA	NA	NA	NA	NA	NA	NA	NA	NA	NA	NA	NA	NA	NA	S	S	S	S	S	S
2017-0290	290	1141	F	NA	NA	0	Sana'a City	NA	NA	2017-05-08	2017-05-08	2017	May	2017-05-11	not V. Cholerae		NA	NA	NA	NA	NA	NA	NA	NA	NA	NA	NA	NA	NA	NA	NA	NA	NA	S	S	S	S	S	S
2017-0291	291	1142	F	25	NA	25	Sana'a City	NA	NA	2017-05-08	2017-05-08	2017	May	2017-05-11	not V. Cholerae		NA	NA	NA	NA	NA	NA	NA	NA	NA	NA	NA	NA	NA	NA	NA	NA	NA	S	S	S	S	S	S
2017-0292	292	1143	F	NA	NA	0	Hajjah	NA	NA	2017-05-08	2017-05-08	2017	May	2017-05-12	V. cholerae	Ogawa	NA	R	NA	S	NA	NA	S	NA	S	NA	NA	S	S	S	S	NA	NA	R	S	S	S	S	S
2017-0293	293	1144	F	32	NA	32	Sana'a	NA	NA	2017-05-08	2017-05-08	2017	May	2017-05-11	not V. Cholerae		NA	NA	NA	NA	NA	NA	NA	NA	NA	NA	NA	NA	NA	NA	NA	NA	NA	S	S	S	S	S	S
2017-0294	294	1145	F	55	NA	55	Sana'a	NA	NA	2017-05-08	2017-05-08	2017	May	2017-05-11	not V. Cholerae		NA	NA	NA	NA	NA	NA	NA	NA	NA	NA	NA	NA	NA	NA	NA	NA	NA	S	S	S	S	S	S
2017-0295	295	1146	M	27	NA	27	Sana'a	NA	NA	2017-05-08	2017-05-08	2017	May	2017-05-11	not V. Cholerae		NA	NA	NA	NA	NA	NA	NA	NA	NA	NA	NA	NA	NA	NA	NA	NA	NA	S	S	S	S	S	S
2017-0296	296	1147	M	42	NA	42	Sana'a	NA	NA	2017-05-08	2017-05-08	2017	May	2017-05-12	not V. Cholerae		NA	NA	NA	NA	NA	NA	NA	NA	NA	NA	NA	NA	NA	NA	NA	NA	NA	S	S	S	S	S	S
2017-0297	297	1148	M	49	NA	49	Sana'a	NA	NA	2017-05-08	2017-05-08	2017	May	2017-05-12	V. cholerae	Ogawa	NA	R	NA	S	NA	NA	S	NA	S	NA	NA	S	S	S	S	NA	NA	R	S	S	S	S	S
2017-0298	298	1149	F	55	NA	55	Sana'a	NA	NA	2017-05-08	2017-05-08	2017	May	2017-05-11	not V. Cholerae		NA	NA	NA	NA	NA	NA	NA	NA	NA	NA	NA	NA	NA	NA	NA	NA	NA	S	S	S	S	S	S
2017-0299	299	1150	F	50	NA	50	Sana'a	NA	NA	2017-08-05	2017-08-05	2017	August	2017-05-11	not V. Cholerae		NA	NA	NA	NA	NA	NA	NA	NA	NA	NA	NA	NA	NA	NA	NA	NA	NA	S	S	S	S	S	S
2017-0300	300	1151	M	55	NA	55	Sana'a City	NA	NA	2017-05-08	2017-05-08	2017	May	2017-05-11	V. cholerae	Ogawa	NA	R	NA	S	NA	NA	S	NA	S	NA	NA	S	S	S	S	NA	NA	R	S	S	S	S	S
2017-0301	301	1152	F	NA	NA	0	Sana'a City	NA	NA	2017-05-08	2017-05-08	2017	May	2017-05-11	V. cholerae	Ogawa	NA	R	NA	S	NA	NA	S	NA	S	NA	NA	S	S	S	S	NA	NA	R	S	S	S	S	S
2017-0302	302	1153	F	35	NA	35	Sana'a City	NA	NA	2017-05-08	2017-05-08	2017	May	2017-05-11	V. cholerae	Ogawa	NA	R	NA	S	NA	NA	S	NA	S	NA	NA	S	S	S	S	NA	NA	R	S	S	S	S	S
2017-0303	303	1154	M	40	NA	40	Sana'a City	NA	NA	2017-05-08	2017-05-08	2017	May	2017-05-11	V. cholerae	Ogawa	NA	R	NA	S	NA	NA	S	NA	S	NA	NA	S	S	S	S	NA	NA	R	S	S	S	S	S
2017-0304	304	1155	F	24	NA	24	Sana'a City	NA	NA	2017-05-08	2017-05-08	2017	May	2017-05-11	V. cholerae	Ogawa	NA	R	NA	S	NA	NA	S	NA	S	NA	NA	S	S	S	S	NA	NA	R	S	S	S	S	S
2017-0305	305	1156	F	40	NA	40	Sana'a City	NA	NA	2017-05-08	2017-05-08	2017	May	2017-05-11	not V. Cholerae		NA	NA	NA	NA	NA	NA	NA	NA	NA	NA	NA	NA	NA	NA	NA	NA	NA	S	S	S	S	S	S
2017-0306	306	1157	F	NA	NA	0	Sana'a City	NA	NA	2017-05-08	2017-05-08	2017	May	2017-05-11	V. cholerae	Ogawa	NA	R	NA	S	NA	NA	S	NA	S	NA	NA	S	S	S	S	NA	NA	R	S	S	S	S	S
2017-0307	307	1158	F	38	NA	38	Sana'a City	NA	NA	2017-05-08	2017-05-08	2017	May	2017-05-11	not V. Cholerae		NA	NA	NA	NA	NA	NA	NA	NA	NA	NA	NA	NA	NA	NA	NA	NA	NA	S	S	S	S	S	S
2017-0308	308	1159	M	73	NA	73	Sana'a City	NA	NA	2017-05-08	2017-05-08	2017	May	2017-05-11	not V. Cholerae		NA	NA	NA	NA	NA	NA	NA	NA	NA	NA	NA	NA	NA	NA	NA	NA	NA	S	S	S	S	S	S
2017-0309	309	1160	F	NA	NA	0	Sana'a City	NA	NA	2017-05-08	2017-05-08	2017	May	2017-05-11	not V. Cholerae		NA	NA	NA	NA	NA	NA	NA	NA	NA	NA	NA	NA	NA	NA	NA	NA	NA	S	S	S	S	S	S
2017-0310	310	1161	M	23	NA	23	Sana'a City	NA	NA	2017-05-08	2017-05-08	2017	May	2017-05-11	not V. Cholerae		NA	NA	NA	NA	NA	NA	NA	NA	NA	NA	NA	NA	NA	NA	NA	NA	NA	S	S	S	S	S	S
2017-0311	311	1162	F	55	NA	55	Sana'a City	NA	NA	2017-05-08	2017-05-08	2017	May	2017-05-11	V. cholerae	Ogawa	NA	R	NA	S	NA	NA	S	NA	S	NA	NA	S	S	S	S	NA	NA	R	S	S	S	S	S
2017-0312	312	1163	M	62	NA	62	Sana'a City	NA	NA	2017-05-08	2017-05-08	2017	May	2017-05-11	not V. Cholerae		NA	NA	NA	NA	NA	NA	NA	NA	NA	NA	NA	NA	NA	NA	NA	NA	NA	S	S	S	S	S	S
2017-0313	313	1164	M	60	NA	60	Sana'a City	NA	NA	2017-05-08	2017-05-08	2017	May	2017-05-11	V. cholerae	Ogawa	NA	R	NA	S	NA	NA	S	NA	S	NA	NA	S	S	S	S	NA	NA	R	S	S	S	S	S
2017-0314	314	1165	F	38	NA	38	Sana'a City	NA	NA	2017-05-09	2017-05-09	2017	May	2017-05-12	V. cholerae	Ogawa	NA	R	NA	S	NA	NA	S	NA	S	NA	NA	S	S	S	S	NA	NA	R	S	S	S	S	S
2017-0315	315	1166	F	29	NA	29	Sana'a City	NA	NA	2017-05-09	2017-05-09	2017	May	2017-05-12	V. cholerae	Ogawa	NA	R	NA	S	NA	NA	S	NA	S	NA	NA	S	S	S	S	NA	NA	R	S	S	S	S	S
2017-0316	316	1167	F	60	NA	60	Sana'a City	NA	NA	2017-05-09	2017-05-09	2017	May	2017-05-12	V. cholerae	Ogawa	NA	R	NA	S	NA	NA	S	NA	S	NA	NA	S	S	S	S	NA	NA	R	S	S	S	S	S
2017-0317	317	1168	F	32	NA	32	Sana'a City	NA	NA	2017-05-09	2017-05-09	2017	May	2017-05-12	V. cholerae	Ogawa	NA	R	NA	S	NA	NA	S	NA	S	NA	NA	S	S	S	S	NA	NA	R	S	S	S	S	S
2017-0318	318	1169	M	39	NA	39	Sana'a City	NA	NA	2017-05-09	2017-05-09	2017	May	2017-05-12	V. cholerae	Ogawa	NA	R	NA	S	NA	NA	S	NA	S	NA	NA	S	S	S	S	NA	NA	R	S	S	S	S	S
2017-0319	319	1170	NA	NA	NA	0	Dhamar	NA	NA	2017-05-09	2017-05-09	2017	May	2017-05-12	not V. Cholerae		NA	NA	NA	NA	NA	NA	NA	NA	NA	NA	NA	NA	NA	NA	NA	NA	NA	S	S	S	S	S	S
2017-0320	320	1171	M	40	NA	40	Dhamar	NA	NA	2017-05-09	2017-05-09	2017	May	2017-05-12	not V. Cholerae		NA	NA	NA	NA	NA	NA	NA	NA	NA	NA	NA	NA	NA	NA	NA	NA	NA	S	S	S	S	S	S
2017-0321	321	1172	M	15	NA	15	Dhamar	NA	NA	2017-05-09	2017-05-09	2017	May	2017-05-12	not V. Cholerae		NA	NA	NA	NA	NA	NA	NA	NA	NA	NA	NA	NA	NA	NA	NA	NA	NA	S	S	S	S	S	S
2017-0322	322	1173	M	10	NA	10	Dhamar	NA	NA	2017-05-09	2017-05-09	2017	May	2017-05-12	V. cholerae	Ogawa	NA	R	NA	S	NA	NA	S	NA	S	R	NA	S	S	S	S	NA	NA	R	S	R	S	S	S
2017-0323	323	1174	F	61	NA	61	Dhamar	NA	NA	2017-05-09	2017-05-09	2017	May	2017-05-12	not V. Cholerae		NA	NA	NA	NA	NA	NA	NA	NA	NA	NA	NA	NA	NA	NA	NA	NA	NA	S	S	S	S	S	S
2017-0324	324	1175	F	35	NA	35	Dhamar	NA	NA	2017-05-09	2017-05-09	2017	May	2017-05-12	V. cholerae	Ogawa	NA	R	NA	S	NA	NA	S	NA	S	NA	NA	S	S	S	S	NA	NA	R	S	S	S	S	S
2017-0325	325	1176	F	25	NA	25	Hajjah	NA	NA	2017-05-09	2017-05-09	2017	May	2017-05-12	V. cholerae	Ogawa	NA	R	NA	S	NA	NA	S	NA	S	NA	NA	S	S	S	S	NA	NA	R	S	S	S	S	S
2017-0326	326	1177	F	45	NA	45	Hajjah	NA	NA	2017-05-09	2017-05-09	2017	May	1900-01-12	V. cholerae	Ogawa	NA	R	NA	S	NA	NA	S	NA	S	NA	NA	S	S	S	S	NA	NA	R	S	S	S	S	S
2017-0327	327	1178	F	40	NA	40	Dhamar	NA	NA	2017-05-09	2017-05-09	2017	May	2017-05-12	V. cholerae	Ogawa	NA	R	NA	S	NA	NA	S	NA	S	NA	NA	S	S	S	S	NA	NA	R	S	S	S	S	S
2017-0328	328	1179	M	15	NA	15	Taizz	NA	NA	2017-05-09	2017-05-09	2017	May	2017-05-12	not V. Cholerae		NA	NA	NA	NA	NA	NA	NA	NA	NA	NA	NA	NA	NA	NA	NA	NA	NA	S	S	S	S	S	S
2017-0329	329	1180	F	55	NA	55	Dhamar	NA	NA	2017-05-09	2017-05-09	2017	May	2017-05-11	not V. Cholerae		NA	NA	NA	NA	NA	NA	NA	NA	NA	NA	NA	NA	NA	NA	NA	NA	NA	S	S	S	S	S	S
2017-0330	330	1181	F	29	NA	29	Ibb	NA	NA	2017-05-09	2017-05-09	2017	May	2017-05-13	not V. Cholerae		NA	NA	NA	NA	NA	NA	NA	NA	NA	NA	NA	NA	NA	NA	NA	NA	NA	S	S	S	S	S	S
2017-0331	331	1182	F	30	NA	30	Dhamar	NA	NA	2017-05-09	2017-05-09	2017	May	2017-05-13	V. cholerae	Ogawa	NA	R	NA	S	NA	NA	S	NA	S	R	NA	S	S	S	S	NA	NA	R	S	R	S	S	S
2017-0332	332	1183	F	30	NA	30	Ibb	NA	NA	2017-05-09	2017-05-09	2017	May	2017-05-13	not V. Cholerae		NA	NA	NA	NA	NA	NA	NA	NA	NA	NA	NA	NA	NA	NA	NA	NA	NA	S	S	S	S	S	S
2017-0333	333	1184	F	35	NA	35	Dhamar	NA	NA	2017-05-09	2017-05-09	2017	May	2017-05-12	V. cholerae	Ogawa	NA	R	NA	S	NA	NA	S	NA	S	NA	NA	S	S	S	S	NA	NA	R	S	S	S	S	S
2017-0334	334	1185	F	55	NA	55	Dhamar	NA	NA	2017-05-09	2017-05-09	2017	May	2017-05-12	V. cholerae	Ogawa	NA	R	NA	S	NA	NA	S	NA	S	NA	NA	S	S	S	S	NA	NA	R	S	S	S	S	S
2017-0335	335	1186	F	25	NA	25	Dhamar	NA	NA	2017-05-09	2017-05-09	2017	May	2017-05-12	V. cholerae	Ogawa	NA	R	NA	S	NA	NA	S	NA	S	NA	NA	S	S	S	S	NA	NA	R	S	S	S	S	S
2017-0336	336	1187	F	28	NA	28	Dhamar	NA	NA	2017-05-09	2017-05-09	2017	May	2017-05-12	not V. Cholerae		NA	NA	NA	NA	NA	NA	NA	NA	NA	NA	NA	NA	NA	NA	NA	NA	NA	S	S	S	S	S	S
2017-0337	337	1188	F	50	NA	50	Dhamar	NA	NA	2017-05-09	2017-05-09	2017	May	2017-05-12	not V. Cholerae		NA	NA	NA	NA	NA	NA	NA	NA	NA	NA	NA	NA	NA	NA	NA	NA	NA	S	S	S	S	S	S
2017-0338	338	1189	M	33	NA	33	Dhamar	NA	NA	2017-05-09	2017-05-09	2017	May	2017-05-12	not V. Cholerae		NA	NA	NA	NA	NA	NA	NA	NA	NA	NA	NA	NA	NA	NA	NA	NA	NA	S	S	S	S	S	S
2017-0339	339	1190	F	30	NA	30	Dhamar	NA	NA	2017-05-09	2017-05-09	2017	May	2017-05-11	not V. Cholerae		NA	NA	NA	NA	NA	NA	NA	NA	NA	NA	NA	NA	NA	NA	NA	NA	NA	S	S	S	S	S	S
2017-0340	340	1191	M	16	NA	16	Dhamar	NA	NA	2017-05-09	2017-05-09	2017	May	2017-05-12	not V. Cholerae		NA	NA	NA	NA	NA	NA	NA	NA	NA	NA	NA	NA	NA	NA	NA	NA	NA	S	S	S	S	S	S
2017-0341	341	1192	F	45	NA	45	Dhamar	NA	NA	2017-05-09	2017-05-09	2017	May	2017-05-12	not V. Cholerae		NA	NA	NA	NA	NA	NA	NA	NA	NA	NA	NA	NA	NA	NA	NA	NA	NA	S	S	S	S	S	S
2017-0342	342	1193	F	45	NA	45	Dhamar	NA	NA	2017-05-09	2017-05-09	2017	May	2017-05-12	not V. Cholerae		NA	NA	NA	NA	NA	NA	NA	NA	NA	NA	NA	NA	NA	NA	NA	NA	NA	S	S	S	S	S	S
2017-0343	343	1194	M	80	NA	80	Dhamar	NA	NA	2017-05-09	2017-05-09	2017	May	2017-05-12	not V. Cholerae		NA	NA	NA	NA	NA	NA	NA	NA	NA	NA	NA	NA	NA	NA	NA	NA	NA	S	S	S	S	S	S
2017-0344	344	1195	F	45	NA	45	Al Bayda	NA	NA	2017-05-09	2017-05-09	2017	May	2017-05-12	V. cholerae	Ogawa	NA	R	NA	S	NA	NA	S	NA	S	NA	NA	S	S	S	S	NA	NA	R	S	S	S	S	S
2017-0345	345	1196	F	55	NA	55	Ibb	NA	NA	2017-05-09	2017-05-09	2017	May	2017-05-12	not V. Cholerae		NA	NA	NA	NA	NA	NA	NA	NA	NA	NA	NA	NA	NA	NA	NA	NA	NA	S	S	S	S	S	S
2017-0346	346	1197	M	12	NA	12	Ibb	NA	NA	2017-05-09	2017-05-09	2017	May	2017-05-11	not V. Cholerae		NA	NA	NA	NA	NA	NA	NA	NA	NA	NA	NA	NA	NA	NA	NA	NA	NA	S	S	S	S	S	S
2017-0347	347	1198	F	45	NA	45	Ibb	NA	NA	2017-05-09	2017-05-09	2017	May	2017-05-12	V. cholerae	Ogawa	NA	R	NA	S	NA	NA	S	NA	S	R	NA	S	S	S	S	NA	NA	R	S	R	S	S	S
2017-0348	348	1199	F	19	NA	19	Sana'a City	NA	NA	2017-05-09	2017-05-09	2017	May	2017-05-12	V. cholerae	Ogawa	NA	R	NA	S	NA	NA	S	NA	S	NA	NA	S	S	S	S	NA	NA	R	S	S	S	S	S
2017-0349	349	1200	M	40	NA	40	Sana'a	NA	NA	2017-05-09	2017-05-09	2017	May	2017-05-12	V. cholerae	Ogawa	NA	R	NA	S	NA	NA	S	NA	S	NA	NA	S	S	S	S	NA	NA	R	S	S	S	S	S
2017-0350	350	1201	F	23	NA	23	Sana'a City	NA	NA	2017-05-09	2017-05-09	2017	May	2017-05-12	V. cholerae	Ogawa	NA	R	NA	S	NA	NA	S	NA	S	NA	NA	S	S	S	S	NA	NA	R	S	S	S	S	S
2017-0351	351	1202	M	20	NA	20	Sana'a City	NA	NA	2017-05-09	2017-05-09	2017	May	2017-05-11	not V. Cholerae		NA	NA	NA	NA	NA	NA	NA	NA	NA	NA	NA	NA	NA	NA	NA	NA	NA	S	S	S	S	S	S
2017-0352	352	1203	M	23	NA	23	Sana'a City	NA	NA	2017-05-09	2017-05-09	2017	May	2017-05-12	not V. Cholerae		NA	NA	NA	NA	NA	NA	NA	NA	NA	NA	NA	NA	NA	NA	NA	NA	NA	S	S	S	S	S	S
2017-0353	353	1204	M	45	NA	45	Sana'a City	NA	NA	2017-05-09	2017-05-09	2017	May	2017-05-12	V. cholerae	Ogawa	NA	R	NA	S	NA	NA	S	NA	S	NA	NA	S	S	S	S	NA	NA	R	S	S	S	S	S
2017-0354	354	1205	F	80	NA	80	Sana'a City	NA	NA	2017-05-09	2017-05-09	2017	May	2017-05-12	not V. Cholerae		NA	NA	NA	NA	NA	NA	NA	NA	NA	NA	NA	NA	NA	NA	NA	NA	NA	S	S	S	S	S	S
2017-0355	355	1206	M	38	NA	38	Sana'a City	NA	NA	2017-05-09	2017-05-09	2017	May	2017-05-12	not V. Cholerae		NA	NA	NA	NA	NA	NA	NA	NA	NA	NA	NA	NA	NA	NA	NA	NA	NA	S	S	S	S	S	S
2017-0356	356	1207	F	70	NA	70	Sana'a City	NA	NA	2017-05-09	2017-05-09	2017	May	2017-05-12	not V. Cholerae		NA	NA	NA	NA	NA	NA	NA	NA	NA	NA	NA	NA	NA	NA	NA	NA	NA	S	S	S	S	S	S
2017-0357	357	1208	M	50	NA	50	Sana'a City	NA	NA	2017-05-09	2017-05-09	2017	May	2017-05-12	V. cholerae	Ogawa	NA	R	NA	S	NA	NA	S	NA	S	NA	NA	S	S	S	S	NA	NA	R	S	S	S	S	S
2017-0358	358	1209	M	32	NA	32	Sana'a City	NA	NA	2017-05-09	2017-05-09	2017	May	2017-05-12	V. cholerae	Ogawa	NA	R	NA	S	NA	NA	S	NA	S	NA	NA	S	S	S	S	NA	NA	R	S	S	S	S	S
2017-0359	359	1210	F	50	NA	50	Sana'a City	NA	NA	2017-05-09	2017-05-09	2017	May	2017-05-12	not V. Cholerae		NA	NA	NA	NA	NA	NA	NA	NA	NA	NA	NA	NA	NA	NA	NA	NA	NA	S	S	S	S	S	S
2017-0360	360	1211	F	65	NA	65	Sana'a	NA	NA	2017-05-09	2017-05-09	2017	May	2017-05-12	V. cholerae	Ogawa	NA	R	NA	S	NA	NA	S	NA	S	NA	NA	S	S	S	S	NA	NA	R	S	S	S	S	S
2017-0361	361	1212	F	35	NA	35	Sana'a	NA	NA	2017-05-09	2017-05-09	2017	May	2017-05-12	V. cholerae	Ogawa	NA	R	NA	S	NA	NA	S	NA	S	NA	NA	S	S	S	S	NA	NA	R	S	S	S	S	S
2017-0362	362	1213	F	17	NA	17	Sana'a	NA	NA	2017-05-09	2017-05-09	2017	May	2017-05-12	V. cholerae	Ogawa	NA	R	NA	S	NA	NA	S	NA	S	NA	NA	S	S	S	S	NA	NA	R	S	S	S	S	S
2017-0363	363	1214	F	60	NA	60	Sana'a	NA	NA	2017-05-09	2017-05-09	2017	May	2017-05-12	V. cholerae	Ogawa	NA	R	NA	S	NA	NA	S	NA	S	NA	NA	S	S	S	S	NA	NA	R	S	S	S	S	S
2017-0364	364	1215	F	30	NA	30	Sana'a City	NA	NA	2017-05-09	2017-05-09	2017	May	2017-05-12	V. cholerae	Ogawa	NA	R	NA	S	NA	NA	S	NA	S	NA	NA	S	S	S	S	NA	NA	R	S	S	S	S	S
2017-0365	365	1216	F	13	NA	13	Sana'a City	NA	NA	2017-05-09	2017-05-09	2017	May	2017-05-12	V. cholerae	Ogawa	NA	R	NA	S	NA	NA	S	NA	S	NA	NA	S	S	S	S	NA	NA	R	S	S	S	S	S
2017-0366	366	1217	F	65	NA	65	Sana'a City	NA	NA	2017-05-09	2017-05-09	2017	May	2017-05-12	V. cholerae	Ogawa	NA	R	NA	S	NA	NA	S	NA	S	NA	NA	S	S	S	S	NA	NA	R	S	S	S	S	S
2017-0367	367	1218	F	28	NA	28	Sana'a City	NA	NA	2017-05-09	2017-05-09	2017	May	2017-05-12	V. cholerae	Ogawa	NA	R	NA	S	NA	NA	S	NA	S	NA	NA	S	S	S	S	NA	NA	R	S	S	S	S	S
2017-0368	368	1219	F	30	NA	30	Sana'a City	NA	NA	2017-05-09	2017-05-09	2017	May	2017-05-12	V. cholerae	Ogawa	NA	R	NA	S	NA	NA	S	NA	S	NA	NA	S	S	S	S	NA	NA	R	S	S	S	S	S
2017-0369	369	1220	M	50	NA	50	Sana'a City	NA	NA	2017-05-09	2017-05-09	2017	May	2017-05-12	V. cholerae	Ogawa	NA	R	NA	S	NA	NA	S	NA	S	NA	NA	S	S	S	S	NA	NA	R	S	S	S	S	S
2017-0370	370	1221	F	25	NA	25	Sana'a City	NA	NA	2017-05-09	2017-05-09	2017	May	2017-05-13	not V. Cholerae		NA	NA	NA	NA	NA	NA	NA	NA	NA	NA	NA	NA	NA	NA	NA	NA	NA	S	S	S	S	S	S
2017-0371	371	1222	M	36	NA	36	Sana'a City	NA	NA	2017-05-09	2017-05-09	2017	May	2017-05-12	V. cholerae	Ogawa	NA	R	NA	S	NA	NA	S	NA	S	NA	NA	S	S	S	S	NA	NA	R	S	S	S	S	S
2017-0372	372	1223	M	13	NA	13	Sana'a City	NA	NA	2017-05-09	2017-05-09	2017	May	2017-05-13	V. cholerae	Ogawa	NA	R	NA	S	NA	NA	S	NA	S	R	NA	S	S	S	S	NA	NA	R	S	R	S	S	S
2017-0373	373	1224	M	NA	NA	0	Sana'a	NA	NA	2017-05-09	2017-05-09	2017	May	2017-05-12	V. cholerae	Ogawa	NA	R	NA	S	NA	NA	S	NA	S	NA	NA	S	S	S	S	NA	NA	R	S	S	S	S	S
2017-0374	374	1225	F	38	NA	38	Sana'a City	NA	NA	2017-05-09	2017-05-09	2017	May	2017-05-12	V. cholerae	Ogawa	NA	R	NA	S	NA	NA	S	NA	S	NA	NA	S	S	S	S	NA	NA	R	S	S	S	S	S
2017-0375	375	1226	F	70	NA	70	Sana'a City	NA	NA	2017-05-09	2017-05-09	2017	May	2017-05-12	V. cholerae	Ogawa	NA	R	NA	S	NA	NA	S	NA	S	NA	NA	S	S	S	S	NA	NA	R	S	S	S	S	S
2017-0376	376	1227	M	15	NA	15	Sana'a City	NA	NA	2017-05-10	2017-05-10	2017	May	2017-05-13	not V. Cholerae		NA	NA	NA	NA	NA	NA	NA	NA	NA	NA	NA	NA	NA	NA	NA	NA	NA	S	S	S	S	S	S
2017-0377	377	1228	F	20	NA	20	Sana'a City	NA	NA	2017-05-10	2017-05-10	2017	May	2017-05-13	not V. Cholerae		NA	NA	NA	NA	NA	NA	NA	NA	NA	NA	NA	NA	NA	NA	NA	NA	NA	S	S	S	S	S	S
2017-0378	378	1229	F	35	NA	35	Sana'a City	NA	NA	2017-05-10	2017-05-10	2017	May	2017-05-13	V. cholerae	Ogawa	NA	R	NA	S	NA	NA	S	NA	S	R	NA	S	S	S	S	NA	NA	R	S	R	S	S	S
2017-0379	379	1230	M	9	NA	9	Sana'a City	NA	NA	2017-05-10	2017-05-10	2017	May	2017-05-13	not V. Cholerae		NA	NA	NA	NA	NA	NA	NA	NA	NA	NA	NA	NA	NA	NA	NA	NA	NA	S	S	S	S	S	S
2017-0380	380	1231	F	28	NA	28	Al Jawf	NA	NA	2017-05-10	2017-05-10	2017	May	2017-05-13	not V. Cholerae		NA	NA	NA	NA	NA	NA	NA	NA	NA	NA	NA	NA	NA	NA	NA	NA	NA	S	S	S	S	S	S
2017-0381	381	1232	F	12	NA	12	Al Jawf	NA	NA	2017-05-10	2017-05-10	2017	May	2017-05-13	V. cholerae	Ogawa	NA	R	NA	S	NA	NA	S	NA	S	R	NA	S	S	S	S	NA	NA	R	S	R	S	S	S
2017-0382	382	1233	F	18	NA	18	Raymah	NA	NA	2017-05-10	2017-05-10	2017	May	2017-05-13	not V. Cholerae		NA	NA	NA	NA	NA	NA	NA	NA	NA	NA	NA	NA	NA	NA	NA	NA	NA	S	S	S	S	S	S
2017-0383	383	1234	F	25	NA	25	Raymah	NA	NA	2017-05-10	2017-05-10	2017	May	2017-05-13	V. cholerae	Ogawa	NA	R	NA	S	NA	NA	S	NA	S	R	NA	S	S	S	S	NA	NA	R	S	R	S	S	S
2017-0384	384	1235	F	40	NA	40	Hajjah	NA	NA	2017-05-10	2017-05-10	2017	May	2017-05-13	not V. Cholerae		NA	NA	NA	NA	NA	NA	NA	NA	NA	NA	NA	NA	NA	NA	NA	NA	NA	S	S	S	S	S	S
2017-0385	385	1236	F	70	NA	70	Hajjah	NA	NA	2017-05-10	2017-05-10	2017	May	2017-05-14	V. cholerae	Ogawa	NA	R	NA	S	NA	NA	S	NA	S	R	NA	S	S	S	S	NA	NA	R	S	R	S	S	S
2017-0386	386	1237	M	60	NA	60	Hajjah	NA	NA	2017-05-10	2017-05-10	2017	May	2017-05-13	V. cholerae	Ogawa	NA	R	NA	S	NA	NA	S	NA	S	R	NA	S	S	S	S	NA	NA	R	S	R	S	S	S
2017-0387	387	1238	M	28	NA	28	Hajjah	NA	NA	2017-05-10	2017-05-10	2017	May	2017-05-13	not V. Cholerae		NA	NA	NA	NA	NA	NA	NA	NA	NA	NA	NA	NA	NA	NA	NA	NA	NA	S	S	S	S	S	S
2017-0388	388	1239	M	40	NA	40	Hajjah	NA	NA	2017-05-10	2017-05-10	2017	May	2017-05-13	V. cholerae	Ogawa	NA	R	NA	S	NA	NA	S	NA	S	R	NA	S	S	S	S	NA	NA	R	S	R	S	S	S
2017-0389	389	1240	F	50	NA	50	Hajjah	NA	NA	2017-05-10	2017-05-10	2017	May	2017-05-11	not V. Cholerae		NA	NA	NA	NA	NA	NA	NA	NA	NA	NA	NA	NA	NA	NA	NA	NA	NA	S	S	S	S	S	S
2017-0390	390	1241	F	40	NA	40	Hajjah	NA	NA	2017-05-10	2017-05-10	2017	May	2017-05-13	V. cholerae	Ogawa	NA	R	NA	S	NA	NA	S	NA	S	R	NA	S	S	S	S	NA	NA	R	S	R	S	S	S
2017-0391	391	1242	F	20	NA	20	Hajjah	NA	NA	2017-05-10	2017-05-10	2017	May	2017-05-13	not V. Cholerae		NA	NA	NA	NA	NA	NA	NA	NA	NA	NA	NA	NA	NA	NA	NA	NA	NA	S	S	S	S	S	S
2017-0392	392	1243	F	28	NA	28	Al Bayda	NA	NA	2017-05-10	2017-05-10	2017	May	2017-05-13	not V. Cholerae		NA	NA	NA	NA	NA	NA	NA	NA	NA	NA	NA	NA	NA	NA	NA	NA	NA	S	S	S	S	S	S
2017-0393	393	1244	F	50	NA	50	Al Bayda	NA	NA	2017-05-10	2017-05-10	2017	May	2017-05-13	not V. Cholerae		NA	NA	NA	NA	NA	NA	NA	NA	NA	NA	NA	NA	NA	NA	NA	NA	NA	S	S	S	S	S	S
2017-0394	394	1245	F	50	NA	50	Al Bayda	NA	NA	2017-05-10	2017-05-10	2017	May	2017-05-13	not V. Cholerae		NA	NA	NA	NA	NA	NA	NA	NA	NA	NA	NA	NA	NA	NA	NA	NA	NA	S	S	S	S	S	S
2017-0395	395	1246	F	3	NA	3	Al Bayda	NA	NA	2017-05-10	2017-05-10	2017	May	2017-05-11	not V. Cholerae		NA	NA	NA	NA	NA	NA	NA	NA	NA	NA	NA	NA	NA	NA	NA	NA	NA	S	S	S	S	S	S
2017-0396	396	1247	M	3	NA	3	Al Bayda	NA	NA	2017-05-10	2017-05-10	2017	May	2017-05-11	not V. Cholerae		NA	NA	NA	NA	NA	NA	NA	NA	NA	NA	NA	NA	NA	NA	NA	NA	NA	S	S	S	S	S	S
2017-0397	397	1248	F	11	NA	11	Al Bayda	NA	NA	2017-05-10	2017-05-10	2017	May	2017-05-13	not V. Cholerae		NA	NA	NA	NA	NA	NA	NA	NA	NA	NA	NA	NA	NA	NA	NA	NA	NA	S	S	S	S	S	S
2017-0398	398	1249	M	62	NA	62	Al Bayda	NA	NA	2017-05-10	2017-05-10	2017	May	2017-05-12	not V. Cholerae		NA	NA	NA	NA	NA	NA	NA	NA	NA	NA	NA	NA	NA	NA	NA	NA	NA	S	S	S	S	S	S
2017-0399	399	1250	M	40	NA	40	Sana'a City	NA	NA	2017-05-10	2017-05-10	2017	May	2017-05-13	V. cholerae	Ogawa	NA	R	NA	S	NA	NA	S	NA	S	R	NA	S	S	S	S	NA	NA	R	S	R	S	S	S
2017-0400	400	1251	F	26	NA	26	Sana'a City	NA	NA	2017-05-10	2017-05-10	2017	May	2017-05-13	V. cholerae	Ogawa	NA	R	NA	S	NA	NA	S	NA	S	R	NA	S	S	S	S	NA	NA	R	S	R	S	S	S
2017-0401	401	1252	F	26	NA	26	Sana'a City	NA	NA	2017-05-10	2017-05-10	2017	May	2017-05-12	not V. Cholerae		NA	NA	NA	NA	NA	NA	NA	NA	NA	NA	NA	NA	NA	NA	NA	NA	NA	S	S	S	S	S	S
2017-0402	402	1253	M	20	NA	20	Sana'a City	NA	NA	2017-05-10	2017-05-10	2017	May	2017-05-13	not V. Cholerae		NA	NA	NA	NA	NA	NA	NA	NA	NA	NA	NA	NA	NA	NA	NA	NA	NA	S	S	S	S	S	S
2017-0403	403	1254	M	80	NA	80	Sana'a	NA	NA	2017-05-10	2017-05-10	2017	May	2017-05-12	not V. Cholerae		NA	NA	NA	NA	NA	NA	NA	NA	NA	NA	NA	NA	NA	NA	NA	NA	NA	S	S	S	S	S	S
2017-0404	404	1255	M	70	NA	70	Sana'a	NA	NA	2017-05-10	2017-05-10	2017	May	2017-05-13	V. cholerae	Ogawa	NA	R	NA	S	NA	NA	S	NA	S	R	NA	S	S	S	S	NA	NA	R	S	R	S	S	S
2017-0405	405	1256	F	38	NA	38	Sana'a	NA	NA	2017-05-10	2017-05-10	2017	May	2017-05-13	V. cholerae	Ogawa	NA	R	NA	S	NA	NA	S	NA	S	R	NA	S	S	S	S	NA	NA	R	S	R	S	S	S
2017-0406	406	1257	F	40	NA	40	Sana'a	NA	NA	2017-05-10	2017-05-10	2017	May	2017-05-13	not V. Cholerae		NA	NA	NA	NA	NA	NA	NA	NA	NA	NA	NA	NA	NA	NA	NA	NA	NA	S	S	S	S	S	S
2017-0407	407	1258	F	70	NA	70	Sana'a	NA	NA	2017-05-10	2017-05-10	2017	May	2017-05-12	not V. Cholerae		NA	NA	NA	NA	NA	NA	NA	NA	NA	NA	NA	NA	NA	NA	NA	NA	NA	S	S	S	S	S	S
2017-0408	408	1259	M	30	NA	30	Sana'a City	NA	NA	2017-05-10	2017-05-10	2017	May	2017-05-13	V. cholerae	Ogawa	NA	R	NA	S	NA	NA	S	NA	S	R	NA	S	S	S	S	NA	NA	R	S	R	S	S	S
2017-0409	409	1260	M	37	NA	37	Sana'a City	NA	NA	2017-05-10	2017-05-10	2017	May	2017-05-13	not V. Cholerae		NA	NA	NA	NA	NA	NA	NA	NA	NA	NA	NA	NA	NA	NA	NA	NA	NA	S	S	S	S	S	S
2017-0410	410	1261	M	29	NA	29	Sana'a City	NA	NA	2017-05-10	2017-05-10	2017	May	2017-05-12	not V. Cholerae		NA	NA	NA	NA	NA	NA	NA	NA	NA	NA	NA	NA	NA	NA	NA	NA	NA	S	S	S	S	S	S
2017-0411	411	1262	F	27	NA	27	Sana'a City	NA	NA	2017-05-10	2017-05-10	2017	May	2017-05-13	V. cholerae	Ogawa	NA	R	NA	S	NA	NA	S	NA	S	R	NA	S	S	S	S	NA	NA	R	S	R	S	S	S
2017-0412	412	1263	F	70	NA	70	Sana'a City	NA	NA	2017-05-10	2017-05-10	2017	May	2017-05-13	V. cholerae	Ogawa	NA	R	NA	S	NA	NA	S	NA	S	R	NA	S	S	S	S	NA	NA	R	S	R	S	S	S
2017-0413	413	1264	F	26	NA	26	Sana'a City	NA	NA	2017-05-10	2017-05-10	2017	May	2017-05-13	not V. Cholerae		NA	NA	NA	NA	NA	NA	NA	NA	NA	NA	NA	NA	NA	NA	NA	NA	NA	S	S	S	S	S	S
2017-0414	414	1265	F	25	NA	25	Sana'a	NA	NA	2017-05-11	2017-05-11	2017	May	2017-05-13	not V. Cholerae		NA	NA	NA	NA	NA	NA	NA	NA	NA	NA	NA	NA	NA	NA	NA	NA	NA	S	S	S	S	S	S
2017-0415	415	1266	M	65	NA	65	Sana'a	NA	NA	2017-05-11	2017-05-11	2017	May	2017-05-13	not V. Cholerae		NA	NA	NA	NA	NA	NA	NA	NA	NA	NA	NA	NA	NA	NA	NA	NA	NA	S	S	S	S	S	S
2017-0416	416	1267	M	6	NA	6	Sana'a	NA	NA	2017-05-11	2017-05-11	2017	May	2017-05-14	V. cholerae	Ogawa	NA	R	NA	S	NA	NA	S	NA	S	R	NA	S	S	S	S	NA	NA	R	S	R	S	S	S
2017-0417	417	1268	F	40	NA	40	Sana'a	NA	NA	2017-05-11	2017-05-11	2017	May	2017-05-14	not V. Cholerae		NA	NA	NA	NA	NA	NA	NA	NA	NA	NA	NA	NA	NA	NA	NA	NA	NA	S	S	S	S	S	S
2017-0418	418	1269	M	38	NA	38	Sana'a	NA	NA	2017-05-11	2017-05-11	2017	May	2017-05-14	not V. Cholerae		NA	NA	NA	NA	NA	NA	NA	NA	NA	NA	NA	NA	NA	NA	NA	NA	NA	S	S	S	S	S	S
2017-0419	419	1270	F	22	NA	22	Sana'a	NA	NA	2017-05-11	2017-05-11	2017	May	2017-05-14	not V. Cholerae		NA	NA	NA	NA	NA	NA	NA	NA	NA	NA	NA	NA	NA	NA	NA	NA	NA	S	S	S	S	S	S
2017-0420	420	1271	F	55	NA	55	Sana'a	NA	NA	2017-05-11	2017-05-11	2017	May	2017-05-14	not V. Cholerae		NA	NA	NA	NA	NA	NA	NA	NA	NA	NA	NA	NA	NA	NA	NA	NA	NA	S	S	S	S	S	S
2017-0421	421	1272	F	30	NA	30	Sana'a	NA	NA	2017-05-11	2017-05-11	2017	May	2017-05-14	V. cholerae	Ogawa	NA	R	NA	S	NA	NA	S	NA	S	R	NA	S	S	S	S	NA	NA	R	S	R	S	S	S
2017-0422	422	1273	M	55	NA	55	Sana'a	NA	NA	2017-05-11	2017-05-11	2017	May	2017-05-14	V. cholerae	Ogawa	NA	R	NA	S	NA	NA	S	NA	S	R	NA	S	S	S	S	NA	NA	R	S	R	S	S	S
2017-0423	423	1274	M	27	NA	27	Sana'a	NA	NA	2017-05-11	2017-05-11	2017	May	2017-05-14	not V. Cholerae		NA	NA	NA	NA	NA	NA	NA	NA	NA	NA	NA	NA	NA	NA	NA	NA	NA	S	S	S	S	S	S
2017-0424	424	1275	M	14	NA	14	Amran	NA	NA	2017-05-11	2017-05-11	2017	May	2017-05-14	V. cholerae	Ogawa	NA	R	NA	S	NA	NA	S	NA	S	R	NA	S	S	S	S	NA	NA	R	S	R	S	S	S
2017-0425	425	1276	M	22	NA	22	Taizz	NA	NA	2017-05-11	2017-05-11	2017	May	NA	V. cholerae	Ogawa	NA	R	NA	S	NA	NA	S	NA	S	R	NA	S	S	S	S	NA	NA	R	S	R	S	S	S
2017-0426	426	1277	F	40	NA	40	Taizz	NA	NA	2017-05-11	2017-05-11	2017	May	2017-05-13	not V. Cholerae		NA	NA	NA	NA	NA	NA	NA	NA	NA	NA	NA	NA	NA	NA	NA	NA	NA	S	S	S	S	S	S
2017-0427	427	1278	F	40	NA	40	Taizz	NA	NA	2017-05-11	2017-05-11	2017	May	2017-05-14	V. cholerae	Ogawa	NA	R	NA	S	NA	NA	S	NA	S	R	NA	S	S	S	S	NA	NA	R	S	R	S	S	S
2017-0428	428	1279	M	24	NA	24	Al Bayda	NA	NA	2017-05-11	2017-05-11	2017	May	2017-05-13	not V. Cholerae		NA	NA	NA	NA	NA	NA	NA	NA	NA	NA	NA	NA	NA	NA	NA	NA	NA	S	S	S	S	S	S
2017-0429	429	1280	F	35	NA	35	Al Bayda	NA	NA	2017-05-11	2017-05-11	2017	May	2017-05-13	not V. Cholerae		NA	NA	NA	NA	NA	NA	NA	NA	NA	NA	NA	NA	NA	NA	NA	NA	NA	S	S	S	S	S	S
2017-0430	430	1281	F	25	NA	25	Amran	NA	NA	2017-05-11	2017-05-11	2017	May	2017-05-14	V. cholerae	Ogawa	NA	R	NA	S	NA	NA	S	NA	S	R	NA	S	S	S	S	NA	NA	R	S	R	S	S	S
2017-0431	431	1282	F	70	NA	70	Amran	NA	NA	2017-05-11	2017-05-11	2017	May	2017-05-14	V. cholerae	Ogawa	NA	R	NA	S	NA	NA	S	NA	S	R	NA	S	S	S	S	NA	NA	R	S	R	S	S	S
2017-0432	432	1283	M	40	NA	40	Sana'a City	NA	NA	2017-05-11	2017-05-11	2017	May	2017-05-14	V. cholerae	Ogawa	NA	R	NA	S	NA	NA	S	NA	S	R	NA	S	S	S	S	NA	NA	R	S	R	S	S	S
2017-0433	433	1284	M	20	NA	20	Sana'a City	NA	NA	2017-05-11	2017-05-11	2017	May	2017-05-14	V. cholerae	Ogawa	NA	R	NA	S	NA	NA	S	NA	S	R	NA	S	S	S	S	NA	NA	R	S	R	S	S	S
2017-0434	434	1285	F	40	NA	40	Sana'a City	NA	NA	2017-05-11	2017-05-11	2017	May	2017-05-14	V. cholerae	Ogawa	NA	R	NA	S	NA	NA	S	NA	S	R	NA	M	S	S	S	NA	NA	R	S	R	S	S	S
2017-0435	435	1286	F	35	NA	35	Sana'a City	NA	NA	2017-05-11	2017-05-11	2017	May	2017-05-14	not V. Cholerae		NA	NA	NA	NA	NA	NA	NA	NA	NA	NA	NA	NA	NA	NA	NA	NA	NA	S	S	S	S	S	S
2017-0436	436	1287	F	62	NA	62	Sana'a City	NA	NA	2017-05-11	2017-05-11	2017	May	2017-05-14	not V. Cholerae		NA	NA	NA	NA	NA	NA	NA	NA	NA	NA	NA	NA	NA	NA	NA	NA	NA	S	S	S	S	S	S
2017-0437	437	1288	M	30	NA	30	Sana'a City	NA	NA	2017-05-11	2017-05-11	2017	May	2017-05-14	not V. Cholerae		NA	NA	NA	NA	NA	NA	NA	NA	NA	NA	NA	NA	NA	NA	NA	NA	NA	S	S	S	S	S	S
2017-0438	438	1289	F	NA	NA	0	Sana'a City	NA	NA	2017-05-11	2017-05-11	2017	May	2017-05-14	not V. Cholerae		NA	NA	NA	NA	NA	NA	NA	NA	NA	NA	NA	NA	NA	NA	NA	NA	NA	S	S	S	S	S	S
2017-0439	439	1290	F	30	NA	30	Sana'a City	NA	NA	2017-05-11	2017-05-11	2017	May	2017-05-14	not V. Cholerae		NA	NA	NA	NA	NA	NA	NA	NA	NA	NA	NA	NA	NA	NA	NA	NA	NA	S	S	S	S	S	S
2017-0440	440	1291	F	17	NA	17	Sana'a City	NA	NA	2017-05-11	2017-05-11	2017	May	2017-05-14	not V. Cholerae		NA	NA	NA	NA	NA	NA	NA	NA	NA	NA	NA	NA	NA	NA	NA	NA	NA	S	S	S	S	S	S
2017-0441	441	1292	F	NA	NA	0	Sana'a City	NA	NA	2017-05-11	2017-05-11	2017	May	2017-05-14	V. cholerae	Ogawa	NA	R	NA	S	NA	NA	S	NA	S	R	NA	S	S	S	S	NA	NA	R	S	R	S	S	S
2017-0442	442	1293	F	60	NA	60	Sana'a City	NA	NA	2017-05-11	2017-05-11	2017	May	2017-05-14	not V. Cholerae		NA	NA	NA	NA	NA	NA	NA	NA	NA	NA	NA	NA	NA	NA	NA	NA	NA	S	S	S	S	S	S
2017-0443	443	1294	M	80	NA	80	Sana'a City	NA	NA	2017-05-11	2017-05-11	2017	May	2017-05-14	V. cholerae	Ogawa	NA	R	NA	S	NA	NA	S	NA	S	NA	NA	R	S	S	S	NA	NA	R	S	S	S	R	S
2017-0444	444	1295	M	NA	NA	0	Sana'a City	NA	NA	2017-05-11	2017-05-11	2017	May	2017-05-14	not V. Cholerae		NA	NA	NA	NA	NA	NA	NA	NA	NA	NA	NA	NA	NA	NA	NA	NA	NA	S	S	S	S	S	S
2017-0445	445	1296	M	50	NA	50	Sana'a City	NA	NA	2017-05-11	2017-05-11	2017	May	2017-05-14	not V. Cholerae		NA	NA	NA	NA	NA	NA	NA	NA	NA	NA	NA	NA	NA	NA	NA	NA	NA	S	S	S	S	S	S
2017-0446	446	1297	M	18	NA	18	Sana'a City	NA	NA	2017-05-11	2017-05-11	2017	May	2017-05-14	not V. Cholerae		NA	NA	NA	NA	NA	NA	NA	NA	NA	NA	NA	NA	NA	NA	NA	NA	NA	S	S	S	S	S	S
2017-0447	447	1298	F	25	NA	25	Sana'a City	NA	NA	2017-05-11	2017-05-11	2017	May	2017-05-14	not V. Cholerae		NA	NA	NA	NA	NA	NA	NA	NA	NA	NA	NA	NA	NA	NA	NA	NA	NA	S	S	S	S	S	S
2017-0448	448	1299	F	58	NA	58	Sana'a City	NA	NA	2017-05-11	2017-05-11	2017	May	2017-05-14	not V. Cholerae		NA	NA	NA	NA	NA	NA	NA	NA	NA	NA	NA	NA	NA	NA	NA	NA	NA	S	S	S	S	S	S
2017-0449	449	1300	F	40	NA	40	Sana'a City	NA	NA	2017-05-11	2017-05-11	2017	May	2017-05-14	not V. Cholerae		NA	NA	NA	NA	NA	NA	NA	NA	NA	NA	NA	NA	NA	NA	NA	NA	NA	S	S	S	S	S	S
2017-0450	450	1301	F	35	NA	35	Al Mahwit	NA	NA	2017-05-11	2017-05-11	2017	May	2017-05-14	not V. Cholerae		NA	NA	NA	NA	NA	NA	NA	NA	NA	NA	NA	NA	NA	NA	NA	NA	NA	S	S	S	S	S	S
2017-0451	451	1302	F	NA	NA	0	Sana'a City	NA	NA	2017-05-11	2017-05-11	2017	May	2017-05-14	not V. Cholerae		NA	NA	NA	NA	NA	NA	NA	NA	NA	NA	NA	NA	NA	NA	NA	NA	NA	S	S	S	S	S	S
2017-0452	452	1303	F	12	NA	12	Sana'a City	NA	NA	2017-05-11	2017-05-11	2017	May	2017-05-14	V. cholerae	Ogawa	NA	R	NA	S	NA	NA	S	NA	S	R	NA	S	S	S	S	NA	NA	R	S	R	S	S	S
2017-0453	453	1304	M	50	NA	50	Amran	NA	NA	2017-05-11	2017-05-11	2017	May	2017-05-14	not V. Cholerae		NA	NA	NA	NA	NA	NA	NA	NA	NA	NA	NA	NA	NA	NA	NA	NA	NA	S	S	S	S	S	S
2017-0454	454	1305	M	25	NA	25	Sana'a City	NA	NA	2017-05-11	2017-05-11	2017	May	2017-05-14	not V. Cholerae		NA	NA	NA	NA	NA	NA	NA	NA	NA	NA	NA	NA	NA	NA	NA	NA	NA	S	S	S	S	S	S
2017-0455	455	1306	F	45	NA	45	Ibb	NA	NA	2017-05-13	2017-05-13	2017	May	2017-05-16	V. cholerae	Ogawa	NA	R	NA	S	NA	NA	S	NA	S	R	NA	S	S	S	S	NA	NA	R	S	R	S	S	S
2017-0456	456	1307	M	65	NA	65	Ibb	NA	NA	2017-05-13	2017-05-13	2017	May	2017-05-15	not V. Cholerae		NA	NA	NA	NA	NA	NA	NA	NA	NA	NA	NA	NA	NA	NA	NA	NA	NA	S	S	S	S	S	S
2017-0457	457	1308	M	25	NA	25	Ibb	NA	NA	2017-05-13	2017-05-13	2017	May	2017-05-15	not V. Cholerae		NA	NA	NA	NA	NA	NA	NA	NA	NA	NA	NA	NA	NA	NA	NA	NA	NA	S	S	S	S	S	S
2017-0458	458	1309	M	12	NA	12	Ibb	NA	NA	2017-05-13	2017-05-13	2017	May	2017-05-15	not V. Cholerae		NA	NA	NA	NA	NA	NA	NA	NA	NA	NA	NA	NA	NA	NA	NA	NA	NA	S	S	S	S	S	S
2017-0459	459	1310	F	30	NA	30	Ibb	NA	NA	2017-05-13	2017-05-13	2017	May	2017-05-15	V. cholerae	Ogawa	NA	R	NA	S	NA	NA	S	NA	S	R	NA	S	S	S	S	NA	NA	R	S	R	S	S	S
2017-0460	460	1311	F	NA	NA	0	Ibb	NA	NA	2017-05-13	2017-05-13	2017	May	2017-05-15	not V. Cholerae		NA	NA	NA	NA	NA	NA	NA	NA	NA	NA	NA	NA	NA	NA	NA	NA	NA	S	S	S	S	S	S
2017-0461	461	1312	F	22	NA	22	Ibb	NA	NA	2017-05-13	2017-05-13	2017	May	2017-05-15	not V. Cholerae		NA	NA	NA	NA	NA	NA	NA	NA	NA	NA	NA	NA	NA	NA	NA	NA	NA	S	S	S	S	S	S
2017-0462	462	1313	M	NA	NA	0	Sana'a City	NA	NA	2017-05-13	2017-05-13	2017	May	2017-05-15	V. cholerae	Ogawa	NA	R	NA	S	NA	NA	S	NA	S	R	NA	S	S	S	S	NA	NA	R	S	R	S	S	S
2017-0463	463	1314	NA	NA	NA	0	Sana'a City	NA	NA	2017-05-13	2017-05-13	2017	May	2017-05-15	V. cholerae	Ogawa	NA	R	NA	S	NA	NA	S	NA	S	R	NA	S	S	S	S	NA	NA	R	S	R	S	S	S
2017-0464	464	1315	F	37	NA	37	Sana'a City	NA	NA	2017-05-13	2017-05-13	2017	May	2017-05-15	V. cholerae	Ogawa	NA	R	NA	S	NA	NA	S	NA	S	R	NA	S	S	S	S	NA	NA	R	S	R	S	S	S
2017-0465	465	1316	F	70	NA	70	Sana'a City	NA	NA	2017-05-13	2017-05-13	2017	May	2017-05-15	not V. Cholerae		NA	NA	NA	NA	NA	NA	NA	NA	NA	NA	NA	NA	NA	NA	NA	NA	NA	S	S	S	S	S	S
2017-0466	466	1317	M	25	NA	25	Sana'a City	NA	NA	2017-05-13	2017-05-13	2017	May	2017-05-15	not V. Cholerae		NA	NA	NA	NA	NA	NA	NA	NA	NA	NA	NA	NA	NA	NA	NA	NA	NA	S	S	S	S	S	S
2017-0467	467	1318	F	25	NA	25	Sana'a City	NA	NA	2017-05-13	2017-05-13	2017	May	2017-05-15	not V. Cholerae		NA	NA	NA	NA	NA	NA	NA	NA	NA	NA	NA	NA	NA	NA	NA	NA	NA	S	S	S	S	S	S
2017-0468	468	1319	M	29	NA	29	Sana'a City	NA	NA	2017-05-13	2017-05-13	2017	May	2017-05-15	V. cholerae	Ogawa	NA	R	NA	S	NA	NA	M	NA	S	R	NA	S	S	S	S	NA	NA	R	S	R	S	S	S
2017-0469	469	1320	F	9	NA	9	Sana'a City	NA	NA	2017-05-13	2017-05-13	2017	May	2017-05-15	V. cholerae	Ogawa	NA	R	NA	S	NA	NA	S	NA	S	R	NA	S	S	S	S	NA	NA	R	S	R	S	S	S
2017-0470	470	1321	M	70	NA	70	Sana'a City	NA	NA	2017-05-13	2017-05-13	2017	May	2017-05-16	not V. Cholerae		NA	NA	NA	NA	NA	NA	NA	NA	NA	NA	NA	NA	NA	NA	NA	NA	NA	S	S	S	S	S	S
2017-0471	471	1322	M	33	NA	33	Sana'a City	NA	NA	2017-05-13	2017-05-13	2017	May	2017-05-16	not V. Cholerae		NA	NA	NA	NA	NA	NA	NA	NA	NA	NA	NA	NA	NA	NA	NA	NA	NA	S	S	S	S	S	S
2017-0472	472	1323	M	16	NA	16	Sana'a City	NA	NA	2017-05-13	2017-05-13	2017	May	2017-05-16	not V. Cholerae		NA	NA	NA	NA	NA	NA	NA	NA	NA	NA	NA	NA	NA	NA	NA	NA	NA	S	S	S	S	S	S
2017-0473	473	1324	M	60	NA	60	Sana'a City	NA	NA	2017-05-13	2017-05-13	2017	May	2017-05-16	V. cholerae	Ogawa	NA	R	NA	S	NA	NA	S	NA	S	R	NA	S	S	S	S	NA	NA	R	S	R	S	S	S
2017-0474	474	1325	F	33	NA	33	Al Jawf	NA	NA	2017-05-14	2017-05-14	2017	May	2017-05-18	not V. Cholerae		NA	NA	NA	NA	NA	NA	NA	NA	NA	NA	NA	NA	NA	NA	NA	NA	NA	S	S	S	S	S	S
2017-0475	475	1326	M	35	NA	35	Al Jawf	NA	NA	2017-05-14	2017-05-14	2017	May	2017-05-18	not V. Cholerae		NA	NA	NA	NA	NA	NA	NA	NA	NA	NA	NA	NA	NA	NA	NA	NA	NA	S	S	S	S	S	S
2017-0476	476	1327	F	30	NA	30	Al Jawf	NA	NA	2017-05-14	2017-05-14	2017	May	2017-05-18	V. cholerae	Ogawa	NA	R	NA	S	NA	NA	S	NA	S	R	NA	S	S	S	S	NA	NA	R	S	R	S	S	S
2017-0477	477	1328	M	NA	NA	0	Al Bayda	NA	NA	2017-05-14	2017-05-14	2017	May	2017-05-18	not V. Cholerae		NA	NA	NA	NA	NA	NA	NA	NA	NA	NA	NA	NA	NA	NA	NA	NA	NA	S	S	S	S	S	S
2017-0478	478	1329	M	4	NA	4	Al Bayda	NA	NA	2017-05-14	2017-05-14	2017	May	2017-05-18	not V. Cholerae		NA	NA	NA	NA	NA	NA	NA	NA	NA	NA	NA	NA	NA	NA	NA	NA	NA	S	S	S	S	S	S
2017-0479	479	1330	M	NA	NA	0	Raymah	NA	NA	2017-05-14	2017-05-14	2017	May	2017-05-18	V. cholerae	Ogawa	NA	R	NA	S	NA	NA	S	NA	S	R	NA	S	S	S	S	NA	NA	R	S	R	S	S	S
2017-0480	480	1331	M	NA	NA	0	Raymah	NA	NA	2017-05-14	2017-05-14	2017	May	2017-05-18	not V. Cholerae		NA	NA	NA	NA	NA	NA	NA	NA	NA	NA	NA	NA	NA	NA	NA	NA	NA	S	S	S	S	S	S
2017-0481	481	1332	F	19	NA	19	Al Bayda	NA	NA	2017-05-14	2017-05-14	2017	May	2017-05-18	not V. Cholerae		NA	NA	NA	NA	NA	NA	NA	NA	NA	NA	NA	NA	NA	NA	NA	NA	NA	S	S	S	S	S	S
2017-0482	482	1333	M	34	NA	34	Al Bayda	NA	NA	2017-05-14	2017-05-14	2017	May	2017-05-18	not V. Cholerae		NA	NA	NA	NA	NA	NA	NA	NA	NA	NA	NA	NA	NA	NA	NA	NA	NA	S	S	S	S	S	S
2017-0483	483	1334	F	19	NA	19	Al Bayda	NA	NA	2017-05-14	2017-05-14	2017	May	2017-05-18	not V. Cholerae		NA	NA	NA	NA	NA	NA	NA	NA	NA	NA	NA	NA	NA	NA	NA	NA	NA	S	S	S	S	S	S
2017-0484	484	1335	F	18	NA	18	Al Bayda	NA	NA	2017-05-14	2017-05-14	2017	May	2017-05-18	not V. Cholerae		NA	NA	NA	NA	NA	NA	NA	NA	NA	NA	NA	NA	NA	NA	NA	NA	NA	S	S	S	S	S	S
2017-0485	485	1336	F	35	NA	35	Al Bayda	NA	NA	2017-05-14	2017-05-14	2017	May	2017-05-18	V. cholerae	Ogawa	NA	R	NA	S	NA	NA	S	NA	S	R	NA	S	S	S	S	NA	NA	R	S	R	S	S	S
2017-0486	486	1337	F	55	NA	55	Al Bayda	NA	NA	2017-05-14	2017-05-14	2017	May	2017-05-18	not V. Cholerae		NA	NA	NA	NA	NA	NA	NA	NA	NA	NA	NA	NA	NA	NA	NA	NA	NA	S	S	S	S	S	S
2017-0487	487	1338	F	39	NA	39	Al Bayda	NA	NA	2017-05-14	2017-05-14	2017	May	2017-05-18	not V. Cholerae		NA	NA	NA	NA	NA	NA	NA	NA	NA	NA	NA	NA	NA	NA	NA	NA	NA	S	S	S	S	S	S
2017-0488	488	1339	M	17	NA	17	Al Bayda	NA	NA	2017-05-14	2017-05-14	2017	May	2017-05-18	not V. Cholerae		NA	NA	NA	NA	NA	NA	NA	NA	NA	NA	NA	NA	NA	NA	NA	NA	NA	S	S	S	S	S	S
2017-0489	489	1340	M	NA	NA	0	Raymah	NA	NA	2017-05-14	2017-05-14	2017	May	2017-05-18	V. cholerae	Ogawa	NA	R	NA	S	NA	NA	S	NA	S	R	NA	S	S	S	S	NA	NA	R	S	R	S	S	S
2017-0490	490	1341	F	45	NA	45	Sana'a City	NA	NA	2017-05-14	2017-05-14	2017	May	2017-05-18	V. cholerae	Ogawa	NA	R	NA	S	NA	NA	S	NA	S	R	NA	S	S	S	S	NA	NA	R	S	R	S	S	S
2017-0491	491	1342	F	42	NA	42	Sana'a City	NA	NA	2017-05-14	2017-05-14	2017	May	2017-05-18	not V. Cholerae		NA	NA	NA	NA	NA	NA	NA	NA	NA	NA	NA	NA	NA	NA	NA	NA	NA	S	S	S	S	S	S
2017-0492	492	1343	F	55	NA	55	Sana'a City	NA	NA	2017-05-14	2017-05-14	2017	May	2017-05-18	not V. Cholerae		NA	NA	NA	NA	NA	NA	NA	NA	NA	NA	NA	NA	NA	NA	NA	NA	NA	S	S	S	S	S	S
2017-0493	493	1344	M	75	NA	75	Sana'a City	NA	NA	2017-05-14	2017-05-14	2017	May	2017-05-18	not V. Cholerae		NA	NA	NA	NA	NA	NA	NA	NA	NA	NA	NA	NA	NA	NA	NA	NA	NA	S	S	S	S	S	S
2017-0494	494	1345	F	40	NA	40	Sana'a City	NA	NA	2017-05-14	2017-05-14	2017	May	2017-05-18	V. cholerae	Ogawa	NA	R	NA	S	NA	NA	S	NA	S	R	NA	S	S	S	S	NA	NA	R	S	R	S	S	S
2017-0495	495	1346	F	40	NA	40	Sana'a City	NA	NA	2017-05-14	2017-05-14	2017	May	2017-05-18	V. cholerae	Ogawa	NA	R	NA	S	NA	NA	S	NA	S	R	NA	S	S	S	S	NA	NA	R	S	R	S	S	S
2017-0496	496	1347	M	45	NA	45	Sana'a City	NA	NA	2017-05-14	2017-05-14	2017	May	2017-05-18	not V. Cholerae		NA	NA	NA	NA	NA	NA	NA	NA	NA	NA	NA	NA	NA	NA	NA	NA	NA	S	S	S	S	S	S
2017-0497	497	1348	F	40	NA	40	Sana'a City	NA	NA	2017-05-14	2017-05-14	2017	May	2017-05-18	not V. Cholerae		NA	NA	NA	NA	NA	NA	NA	NA	NA	NA	NA	NA	NA	NA	NA	NA	NA	S	S	S	S	S	S
2017-0498	498	1349	M	65	NA	65	Sana'a City	NA	NA	2017-05-14	2017-05-14	2017	May	2017-05-18	V. cholerae	Ogawa	NA	R	NA	S	NA	NA	S	NA	S	R	NA	S	S	S	S	NA	NA	R	S	R	S	S	S
2017-0499	499	1350	M	27	NA	27	Dhamar	NA	NA	2017-05-14	2017-05-14	2017	May	2017-05-18	not V. Cholerae		NA	NA	NA	NA	NA	NA	NA	NA	NA	NA	NA	NA	NA	NA	NA	NA	NA	S	S	S	S	S	S
2017-0500	500	1351	M	46	NA	46	Sana'a City	NA	NA	2017-05-14	2017-05-14	2017	May	2017-05-18	not V. Cholerae		NA	NA	NA	NA	NA	NA	NA	NA	NA	NA	NA	NA	NA	NA	NA	NA	NA	S	S	S	S	S	S
2017-0501	501	1352	F	65	NA	65	Sana'a City	NA	NA	2017-05-14	2017-05-14	2017	May	2017-05-18	V. cholerae	Ogawa	NA	R	NA	S	NA	NA	M	NA	S	NA	NA	S	S	S	S	NA	NA	R	S	S	S	S	S
2017-0502	502	1353	F	37	NA	37	Sana'a City	NA	NA	2017-05-14	2017-05-14	2017	May	2017-05-18	not V. Cholerae		NA	NA	NA	NA	NA	NA	NA	NA	NA	NA	NA	NA	NA	NA	NA	NA	NA	S	S	S	S	S	S
2017-0503	503	1354	M	60	NA	60	Sana'a City	NA	NA	2017-05-14	2017-05-14	2017	May	2017-05-18	V. cholerae	Ogawa	NA	R	NA	S	NA	NA	M	NA	S	NA	NA	S	S	S	S	NA	NA	R	S	S	S	S	S
2017-0504	504	1355	M	40	NA	40	Sana'a City	NA	NA	2017-05-14	2017-05-14	2017	May	2017-05-18	V. cholerae	Ogawa	NA	R	NA	S	NA	NA	S	NA	S	R	NA	S	S	S	S	NA	NA	R	S	R	S	S	S
2017-0505	505	1356	F	50	NA	50	Sana'a	NA	NA	2017-05-14	2017-05-14	2017	May	2017-05-18	not V. Cholerae		NA	NA	NA	NA	NA	NA	NA	NA	NA	NA	NA	NA	NA	NA	NA	NA	NA	S	S	S	S	S	S
2017-0506	506	1357	M	30	NA	30	Sana'a	NA	NA	2017-05-14	2017-05-14	2017	May	2017-05-18	not V. Cholerae		NA	NA	NA	NA	NA	NA	NA	NA	NA	NA	NA	NA	NA	NA	NA	NA	NA	S	S	S	S	S	S
2017-0507	507	1358	F	59	NA	59	Sana'a	NA	NA	2017-05-14	2017-05-14	2017	May	2017-05-18	not V. Cholerae		NA	NA	NA	NA	NA	NA	NA	NA	NA	NA	NA	NA	NA	NA	NA	NA	NA	S	S	S	S	S	S
2017-0508	508	1359	M	18	NA	18	Sana'a	NA	NA	2017-05-14	2017-05-14	2017	May	2017-05-18	V. cholerae	Ogawa	NA	NA	NA	S	NA	NA	S	NA	S	NA	NA	S	S	S	S	NA	NA	S	S	S	S	S	S
2017-0509	509	1360	M	65	NA	65	Sana'a	NA	NA	2017-05-14	2017-05-14	2017	May	2017-05-18	not V. Cholerae		NA	NA	NA	NA	NA	NA	NA	NA	NA	NA	NA	NA	NA	NA	NA	NA	NA	S	S	S	S	S	S
2017-0510	510	1361	M	50	NA	50	Sana'a	NA	NA	2017-05-14	2017-05-14	2017	May	2017-05-18	not V. Cholerae		NA	NA	NA	NA	NA	NA	NA	NA	NA	NA	NA	NA	NA	NA	NA	NA	NA	S	S	S	S	S	S
2017-0511	511	1362	F	62	NA	62	Sana'a	NA	NA	2017-05-14	2017-05-14	2017	May	2017-05-18	not V. Cholerae		NA	NA	NA	NA	NA	NA	NA	NA	NA	NA	NA	NA	NA	NA	NA	NA	NA	S	S	S	S	S	S
2017-0512	512	1363	F	30	NA	30	Sana'a	NA	NA	2017-05-14	2017-05-14	2017	May	2017-05-18	not V. Cholerae		NA	NA	NA	NA	NA	NA	NA	NA	NA	NA	NA	NA	NA	NA	NA	NA	NA	S	S	S	S	S	S
2017-0513	513	1364	F	NA	NA	0	Al Mahwit	NA	NA	2017-05-15	2017-05-15	2017	May	2017-05-19	V. cholerae	Ogawa	NA	R	NA	S	NA	NA	M	NA	S	NA	NA	S	S	S	S	NA	NA	R	S	S	S	S	S
2017-0514	514	1365	F	NA	NA	0	Al Mahwit	NA	NA	2017-05-15	2017-05-15	2017	May	2017-05-19	not V. Cholerae		NA	NA	NA	NA	NA	NA	NA	NA	NA	NA	NA	NA	NA	NA	NA	NA	NA	S	S	S	S	S	S
2017-0515	515	1366	F	NA	NA	0	Al Mahwit	NA	NA	2017-05-15	2017-05-15	2017	May	2017-05-19	not V. Cholerae		NA	NA	NA	NA	NA	NA	NA	NA	NA	NA	NA	NA	NA	NA	NA	NA	NA	S	S	S	S	S	S
2017-0516	516	1367	F	NA	NA	0	Raymah	NA	NA	2017-05-15	2017-05-15	2017	May	2017-05-19	not V. Cholerae		NA	NA	NA	NA	NA	NA	NA	NA	NA	NA	NA	NA	NA	NA	NA	NA	NA	S	S	S	S	S	S
2017-0517	517	1368	M	NA	NA	0	Raymah	NA	NA	2017-05-15	2017-05-15	2017	May	2017-05-19	not V. Cholerae		NA	NA	NA	NA	NA	NA	NA	NA	NA	NA	NA	NA	NA	NA	NA	NA	NA	S	S	S	S	S	S
2017-0518	518	1369	M	4	NA	4	Raymah	NA	NA	2017-05-15	2017-05-15	2017	May	2017-05-19	not V. Cholerae		NA	NA	NA	NA	NA	NA	NA	NA	NA	NA	NA	NA	NA	NA	NA	NA	NA	S	S	S	S	S	S
2017-0519	519	1370	M	45	NA	45	Raymah	NA	NA	2017-05-15	2017-05-15	2017	May	2017-05-19	V. cholerae	Ogawa	NA	R	NA	S	NA	NA	M	NA	S	NA	NA	S	S	S	S	NA	NA	R	S	S	S	S	S
2017-0520	520	1371	F	10	NA	10	Raymah	NA	NA	2017-05-15	2017-05-15	2017	May	2017-05-19	not V. Cholerae		NA	NA	NA	NA	NA	NA	NA	NA	NA	NA	NA	NA	NA	NA	NA	NA	NA	S	S	S	S	S	S
2017-0521	521	1372	M	28	NA	28	Raymah	NA	NA	2017-05-15	2017-05-15	2017	May	2017-05-19	not V. Cholerae		NA	NA	NA	NA	NA	NA	NA	NA	NA	NA	NA	NA	NA	NA	NA	NA	NA	S	S	S	S	S	S
2017-0522	522	1373	F	6	NA	6	Raymah	NA	NA	2017-05-15	2017-05-15	2017	May	2017-05-19	not V. Cholerae		NA	NA	NA	NA	NA	NA	NA	NA	NA	NA	NA	NA	NA	NA	NA	NA	NA	S	S	S	S	S	S
2017-0523	523	1374	F	18	NA	18	Al Bayda	NA	NA	2017-05-15	2017-05-15	2017	May	2017-05-19	not V. Cholerae		NA	NA	NA	NA	NA	NA	NA	NA	NA	NA	NA	NA	NA	NA	NA	NA	NA	S	S	S	S	S	S
2017-0524	524	1375	M	4	NA	4	Al Bayda	NA	NA	2017-05-15	2017-05-15	2017	May	2017-05-19	not V. Cholerae		NA	NA	NA	NA	NA	NA	NA	NA	NA	NA	NA	NA	NA	NA	NA	NA	NA	S	S	S	S	S	S
2017-0525	525	1376	F	21	NA	21	Al Bayda	NA	NA	2017-05-15	2017-05-15	2017	May	2017-05-19	not V. Cholerae		NA	NA	NA	NA	NA	NA	NA	NA	NA	NA	NA	NA	NA	NA	NA	NA	NA	S	S	S	S	S	S
2017-0526	526	1377	F	15	NA	15	Al Bayda	NA	NA	2017-05-15	2017-05-15	2017	May	2017-05-19	not V. Cholerae		NA	NA	NA	NA	NA	NA	NA	NA	NA	NA	NA	NA	NA	NA	NA	NA	NA	S	S	S	S	S	S
2017-0527	527	1378	F	25	NA	25	Al Bayda	NA	NA	2017-05-15	2017-05-15	2017	May	2017-05-19	V. cholerae	Ogawa	NA	R	NA	S	NA	NA	M	NA	S	NA	NA	S	S	S	S	NA	NA	R	S	S	S	S	S
2017-0528	528	1379	F	80	NA	80	Al Bayda	NA	NA	2017-05-15	2017-05-15	2017	May	2017-05-19	not V. Cholerae		NA	NA	NA	NA	NA	NA	NA	NA	NA	NA	NA	NA	NA	NA	NA	NA	NA	S	S	S	S	S	S
2017-0529	529	1380	F	18	NA	18	Al Bayda	NA	NA	2017-05-16	2017-05-16	2017	May	2017-05-19	not V. Cholerae		NA	NA	NA	NA	NA	NA	NA	NA	NA	NA	NA	NA	NA	NA	NA	NA	NA	S	S	S	S	S	S
2017-0530	530	1381	M	28	NA	28	Al Bayda	NA	NA	2017-05-16	2017-05-16	2017	May	2017-05-19	not V. Cholerae		NA	NA	NA	NA	NA	NA	NA	NA	NA	NA	NA	NA	NA	NA	NA	NA	NA	S	S	S	S	S	S
2017-0531	531	1382	M	27	NA	27	Al Bayda	NA	NA	2017-05-16	2017-05-16	2017	May	2017-05-19	not V. Cholerae		NA	NA	NA	NA	NA	NA	NA	NA	NA	NA	NA	NA	NA	NA	NA	NA	NA	S	S	S	S	S	S
2017-0532	532	1383	F	50	NA	50	Al Bayda	NA	NA	2017-05-16	2017-05-16	2017	May	2017-05-19	not V. Cholerae		NA	NA	NA	NA	NA	NA	NA	NA	NA	NA	NA	NA	NA	NA	NA	NA	NA	S	S	S	S	S	S
2017-0533	533	1384	M	9	NA	9	Al Bayda	NA	NA	2017-05-16	2017-05-16	2017	May	2017-05-19	not V. Cholerae		NA	NA	NA	NA	NA	NA	NA	NA	NA	NA	NA	NA	NA	NA	NA	NA	NA	S	S	S	S	S	S
2017-0534	534	1385	F	48	NA	48	Al Bayda	NA	NA	2017-05-16	2017-05-16	2017	May	2017-05-19	not V. Cholerae		NA	NA	NA	NA	NA	NA	NA	NA	NA	NA	NA	NA	NA	NA	NA	NA	NA	S	S	S	S	S	S
2017-0535	535	1386	M	17	NA	17	Al Jawf	NA	NA	2017-05-16	2017-05-16	2017	May	2017-05-19	V. cholerae	Ogawa	NA	R	NA	S	NA	NA	S	NA	S	R	NA	S	S	S	S	NA	NA	R	S	R	S	S	S
2017-0536	536	1387	F	20	NA	20	Sana'a City	NA	NA	2017-05-16	2017-05-16	2017	May	2017-05-19	V. cholerae	Ogawa	NA	R	NA	S	NA	NA	S	NA	S	R	NA	S	S	S	S	NA	NA	R	S	R	S	S	S
2017-0537	537	1388	M	70	NA	70	Sana'a City	NA	NA	2017-05-17	2017-05-17	2017	May	2017-05-20	V. cholerae	Ogawa	NA	R	NA	S	NA	NA	S	NA	S	R	NA	S	S	S	S	NA	NA	R	S	R	S	S	S
2017-0538	538	1389	M	35	NA	35	Sana'a City	NA	NA	2017-05-17	2017-05-17	2017	May	2017-05-20	not V. Cholerae		NA	NA	NA	NA	NA	NA	NA	NA	NA	NA	NA	NA	NA	NA	NA	NA	NA	S	S	S	S	S	S
2017-0539	539	1390	M	50	NA	50	Sana'a City	NA	NA	2017-05-17	2017-05-17	2017	May	2017-05-20	not V. Cholerae		NA	NA	NA	NA	NA	NA	NA	NA	NA	NA	NA	NA	NA	NA	NA	NA	NA	S	S	S	S	S	S
2017-0540	540	1391	F	55	NA	55	Sana'a City	NA	NA	2017-05-17	2017-05-17	2017	May	2017-05-20	not V. Cholerae		NA	NA	NA	NA	NA	NA	NA	NA	NA	NA	NA	NA	NA	NA	NA	NA	NA	S	S	S	S	S	S
2017-0541	541	1392	F	80	NA	80	Sana'a City	NA	NA	2017-05-17	2017-05-17	2017	May	2017-05-20	V. cholerae	Ogawa	NA	R	NA	S	NA	NA	S	NA	S	R	NA	S	S	S	S	NA	NA	R	S	R	S	S	S
2017-0542	542	1393	M	NA	NA	0	Al Jawf	NA	NA	2017-05-17	2017-05-17	2017	May	2017-05-20	not V. Cholerae		NA	NA	NA	NA	NA	NA	NA	NA	NA	NA	NA	NA	NA	NA	NA	NA	NA	S	S	S	S	S	S
2017-0543	543	1394	F	34	NA	34	Al Mahwit	NA	NA	2017-05-17	2017-05-17	2017	May	2017-05-20	V. cholerae	Ogawa	NA	R	NA	S	NA	NA	S	NA	S	R	NA	S	S	S	S	NA	NA	R	S	R	S	S	S
2017-0544	544	1395	F	70	NA	70	Al Mahwit	NA	NA	2017-05-17	2017-05-17	2017	May	2017-05-20	not V. Cholerae		NA	NA	NA	NA	NA	NA	NA	NA	NA	NA	NA	NA	NA	NA	NA	NA	NA	S	S	S	S	S	S
2017-0545	545	1396	M	65	NA	65	Al Mahwit	NA	NA	2017-05-17	2017-05-17	2017	May	2017-05-20	V. cholerae	Ogawa	NA	R	NA	S	NA	NA	S	NA	S	R	NA	S	S	S	S	NA	NA	R	S	R	S	S	S
2017-0546	546	1397	M	45	NA	45	Al Mahwit	NA	NA	2017-05-17	2017-05-17	2017	May	2017-05-20	not V. Cholerae		NA	NA	NA	NA	NA	NA	NA	NA	NA	NA	NA	NA	NA	NA	NA	NA	NA	S	S	S	S	S	S
2017-0547	547	1398	M	5	NA	5	Al Mahwit	NA	NA	2017-05-17	2017-05-17	2017	May	2017-05-20	V. cholerae	Ogawa	NA	R	NA	S	NA	NA	S	NA	S	R	NA	S	S	S	S	NA	NA	R	S	R	S	S	S
2017-0548	548	1399	F	30	NA	30	Al Jawf	NA	NA	2017-05-17	2017-05-17	2017	May	2017-05-20	V. cholerae	Ogawa	NA	R	NA	S	NA	NA	S	NA	S	R	NA	S	S	S	S	NA	NA	R	S	R	S	S	S
2017-0549	549	1400	M	10	NA	10	Al Jawf	NA	NA	2017-05-17	2017-05-17	2017	May	2017-05-20	not V. Cholerae		NA	NA	NA	NA	NA	NA	NA	NA	NA	NA	NA	NA	NA	NA	NA	NA	NA	S	S	S	S	S	S
2017-0550	550	1401	F	23	NA	23	Raymah	NA	NA	2017-05-18	2017-05-18	2017	May	2017-05-20	not V. Cholerae		NA	NA	NA	NA	NA	NA	NA	NA	NA	NA	NA	NA	NA	NA	NA	NA	NA	S	S	S	S	S	S
2017-0551	551	1402	M	23	NA	23	Raymah	NA	NA	2017-05-18	2017-05-18	2017	May	2017-05-20	not V. Cholerae		NA	NA	NA	NA	NA	NA	NA	NA	NA	NA	NA	NA	NA	NA	NA	NA	NA	S	S	S	S	S	S
2017-0552	552	1403	M	23	NA	23	Raymah	NA	NA	2017-05-18	2017-05-18	2017	May	2017-05-20	not V. Cholerae		NA	NA	NA	NA	NA	NA	NA	NA	NA	NA	NA	NA	NA	NA	NA	NA	NA	S	S	S	S	S	S
2017-0553	553	1404	M	25	NA	25	Raymah	NA	NA	2017-05-18	2017-05-18	2017	May	2017-05-20	not V. Cholerae		NA	NA	NA	NA	NA	NA	NA	NA	NA	NA	NA	NA	NA	NA	NA	NA	NA	S	S	S	S	S	S
2017-0554	554	1405	F	35	NA	35	Amran	NA	NA	2017-05-18	2017-05-18	2017	May	2017-05-20	not V. Cholerae		NA	NA	NA	NA	NA	NA	NA	NA	NA	NA	NA	NA	NA	NA	NA	NA	NA	S	S	S	S	S	S
2017-0555	555	1406	M	45	NA	45	Amran	NA	NA	2017-05-18	2017-05-18	2017	May	2017-05-20	not V. Cholerae		NA	NA	NA	NA	NA	NA	NA	NA	NA	NA	NA	NA	NA	NA	NA	NA	NA	S	S	S	S	S	S
2017-0556	556	1407	M	12	NA	12	Amran	NA	NA	2017-05-18	2017-05-18	2017	May	2017-05-20	not V. Cholerae		NA	NA	NA	NA	NA	NA	NA	NA	NA	NA	NA	NA	NA	NA	NA	NA	NA	S	S	S	S	S	S
2017-0557	557	1408	F	30	NA	30	Amran	NA	NA	2017-05-18	2017-05-18	2017	May	2017-05-21	not V. Cholerae		NA	NA	NA	NA	NA	NA	NA	NA	NA	NA	NA	NA	NA	NA	NA	NA	NA	S	S	S	S	S	S
2017-0558	558	1409	F	18	NA	18	Raymah	NA	NA	2017-05-18	2017-05-18	2017	May	2017-05-21	not V. Cholerae		NA	NA	NA	NA	NA	NA	NA	NA	NA	NA	NA	NA	NA	NA	NA	NA	NA	S	S	S	S	S	S
2017-0559	559	1410	F	40	NA	40	Sana'a	NA	NA	2017-05-18	2017-05-18	2017	May	2017-05-21	not V. Cholerae		NA	NA	NA	NA	NA	NA	NA	NA	NA	NA	NA	NA	NA	NA	NA	NA	NA	S	S	S	S	S	S
2017-0560	560	1411	F	65	NA	65	Sana'a	NA	NA	2017-05-18	2017-05-18	2017	May	2017-05-21	not V. Cholerae		NA	NA	NA	NA	NA	NA	NA	NA	NA	NA	NA	NA	NA	NA	NA	NA	NA	S	S	S	S	S	S
2017-0561	561	1412	F	75	NA	75	Sana'a	NA	NA	2017-05-18	2017-05-18	2017	May	2017-05-21	not V. Cholerae		NA	NA	NA	NA	NA	NA	NA	NA	NA	NA	NA	NA	NA	NA	NA	NA	NA	S	S	S	S	S	S
2017-0562	562	1413	F	20	NA	20	Sana'a	NA	NA	2017-05-18	2017-05-18	2017	May	2017-05-21	not V. Cholerae		NA	NA	NA	NA	NA	NA	NA	NA	NA	NA	NA	NA	NA	NA	NA	NA	NA	S	S	S	S	S	S
2017-0563	563	1414	F	65	NA	65	Sana'a	NA	NA	2017-05-18	2017-05-18	2017	May	2017-05-21	V. cholerae	Ogawa	NA	R	NA	S	NA	NA	S	NA	S	R	NA	S	S	S	S	NA	NA	R	S	R	S	S	S
2017-0564	564	1415	F	35	NA	35	Raymah	NA	NA	2017-05-18	2017-05-18	2017	May	2017-05-20	not V. Cholerae		NA	NA	NA	NA	NA	NA	NA	NA	NA	NA	NA	NA	NA	NA	NA	NA	NA	S	S	S	S	S	S
2017-0565	565	1416	M	33	NA	33	Sa'dah	NA	NA	2017-05-19	2017-05-19	2017	May	2017-05-24	V. cholerae	Ogawa	NA	R	NA	S	NA	NA	M	NA	S	NA	NA	S	S	S	S	NA	NA	R	S	S	S	S	S
2017-0566	566	1417	F	25	NA	25	Ibb	NA	NA	2017-05-19	2017-05-19	2017	May	2017-05-23	V. cholerae	Ogawa	NA	R	NA	S	NA	NA	M	NA	S	R	NA	S	S	S	S	NA	NA	R	S	R	S	S	S
2017-0567	567	1418	M	7	NA	7	Ibb	NA	NA	2017-05-19	2017-05-19	2017	May	2017-05-23	not V. Cholerae		NA	NA	NA	NA	NA	NA	NA	NA	NA	NA	NA	NA	NA	NA	NA	NA	NA	S	S	S	S	S	S
2017-0568	568	1419	M	NA	NA	0	Raymah	NA	NA	2017-05-20	2017-05-20	2017	May	2017-05-23	not V. Cholerae		NA	NA	NA	NA	NA	NA	NA	NA	NA	NA	NA	NA	NA	NA	NA	NA	NA	S	S	S	S	S	S
2017-0569	569	1420	M	19	NA	19	Sana'a City	NA	NA	2017-05-20	2017-05-20	2017	May	2017-05-23	not V. Cholerae		NA	NA	NA	NA	NA	NA	NA	NA	NA	NA	NA	NA	NA	NA	NA	NA	NA	S	S	S	S	S	S
2017-0570	570	1421	M	8	NA	8	Al Jawf	NA	NA	2017-05-20	2017-05-20	2017	May	2017-05-23	not V. Cholerae		NA	NA	NA	NA	NA	NA	NA	NA	NA	NA	NA	NA	NA	NA	NA	NA	NA	S	S	S	S	S	S
2017-0571	571	1422	M	14	NA	14	Al Bayda	NA	NA	2017-05-21	2017-05-21	2017	May	2017-05-23	not V. Cholerae		NA	NA	NA	NA	NA	NA	NA	NA	NA	NA	NA	NA	NA	NA	NA	NA	NA	S	S	S	S	S	S
2017-0572	572	1423	F	60	NA	60	Al Bayda	NA	NA	2017-05-21	2017-05-21	2017	May	2017-05-23	not V. Cholerae		NA	NA	NA	NA	NA	NA	NA	NA	NA	NA	NA	NA	NA	NA	NA	NA	NA	S	S	S	S	S	S
2017-0573	573	1424	F	42	NA	42	Al Bayda	NA	NA	2017-05-21	2017-05-21	2017	May	2017-05-23	not V. Cholerae		NA	NA	NA	NA	NA	NA	NA	NA	NA	NA	NA	NA	NA	NA	NA	NA	NA	S	S	S	S	S	S
2017-0574	574	1425	F	35	NA	35	Al Bayda	NA	NA	2017-05-21	2017-05-21	2017	May	2017-05-23	not V. Cholerae		NA	NA	NA	NA	NA	NA	NA	NA	NA	NA	NA	NA	NA	NA	NA	NA	NA	S	S	S	S	S	S
2017-0575	575	1426	M	25	NA	25	Al Bayda	NA	NA	2017-05-21	2017-05-21	2017	May	2017-05-23	not V. Cholerae		NA	NA	NA	NA	NA	NA	NA	NA	NA	NA	NA	NA	NA	NA	NA	NA	NA	S	S	S	S	S	S
2017-0576	576	1427	F	50	NA	50	Al Bayda	NA	NA	2017-05-21	2017-05-21	2017	May	2017-05-23	not V. Cholerae		NA	NA	NA	NA	NA	NA	NA	NA	NA	NA	NA	NA	NA	NA	NA	NA	NA	S	S	S	S	S	S
2017-0577	577	1428	F	25	NA	25	Al Bayda	NA	NA	2017-05-21	2017-05-21	2017	May	2017-05-23	not V. Cholerae		NA	NA	NA	NA	NA	NA	NA	NA	NA	NA	NA	NA	NA	NA	NA	NA	NA	S	S	S	S	S	S
2017-0578	578	1429	F	65	NA	65	Al Bayda	NA	NA	2017-05-21	2017-05-21	2017	May	2017-05-23	not V. Cholerae		NA	NA	NA	NA	NA	NA	NA	NA	NA	NA	NA	NA	NA	NA	NA	NA	NA	S	S	S	S	S	S
2017-0579	579	1430	F	35	NA	35	Sana'a	NA	NA	2017-05-21	2017-05-21	2017	May	2017-05-23	not V. Cholerae		NA	NA	NA	NA	NA	NA	NA	NA	NA	NA	NA	NA	NA	NA	NA	NA	NA	S	S	S	S	S	S
2017-0580	580	1431	M	60	NA	60	Sana'a	NA	NA	2017-05-21	2017-05-21	2017	May	2017-05-23	not V. Cholerae		NA	NA	NA	NA	NA	NA	NA	NA	NA	NA	NA	NA	NA	NA	NA	NA	NA	S	S	S	S	S	S
2017-0581	581	1432	M	30	NA	30	Sana'a	NA	NA	2017-05-21	2017-05-21	2017	May	2017-05-23	not V. Cholerae		NA	NA	NA	NA	NA	NA	NA	NA	NA	NA	NA	NA	NA	NA	NA	NA	NA	S	S	S	S	S	S
2017-0582	582	1433	M	15	NA	15	Sana'a	NA	NA	2017-05-21	2017-05-21	2017	May	2017-05-23	not V. Cholerae		NA	NA	NA	NA	NA	NA	NA	NA	NA	NA	NA	NA	NA	NA	NA	NA	NA	S	S	S	S	S	S
2017-0583	583	1434	M	45	NA	45	Sana'a	NA	NA	2017-05-21	2017-05-21	2017	May	2017-05-23	not V. Cholerae		NA	NA	NA	NA	NA	NA	NA	NA	NA	NA	NA	NA	NA	NA	NA	NA	NA	S	S	S	S	S	S
2017-0584	584	1435	M	NA	NA	0	Sana'a	NA	NA	2017-05-21	2017-05-21	2017	May	2017-05-23	not V. Cholerae		NA	NA	NA	NA	NA	NA	NA	NA	NA	NA	NA	NA	NA	NA	NA	NA	NA	S	S	S	S	S	S
2017-0585	585	1436	F	60	NA	60	Sana'a	NA	NA	2017-05-21	2017-05-21	2017	May	2017-05-23	not V. Cholerae		NA	NA	NA	NA	NA	NA	NA	NA	NA	NA	NA	NA	NA	NA	NA	NA	NA	S	S	S	S	S	S
2017-0586	586	1437	F	NA	NA	0	Sana'a	NA	NA	2017-05-21	2017-05-21	2017	May	2017-05-23	not V. Cholerae		NA	NA	NA	NA	NA	NA	NA	NA	NA	NA	NA	NA	NA	NA	NA	NA	NA	S	S	S	S	S	S
2017-0587	587	1438	F	18	NA	18	Sana'a	NA	NA	2017-05-21	2017-05-21	2017	May	2017-05-23	not V. Cholerae		NA	NA	NA	NA	NA	NA	NA	NA	NA	NA	NA	NA	NA	NA	NA	NA	NA	S	S	S	S	S	S
2017-0588	588	1439	F	35	NA	35	Al Mahwit	NA	NA	2017-05-22	2017-05-22	2017	May	2017-05-24	V. cholerae	Ogawa	NA	R	NA	S	NA	NA	M	NA	S	NA	NA	S	S	S	S	NA	NA	R	S	S	S	S	S
2017-0589	589	1440	M	25	NA	25	Al Bayda	NA	NA	2017-05-23	2017-05-23	2017	May	2017-05-24	not V. Cholerae		NA	NA	NA	NA	NA	NA	NA	NA	NA	NA	NA	NA	NA	NA	NA	NA	NA	S	S	S	S	S	S
2017-0590	590	1441	M	33	NA	33	Al Bayda	NA	NA	2017-05-23	2017-05-23	2017	May	2017-05-26	V. cholerae	Ogawa	NA	R	NA	S	NA	NA	M	NA	S	R	NA	S	S	S	S	NA	NA	R	S	R	S	S	S
2017-0591	591	1442	F	50	NA	50	Al Bayda	NA	NA	2017-05-23	2017-05-23	2017	May	2017-05-24	not V. Cholerae		NA	NA	NA	NA	NA	NA	NA	NA	NA	NA	NA	NA	NA	NA	NA	NA	NA	S	S	S	S	S	S
2017-0592	592	1443	F	9	NA	9	Al Bayda	NA	NA	2017-05-23	2017-05-23	2017	May	2017-05-27	not V. Cholerae		NA	NA	NA	NA	NA	NA	NA	NA	NA	NA	NA	NA	NA	NA	NA	NA	NA	S	S	S	S	S	S
2017-0593	593	1444	F	25	NA	25	Al Bayda	NA	NA	2017-05-23	2017-05-23	2017	May	2017-05-26	V. cholerae	Ogawa	NA	R	NA	S	NA	NA	S	NA	S	NA	NA	R	S	S	S	NA	NA	R	S	S	S	R	S
2017-0594	594	1445	M	17	NA	17	Al Bayda	NA	NA	2017-05-23	2017-05-23	2017	May	2017-05-24	not V. Cholerae		NA	NA	NA	NA	NA	NA	NA	NA	NA	NA	NA	NA	NA	NA	NA	NA	NA	S	S	S	S	S	S
2017-0595	595	1446	M	10	NA	10	Al Bayda	NA	NA	2017-05-23	2017-05-23	2017	May	2017-05-26	V. cholerae	Ogawa	NA	R	NA	S	NA	NA	S	NA	S	NA	NA	R	S	S	S	NA	NA	R	S	S	S	R	S
2017-0596	596	1447	M	7	NA	7	Sa'dah	NA	NA	2017-05-23	2017-05-23	2017	May	2017-05-24	not V. Cholerae		NA	NA	NA	NA	NA	NA	NA	NA	NA	NA	NA	NA	NA	NA	NA	NA	NA	S	S	S	S	S	S
2017-0597	597	1448	F	60	NA	60	Al Bayda	NA	NA	2017-05-23	2017-05-23	2017	May	2017-05-26	V. cholerae	Ogawa	NA	R	NA	S	NA	NA	S	NA	S	NA	NA	R	S	S	S	NA	NA	R	S	S	S	R	S
2017-0598	598	1449	M	3	NA	3	Ibb	NA	NA	2017-05-24	2017-05-24	2017	May	2017-05-28	V. cholerae	Ogawa	NA	R	NA	S	NA	NA	M	NA	S	NA	NA	R	S	S	S	NA	NA	R	S	S	S	R	S
2017-0599	599	1450	F	7	NA	7	Ibb	NA	NA	2017-05-24	2017-05-24	2017	May	2017-05-27	not V. Cholerae		NA	NA	NA	NA	NA	NA	NA	NA	NA	NA	NA	NA	NA	NA	NA	NA	NA	S	S	S	S	S	S
2017-0600	600	1451	F	50	NA	50	Sana'a	NA	NA	2017-05-24	2017-05-24	2017	May	2017-05-27	not V. Cholerae		NA	NA	NA	NA	NA	NA	NA	NA	NA	NA	NA	NA	NA	NA	NA	NA	NA	S	S	S	S	S	S
2017-0601	601	1452	F	25	NA	25	Sana'a	NA	NA	2017-05-24	2017-05-24	2017	May	2017-05-27	not V. Cholerae		NA	NA	NA	NA	NA	NA	NA	NA	NA	NA	NA	NA	NA	NA	NA	NA	NA	S	S	S	S	S	S
2017-0602	602	1453	F	27	NA	27	Sana'a	NA	NA	2017-05-24	2017-05-24	2017	May	2017-05-27	not V. Cholerae		NA	NA	NA	NA	NA	NA	NA	NA	NA	NA	NA	NA	NA	NA	NA	NA	NA	S	S	S	S	S	S
2017-0603	603	1454	M	28	NA	28	Sana'a	NA	NA	2017-05-24	2017-05-24	2017	May	2017-05-27	not V. Cholerae		NA	NA	NA	NA	NA	NA	NA	NA	NA	NA	NA	NA	NA	NA	NA	NA	NA	S	S	S	S	S	S
2017-0604	604	1455	F	1	NA	1	Sana'a	NA	NA	2017-05-24	2017-05-24	2017	May	2017-05-27	not V. Cholerae		NA	NA	NA	NA	NA	NA	NA	NA	NA	NA	NA	NA	NA	NA	NA	NA	NA	S	S	S	S	S	S
2017-0605	605	1456	F	40	NA	40	Sana'a	NA	NA	2017-05-24	2017-05-24	2017	May	2017-05-27	not V. Cholerae		NA	NA	NA	NA	NA	NA	NA	NA	NA	NA	NA	NA	NA	NA	NA	NA	NA	S	S	S	S	S	S
2017-0606	606	1457	F	3	NA	3	Sana'a City	NA	NA	2017-05-29	2017-05-29	2017	May	2017-05-31	not V. Cholerae		NA	NA	NA	NA	NA	NA	NA	NA	NA	NA	NA	NA	NA	NA	NA	NA	NA	S	S	S	S	S	S
2017-0607	607	1458	F	31	NA	31	Sana'a City	NA	NA	2017-05-29	2017-05-29	2017	May	2017-05-31	not V. Cholerae		NA	NA	NA	NA	NA	NA	NA	NA	NA	NA	NA	NA	NA	NA	NA	NA	NA	S	S	S	S	S	S
2017-0608	608	1459	F	100	NA	100	Sa'dah	NA	NA	2017-05-30	2017-05-30	2017	May	2017-06-01	not V. Cholerae		NA	NA	NA	NA	NA	NA	NA	NA	NA	NA	NA	NA	NA	NA	NA	NA	NA	S	S	S	S	S	S
2017-0609	609	1460	F	40	NA	40	Sa'dah	NA	NA	2017-05-30	2017-05-30	2017	May	2017-06-02	not V. Cholerae		NA	NA	NA	NA	NA	NA	NA	NA	NA	NA	NA	NA	NA	NA	NA	NA	NA	S	S	S	S	S	S
2017-0610	610	1461	M	60	NA	60	Sa'dah	NA	NA	2017-05-30	2017-05-30	2017	May	2017-06-02	not V. Cholerae		NA	NA	NA	NA	NA	NA	NA	NA	NA	NA	NA	NA	NA	NA	NA	NA	NA	S	S	S	S	S	S
2017-0611	611	1462	M	10	NA	10	Sa'dah	NA	NA	2017-05-30	2017-05-30	2017	May	2017-06-02	not V. Cholerae		NA	NA	NA	NA	NA	NA	NA	NA	NA	NA	NA	NA	NA	NA	NA	NA	NA	S	S	S	S	S	S
2017-0612	612	1463	F	30	NA	30	Al Jawf	NA	NA	2017-05-30	2017-05-30	2017	May	2017-06-01	not V. Cholerae		NA	NA	NA	NA	NA	NA	NA	NA	NA	NA	NA	NA	NA	NA	NA	NA	NA	S	S	S	S	S	S
2017-0613	613	1464	F	NA	NA	0	Al Jawf	NA	NA	2017-05-30	2017-05-30	2017	May	2017-06-01	not V. Cholerae		NA	NA	NA	NA	NA	NA	NA	NA	NA	NA	NA	NA	NA	NA	NA	NA	NA	S	S	S	S	S	S
2017-0614	614	1465	F	53	NA	53	Al Jawf	NA	NA	2017-05-30	2017-05-30	2017	May	2017-06-02	not V. Cholerae		NA	NA	NA	NA	NA	NA	NA	NA	NA	NA	NA	NA	NA	NA	NA	NA	NA	S	S	S	S	S	S
2017-0615	615	1466	M	69	NA	69	Al Bayda	NA	NA	2017-05-30	2017-05-30	2017	May	2017-06-02	not V. Cholerae		NA	NA	NA	NA	NA	NA	NA	NA	NA	NA	NA	NA	NA	NA	NA	NA	NA	S	S	S	S	S	S
2017-0616	616	1467	M	9	NA	9	Al Bayda	NA	NA	2017-05-30	2017-05-30	2017	May	2017-06-02	not V. Cholerae		NA	NA	NA	NA	NA	NA	NA	NA	NA	NA	NA	NA	NA	NA	NA	NA	NA	S	S	S	S	S	S
2017-0617	617	1468	F	12	NA	12	Al Bayda	NA	NA	2017-05-30	2017-05-30	2017	May	2017-06-02	not V. Cholerae		NA	NA	NA	NA	NA	NA	NA	NA	NA	NA	NA	NA	NA	NA	NA	NA	NA	S	S	S	S	S	S
2017-0618	618	1469	F	38	NA	38	Al Bayda	NA	NA	2017-05-30	2017-05-30	2017	May	2017-06-01	not V. Cholerae		NA	NA	NA	NA	NA	NA	NA	NA	NA	NA	NA	NA	NA	NA	NA	NA	NA	S	S	S	S	S	S
2017-0619	619	1470	M	25	NA	25	Al Bayda	NA	NA	2017-05-30	2017-05-30	2017	May	2017-06-01	not V. Cholerae		NA	NA	NA	NA	NA	NA	NA	NA	NA	NA	NA	NA	NA	NA	NA	NA	NA	S	S	S	S	S	S
2017-0620	620	1471	F	30	NA	30	Al Bayda	NA	NA	2017-05-30	2017-05-30	2017	May	2017-06-01	not V. Cholerae		NA	NA	NA	NA	NA	NA	NA	NA	NA	NA	NA	NA	NA	NA	NA	NA	NA	S	S	S	S	S	S
2017-0621	621	1472	M	3	NA	3	Raymah	NA	NA	2017-05-30	2017-05-30	2017	May	2017-06-01	not V. Cholerae		NA	NA	NA	NA	NA	NA	NA	NA	NA	NA	NA	NA	NA	NA	NA	NA	NA	S	S	S	S	S	S
2017-0622	622	1473	M	20	NA	20	Raymah	NA	NA	2017-05-30	2017-05-30	2017	May	2017-06-01	not V. Cholerae		NA	NA	NA	NA	NA	NA	NA	NA	NA	NA	NA	NA	NA	NA	NA	NA	NA	S	S	S	S	S	S
2017-0623	623	1474	M	4	NA	4	Raymah	NA	NA	2017-05-30	2017-05-30	2017	May	2017-06-01	not V. Cholerae		NA	NA	NA	NA	NA	NA	NA	NA	NA	NA	NA	NA	NA	NA	NA	NA	NA	S	S	S	S	S	S
2017-0624	624	1475	M	60	NA	60	Raymah	NA	NA	2017-05-30	2017-05-30	2017	May	2017-06-01	not V. Cholerae		NA	NA	NA	NA	NA	NA	NA	NA	NA	NA	NA	NA	NA	NA	NA	NA	NA	S	S	S	S	S	S
2017-0625	625	1476	M	15	NA	15	Raymah	NA	NA	2017-05-30	2017-05-30	2017	May	2017-06-02	V. cholerae	Ogawa	NA	R	NA	S	NA	NA	M	NA	S	NA	NA	R	S	S	S	NA	NA	R	S	S	S	R	S
2017-0626	626	1477	M	75	NA	75	Raymah	NA	NA	2017-05-30	2017-05-30	2017	May	2017-06-01	not V. Cholerae		NA	NA	NA	NA	NA	NA	NA	NA	NA	NA	NA	NA	NA	NA	NA	NA	NA	S	S	S	S	S	S
2017-0627	627	1478	F	7	NA	7	Sana'a City	NA	NA	2017-05-30	2017-05-30	2017	May	2017-06-01	not V. Cholerae		NA	NA	NA	NA	NA	NA	NA	NA	NA	NA	NA	NA	NA	NA	NA	NA	NA	S	S	S	S	S	S
2017-0628	628	1479	F	15	NA	15	Sana'a City	NA	NA	2017-05-30	2017-05-30	2017	May	2017-06-01	not V. Cholerae		NA	NA	NA	NA	NA	NA	NA	NA	NA	NA	NA	NA	NA	NA	NA	NA	NA	S	S	S	S	S	S
2017-0629	629	1480	F	7	NA	7	Al Jawf	NA	NA	2017-05-31	2017-05-31	2017	May	2017-06-02	V. cholerae	Ogawa	NA	R	NA	S	NA	NA	M	NA	S	NA	NA	R	S	S	S	NA	NA	R	S	S	S	R	S
2017-0630	630	1481	F	12	NA	12	Al Jawf	NA	NA	2017-05-31	2017-05-31	2017	May	2017-06-02	V. cholerae	Ogawa	NA	R	NA	S	NA	NA	M	NA	S	NA	NA	R	S	S	S	NA	NA	R	S	S	S	R	S
2017-0631	631	1482	F	35	NA	35	Al Jawf	NA	NA	2017-05-31	2017-05-31	2017	May	2017-06-02	V. cholerae	Ogawa	NA	R	NA	S	NA	NA	M	NA	S	NA	NA	R	S	S	S	NA	NA	R	S	S	S	R	S
2017-0632	632	1483	F	15	NA	15	Al Jawf	NA	NA	2017-05-31	2017-05-31	2017	May	2017-06-02	V. cholerae	Ogawa	NA	R	NA	S	NA	NA	M	NA	S	NA	NA	R	S	S	S	NA	NA	R	S	S	S	R	S
2017-0633	633	1484	F	27	NA	27	Al Jawf	NA	NA	2017-05-31	2017-05-31	2017	May	2017-06-02	not V. Cholerae		NA	NA	NA	NA	NA	NA	NA	NA	NA	NA	NA	NA	NA	NA	NA	NA	NA	S	S	S	S	S	S
2017-0634	634	1485	M	27	NA	27	Al Jawf	NA	NA	2017-05-31	2017-05-31	2017	May	2017-06-02	V. cholerae	Ogawa	NA	R	NA	S	NA	NA	M	NA	S	NA	NA	R	S	S	S	NA	NA	R	S	S	S	R	S
2017-0635	635	1486	F	7	NA	7	Al Bayda	NA	NA	2017-05-31	2017-05-31	2017	May	2017-06-02	not V. Cholerae		NA	NA	NA	NA	NA	NA	NA	NA	NA	NA	NA	NA	NA	NA	NA	NA	NA	S	S	S	S	S	S
2017-0636	636	1487	F	65	NA	65	Al Bayda	NA	NA	2017-05-31	2017-05-31	2017	May	2017-06-02	V. cholerae	Ogawa	NA	R	NA	S	NA	NA	M	NA	S	NA	NA	R	S	S	S	NA	NA	R	S	S	S	R	S
2017-0637	637	1488	F	7	NA	7	Al Bayda	NA	NA	2017-05-31	2017-05-31	2017	May	2017-06-03	not V. Cholerae		NA	NA	NA	NA	NA	NA	NA	NA	NA	NA	NA	NA	NA	NA	NA	NA	NA	S	S	S	S	S	S
2017-0638	638	1489	F	7	NA	7	Al Bayda	NA	NA	2017-05-31	2017-05-31	2017	May	2017-06-03	not V. Cholerae		NA	NA	NA	NA	NA	NA	NA	NA	NA	NA	NA	NA	NA	NA	NA	NA	NA	S	S	S	S	S	S
2017-0639	639	1490	M	45	NA	45	Amran	NA	NA	2017-06-03	2017-06-03	2017	June	2017-06-06	V. cholerae	Ogawa	NA	R	NA	S	NA	NA	S	NA	S	NA	NA	R	S	S	S	NA	NA	R	S	S	S	R	S
2017-0640	640	1491	F	27	NA	27	Amran	NA	NA	2017-06-03	2017-06-03	2017	June	2017-06-05	not V. Cholerae		NA	NA	NA	NA	NA	NA	NA	NA	NA	NA	NA	NA	NA	NA	NA	NA	NA	S	S	S	S	S	S
2017-0641	641	1492	M	35	NA	35	Amran	NA	NA	2017-06-03	2017-06-03	2017	June	2017-06-06	V. cholerae	Ogawa	NA	R	NA	S	NA	NA	S	NA	S	NA	NA	R	S	S	S	NA	NA	R	S	S	S	R	S
2017-0642	642	1493	F	40	NA	40	Amran	NA	NA	2017-06-03	2017-06-03	2017	June	2017-06-05	not V. Cholerae		NA	NA	NA	NA	NA	NA	NA	NA	NA	NA	NA	NA	NA	NA	NA	NA	NA	S	S	S	S	S	S
2017-0643	643	1494	M	26	NA	26	Amran	NA	NA	2017-06-03	2017-06-03	2017	June	2017-06-05	not V. Cholerae		NA	NA	NA	NA	NA	NA	NA	NA	NA	NA	NA	NA	NA	NA	NA	NA	NA	S	S	S	S	S	S
2017-0644	644	1495	M	2	NA	2	Amran	NA	NA	2017-06-03	2017-06-03	2017	June	2017-06-06	V. cholerae	Ogawa	NA	R	NA	S	NA	NA	S	NA	S	NA	NA	R	S	S	S	NA	NA	R	S	S	S	R	S
2017-0645	645	1496	M	10	NA	10	Amran	NA	NA	2017-06-03	2017-06-03	2017	June	2017-06-06	not V. Cholerae		NA	NA	NA	NA	NA	NA	NA	NA	NA	NA	NA	NA	NA	NA	NA	NA	NA	S	S	S	S	S	S
2017-0646	646	1497	F	NA	NA	0	NA	NA	NA	2017-06-03	2017-06-03	2017	June	2017-06-06	not V. Cholerae		NA	NA	NA	NA	NA	NA	NA	NA	NA	NA	NA	NA	NA	NA	NA	NA	NA	S	S	S	S	S	S
2017-0647	647	1498	M	40	NA	40	NA	NA	NA	2017-06-03	2017-06-03	2017	June	2017-06-06	V. cholerae	Ogawa	NA	R	NA	S	NA	NA	S	NA	S	NA	NA	R	S	S	S	NA	NA	R	S	S	S	R	S
2017-0648	648	1499	F	26	NA	26	NA	NA	NA	2017-06-03	2017-06-03	2017	June	2017-06-06	V. cholerae	Ogawa	NA	R	NA	S	NA	NA	S	NA	S	NA	NA	R	S	S	S	NA	NA	R	S	S	S	R	S
2017-0649	649	1500	M	30	NA	30	NA	NA	NA	2017-06-03	2017-06-03	2017	June	2017-06-06	V. cholerae	Ogawa	NA	R	NA	S	NA	NA	S	NA	S	NA	NA	R	S	S	S	NA	NA	R	S	S	S	R	S
2017-0650	650	1501	M	12	NA	12	NA	NA	NA	2017-06-03	2017-06-03	2017	June	2017-06-05	not V. Cholerae		NA	NA	NA	NA	NA	NA	NA	NA	NA	NA	NA	NA	NA	NA	NA	NA	NA	S	S	S	S	S	S
2017-0651	651	1502	F	70	NA	70	NA	NA	NA	2017-06-03	2017-06-03	2017	June	2017-06-05	not V. Cholerae		NA	NA	NA	NA	NA	NA	NA	NA	NA	NA	NA	NA	NA	NA	NA	NA	NA	S	S	S	S	S	S
2017-0652	652	1503	M	70	NA	70	NA	NA	NA	2017-06-03	2017-06-03	2017	June	2017-06-07	V. cholerae	Ogawa	NA	R	NA	S	NA	NA	S	NA	S	NA	NA	R	S	S	S	NA	NA	R	S	S	S	R	S
2017-0653	653	1504	M	25	NA	25	Sana'a	NA	NA	2017-06-03	2017-06-03	2017	June	2017-06-07	V. cholerae	Ogawa	NA	R	NA	S	NA	NA	S	NA	S	NA	NA	R	S	S	S	NA	NA	R	S	S	S	R	S
2017-0654	654	1505	F	70	NA	70	Dhamar	NA	NA	2017-06-04	2017-06-04	2017	June	2017-06-06	not V. Cholerae		NA	NA	NA	NA	NA	NA	NA	NA	NA	NA	NA	NA	NA	NA	NA	NA	NA	S	S	S	S	S	S
2017-0655	655	1506	M	13	NA	13	Dhamar	NA	NA	2017-06-04	2017-06-04	2017	June	2017-06-06	not V. Cholerae		NA	NA	NA	NA	NA	NA	NA	NA	NA	NA	NA	NA	NA	NA	NA	NA	NA	S	S	S	S	S	S
2017-0656	656	1507	F	55	NA	55	Sa'dah	NA	NA	2017-06-04	2017-06-04	2017	June	2017-06-06	not V. Cholerae		NA	NA	NA	NA	NA	NA	NA	NA	NA	NA	NA	NA	NA	NA	NA	NA	NA	S	S	S	S	S	S
2017-0657	657	1508	F	50	NA	50	NA	NA	NA	2017-06-04	2017-06-04	2017	June	2017-06-06	not V. Cholerae		NA	NA	NA	NA	NA	NA	NA	NA	NA	NA	NA	NA	NA	NA	NA	NA	NA	S	S	S	S	S	S
2017-0658	658	1509	F	25	NA	25	Al Bayda	NA	NA	2017-06-04	2017-06-04	2017	June	2017-06-06	not V. Cholerae		NA	NA	NA	NA	NA	NA	NA	NA	NA	NA	NA	NA	NA	NA	NA	NA	NA	S	S	S	S	S	S
2017-0659	659	1510	F	45	NA	45	Al Bayda	NA	NA	2017-06-04	2017-06-04	2017	June	2017-06-07	V. cholerae	Ogawa	NA	R	NA	S	NA	NA	S	NA	S	NA	NA	R	S	S	S	NA	NA	R	S	S	S	R	S
2017-0660	660	1511	M	13	NA	13	Al Bayda	NA	NA	2017-06-04	2017-06-04	2017	June	2017-06-06	not V. Cholerae		NA	NA	NA	NA	NA	NA	NA	NA	NA	NA	NA	NA	NA	NA	NA	NA	NA	S	S	S	S	S	S
2017-0661	661	1512	F	5	NA	5	Al Bayda	NA	NA	2017-06-04	2017-06-04	2017	June	2017-06-06	not V. Cholerae		NA	NA	NA	NA	NA	NA	NA	NA	NA	NA	NA	NA	NA	NA	NA	NA	NA	S	S	S	S	S	S
2017-0662	662	1513	F	15	NA	15	Sana'a City	NA	NA	2017-06-04	2017-06-04	2017	June	2017-06-07	not V. Cholerae		NA	NA	NA	NA	NA	NA	NA	NA	NA	NA	NA	NA	NA	NA	NA	NA	NA	S	S	S	S	S	S
2017-0663	663	1514	F	32	NA	32	Sana'a City	NA	NA	2017-06-04	2017-06-04	2017	June	2017-06-07	not V. Cholerae		NA	NA	NA	NA	NA	NA	NA	NA	NA	NA	NA	NA	NA	NA	NA	NA	NA	S	S	S	S	S	S
2017-0664	664	1515	F	7	NA	7	Al Bayda	NA	NA	2017-06-05	2017-06-05	2017	June	2017-06-07	not V. Cholerae		NA	NA	NA	NA	NA	NA	NA	NA	NA	NA	NA	NA	NA	NA	NA	NA	NA	S	S	S	S	S	S
2017-0665	665	1516	F	30	NA	30	Al Bayda	NA	NA	2017-06-05	2017-06-05	2017	June	2017-06-07	not V. Cholerae		NA	NA	NA	NA	NA	NA	NA	NA	NA	NA	NA	NA	NA	NA	NA	NA	NA	S	S	S	S	S	S
2017-0666	666	1517	F	40	NA	40	Al Bayda	NA	NA	2017-06-05	2017-06-05	2017	June	2017-06-07	not V. Cholerae		NA	NA	NA	NA	NA	NA	NA	NA	NA	NA	NA	NA	NA	NA	NA	NA	NA	S	S	S	S	S	S
2017-0667	667	1518	M	30	NA	30	Al Bayda	NA	NA	2017-06-05	2017-06-05	2017	June	2017-06-07	not V. Cholerae		NA	NA	NA	NA	NA	NA	NA	NA	NA	NA	NA	NA	NA	NA	NA	NA	NA	S	S	S	S	S	S
2017-0668	668	1519	F	25	NA	25	Al Bayda	NA	NA	2017-06-05	2017-06-05	2017	June	2017-06-07	not V. Cholerae		NA	NA	NA	NA	NA	NA	NA	NA	NA	NA	NA	NA	NA	NA	NA	NA	NA	S	S	S	S	S	S
2017-0669	669	1520	M	13	NA	13	Al Bayda	NA	NA	2017-06-05	2017-06-05	2017	June	2017-06-07	not V. Cholerae		NA	NA	NA	NA	NA	NA	NA	NA	NA	NA	NA	NA	NA	NA	NA	NA	NA	S	S	S	S	S	S
2017-0670	670	1521	F	25	NA	25	Sana'a City	NA	NA	2017-06-07	2017-06-07	2017	June	2017-06-08	not V. Cholerae		NA	NA	NA	NA	NA	NA	NA	NA	NA	NA	NA	NA	NA	NA	NA	NA	NA	S	S	S	S	S	S
2017-0671	671	1522	F	NA	NA	0	Sana'a City	NA	NA	2017-06-07	2017-06-07	2017	June	2017-06-08	not V. Cholerae		NA	NA	NA	NA	NA	NA	NA	NA	NA	NA	NA	NA	NA	NA	NA	NA	NA	S	S	S	S	S	S
2017-0672	672	1523	F	35	NA	35	Sana'a City	NA	NA	2017-06-07	2017-06-07	2017	June	2017-06-09	not V. Cholerae		NA	NA	NA	NA	NA	NA	NA	NA	NA	NA	NA	NA	NA	NA	NA	NA	NA	S	S	S	S	S	S
2017-0673	673	676	M	8	NA	8	Sana'a City	NA	NA	2017-01-01	2017-01-01	2017	January	NA	no growth		NA	NA	NA	NA	NA	NA	NA	NA	NA	NA	NA	NA	NA	NA	NA	NA	NA	S	S	S	S	S	S
2017-0673	673	1524	F	18	NA	18	Al Bayda	NA	NA	2017-06-07	2017-06-07	2017	June	2017-06-10	not V. Cholerae		NA	NA	NA	NA	NA	NA	NA	NA	NA	NA	NA	NA	NA	NA	NA	NA	NA	S	S	S	S	S	S
2017-0674	674	677	M	50	NA	50	Sana'a City	NA	NA	2017-01-01	2017-01-01	2017	January	NA	V. cholerae	Ogawa	NA	M	NA	S	NA	NA	M	NA	S	NA	R	S	S	S	S	NA	NA	S	S	S	R	S	S
2017-0674	674	1525	F	23	NA	23	Al Bayda	NA	NA	2017-06-07	2017-06-07	2017	June	2017-06-10	not V. Cholerae		NA	NA	NA	NA	NA	NA	NA	NA	NA	NA	NA	NA	NA	NA	NA	NA	NA	S	S	S	S	S	S
2017-0675	675	678	M	8	NA	8	Dhamar	NA	NA	2017-01-01	2017-01-01	2017	January	NA	V. cholerae	Ogawa	NA	M	NA	S	NA	NA	M	NA	S	NA	R	S	S	S	S	NA	NA	S	S	S	R	S	S
2017-0675	675	1526	M	60	NA	60	Al Bayda	NA	NA	2017-06-07	2017-06-07	2017	June	2017-06-10	not V. Cholerae		NA	NA	NA	NA	NA	NA	NA	NA	NA	NA	NA	NA	NA	NA	NA	NA	NA	S	S	S	S	S	S
2017-0676	676	679	F	65	NA	65	Sana'a City	NA	NA	2017-01-03	2017-01-03	2017	January	NA	no growth		NA	NA	NA	NA	NA	NA	NA	NA	NA	NA	NA	NA	NA	NA	NA	NA	NA	S	S	S	S	S	S
2017-0676	676	1527	F	25	NA	25	Al Bayda	NA	NA	2017-06-07	2017-06-07	2017	June	2017-06-08	not V. Cholerae		NA	NA	NA	NA	NA	NA	NA	NA	NA	NA	NA	NA	NA	NA	NA	NA	NA	S	S	S	S	S	S
2017-0677	677	680	F	9	NA	9	Sana'a City	NA	NA	2017-01-03	2017-01-03	2017	January	NA	no growth		NA	NA	NA	NA	NA	NA	NA	NA	NA	NA	NA	NA	NA	NA	NA	NA	NA	S	S	S	S	S	S
2017-0677	677	1528	M	50	NA	50	Al Bayda	NA	NA	2017-06-07	2017-06-07	2017	June	2017-06-09	not V. Cholerae		NA	NA	NA	NA	NA	NA	NA	NA	NA	NA	NA	NA	NA	NA	NA	NA	NA	S	S	S	S	S	S
2017-0678	678	681	F	NA	8	0.666667	Sana'a City	NA	NA	2017-01-03	2017-01-03	2017	January	NA	no growth		NA	NA	NA	NA	NA	NA	NA	NA	NA	NA	NA	NA	NA	NA	NA	NA	NA	S	S	S	S	S	S
2017-0678	678	1529	F	18	NA	18	Al Jawf	NA	NA	2017-06-08	2017-06-08	2017	June	2017-06-10	not V. Cholerae		NA	NA	NA	NA	NA	NA	NA	NA	NA	NA	NA	NA	NA	NA	NA	NA	NA	S	S	S	S	S	S
2017-0679	679	682	F	21	NA	21	Hajjah	NA	NA	2017-01-04	2017-01-04	2017	January	NA	no growth		NA	NA	NA	NA	NA	NA	NA	NA	NA	NA	NA	NA	NA	NA	NA	NA	NA	S	S	S	S	S	S
2017-0679	679	1530	F	73	NA	73	Al Jawf	NA	NA	2017-06-08	2017-06-08	2017	June	2017-06-10	not V. Cholerae		NA	NA	NA	NA	NA	NA	NA	NA	NA	NA	NA	NA	NA	NA	NA	NA	NA	S	S	S	S	S	S
2017-0680	680	683	F	65	NA	65	Hajjah	NA	NA	2017-01-04	2017-01-04	2017	January	NA	no growth		NA	NA	NA	NA	NA	NA	NA	NA	NA	NA	NA	NA	NA	NA	NA	NA	NA	S	S	S	S	S	S
2017-0680	680	1531	M	35	NA	35	Al Bayda	NA	NA	2017-06-10	2017-06-10	2017	June	2017-06-12	not V. Cholerae		NA	NA	NA	NA	NA	NA	NA	NA	NA	NA	NA	NA	NA	NA	NA	NA	NA	S	S	S	S	S	S
2017-0681	681	684	M	NA	7	0.583333	Sana'a City	NA	NA	2017-01-07	2017-01-07	2017	January	NA	no growth		NA	NA	NA	NA	NA	NA	NA	NA	NA	NA	NA	NA	NA	NA	NA	NA	NA	S	S	S	S	S	S
2017-0681	681	1532	F	70	NA	70	Al Bayda	NA	NA	2017-06-10	2017-06-10	2017	June	2017-06-13	not V. Cholerae		NA	NA	NA	NA	NA	NA	NA	NA	NA	NA	NA	NA	NA	NA	NA	NA	NA	S	S	S	S	S	S
2017-0682	682	685	F	1	NA	1	Sana'a City	NA	NA	2017-01-07	2017-01-07	2017	January	NA	no growth		NA	NA	NA	NA	NA	NA	NA	NA	NA	NA	NA	NA	NA	NA	NA	NA	NA	S	S	S	S	S	S
2017-0682	682	1533	M	4	NA	4	Al Bayda	NA	NA	2017-06-10	2017-06-10	2017	June	2017-06-12	not V. Cholerae		NA	NA	NA	NA	NA	NA	NA	NA	NA	NA	NA	NA	NA	NA	NA	NA	NA	S	S	S	S	S	S
2017-0683	683	686	M	3	NA	3	Sana'a City	NA	NA	2017-01-07	2017-01-07	2017	January	NA	no growth		NA	NA	NA	NA	NA	NA	NA	NA	NA	NA	NA	NA	NA	NA	NA	NA	NA	S	S	S	S	S	S
2017-0683	683	1534	M	23	NA	23	Al Bayda	NA	NA	2017-06-10	2017-06-10	2017	June	2017-06-13	not V. Cholerae		NA	NA	NA	NA	NA	NA	NA	NA	NA	NA	NA	NA	NA	NA	NA	NA	NA	S	S	S	S	S	S
2017-0684	684	687	M	1	NA	1	Sana'a City	NA	NA	2017-01-07	2017-01-07	2017	January	NA	no growth		NA	NA	NA	NA	NA	NA	NA	NA	NA	NA	NA	NA	NA	NA	NA	NA	NA	S	S	S	S	S	S
2017-0684	684	1535	F	7	NA	7	Al Bayda	NA	NA	2017-06-10	2017-06-10	2017	June	2017-06-12	not V. Cholerae		NA	NA	NA	NA	NA	NA	NA	NA	NA	NA	NA	NA	NA	NA	NA	NA	NA	S	S	S	S	S	S
2017-0685	685	688	F	50	NA	50	Dhamar	NA	NA	2017-01-08	2017-01-08	2017	January	NA	no growth		NA	NA	NA	NA	NA	NA	NA	NA	NA	NA	NA	NA	NA	NA	NA	NA	NA	S	S	S	S	S	S
2017-0685	685	1536	M	70	NA	70	Sana'a City	NA	NA	2017-06-10	2017-06-10	2017	June	2017-06-12	not V. Cholerae		NA	NA	NA	NA	NA	NA	NA	NA	NA	NA	NA	NA	NA	NA	NA	NA	NA	S	S	S	S	S	S
2017-0686	686	689	M	30	NA	30	Hajjah	NA	NA	2017-01-08	2017-01-08	2017	January	NA	no growth		NA	NA	NA	NA	NA	NA	NA	NA	NA	NA	NA	NA	NA	NA	NA	NA	NA	S	S	S	S	S	S
2017-0686	686	1537	F	18	NA	18	Sana'a	NA	NA	2017-06-10	2017-06-10	2017	June	2017-06-13	not V. Cholerae		NA	NA	NA	NA	NA	NA	NA	NA	NA	NA	NA	NA	NA	NA	NA	NA	NA	S	S	S	S	S	S
2017-0687	687	690	F	15	NA	15	Ibb	NA	NA	2017-01-08	2017-01-08	2017	January	NA	no growth		NA	NA	NA	NA	NA	NA	NA	NA	NA	NA	NA	NA	NA	NA	NA	NA	NA	S	S	S	S	S	S
2017-0687	687	1538	M	39	NA	39	Sana'a	NA	NA	2017-06-10	2017-06-10	2017	June	2017-06-13	not V. Cholerae		NA	NA	NA	NA	NA	NA	NA	NA	NA	NA	NA	NA	NA	NA	NA	NA	NA	S	S	S	S	S	S
2017-0688	688	691	F	25	NA	25	Ibb	NA	NA	2017-01-08	2017-01-08	2017	January	NA	no growth		NA	NA	NA	NA	NA	NA	NA	NA	NA	NA	NA	NA	NA	NA	NA	NA	NA	S	S	S	S	S	S
2017-0688	688	1539	F	30	NA	30	Sana'a	NA	NA	2017-06-10	2017-06-10	2017	June	2017-06-14	V. cholerae	Ogawa	NA	R	NA	S	NA	NA	S	NA	S	NA	NA	R	S	S	S	NA	NA	R	S	S	S	R	S
2017-0689	689	692	F	16	NA	16	Dhamar	NA	NA	2017-01-09	2017-01-09	2017	January	NA	V. cholerae	Ogawa	NA	M	NA	S	NA	NA	M	NA	S	NA	R	S	S	S	S	NA	NA	S	S	S	R	S	S
2017-0689	689	1540	M	27	NA	27	Sana'a	NA	NA	2017-06-10	2017-06-10	2017	June	2017-06-13	not V. Cholerae		NA	NA	NA	NA	NA	NA	NA	NA	NA	NA	NA	NA	NA	NA	NA	NA	NA	S	S	S	S	S	S
2017-0690	690	693	F	9	NA	9	Dhamar	NA	NA	2017-01-09	2017-01-09	2017	January	NA	V. cholerae	Ogawa	NA	M	NA	S	NA	NA	M	NA	S	NA	R	S	S	S	S	NA	NA	S	S	S	R	S	S
2017-0690	690	1541	F	35	NA	35	Al Hudayda	NA	NA	2017-06-11	2017-06-11	2017	June	2017-06-13	not V. Cholerae		NA	NA	NA	NA	NA	NA	NA	NA	NA	NA	NA	NA	NA	NA	NA	NA	NA	S	S	S	S	S	S
2017-0691	691	694	M	15	NA	15	Dhamar	NA	NA	2017-01-09	2017-01-09	2017	January	NA	V. cholerae	Ogawa	NA	M	NA	S	NA	NA	M	NA	S	NA	R	S	S	S	S	NA	NA	S	S	S	R	S	S
2017-0691	691	1542	M	45	NA	45	Al Hudayda	NA	NA	2017-06-11	2017-06-11	2017	June	2017-06-13	not V. Cholerae		NA	NA	NA	NA	NA	NA	NA	NA	NA	NA	NA	NA	NA	NA	NA	NA	NA	S	S	S	S	S	S
2017-0692	692	695	M	12	NA	12	Dhamar	NA	NA	2017-01-09	2017-01-09	2017	January	NA	V. cholerae	Ogawa	NA	M	NA	S	NA	NA	M	NA	S	NA	R	S	S	S	S	NA	NA	S	S	S	R	S	S
2017-0692	692	1543	F	45	NA	45	Al Hudayda	NA	NA	2017-06-11	2017-06-11	2017	June	2017-06-13	not V. Cholerae		NA	NA	NA	NA	NA	NA	NA	NA	NA	NA	NA	NA	NA	NA	NA	NA	NA	S	S	S	S	S	S
2017-0693	693	696	M	11	NA	11	Dhamar	NA	NA	2017-01-09	2017-01-09	2017	January	NA	V. cholerae	Ogawa	NA	M	NA	S	NA	NA	M	NA	S	NA	R	S	S	S	S	NA	NA	S	S	S	R	S	S
2017-0693	693	1544	M	24	NA	24	Al Hudayda	NA	NA	2017-06-11	2017-06-11	2017	June	2017-06-13	not V. Cholerae		NA	NA	NA	NA	NA	NA	NA	NA	NA	NA	NA	NA	NA	NA	NA	NA	NA	S	S	S	S	S	S
2017-0694	694	697	F	4	NA	4	Sana'a City	NA	NA	2017-01-09	2017-01-09	2017	January	NA	no growth		NA	NA	NA	NA	NA	NA	NA	NA	NA	NA	NA	NA	NA	NA	NA	NA	NA	S	S	S	S	S	S
2017-0694	694	1545	F	40	NA	40	Ibb	NA	NA	2017-06-11	2017-06-11	2017	June	2017-06-13	not V. Cholerae		NA	NA	NA	NA	NA	NA	NA	NA	NA	NA	NA	NA	NA	NA	NA	NA	NA	S	S	S	S	S	S
2017-0695	695	698	F	1	NA	1	Sana'a City	NA	NA	2017-01-09	2017-01-09	2017	January	NA	no growth		NA	NA	NA	NA	NA	NA	NA	NA	NA	NA	NA	NA	NA	NA	NA	NA	NA	S	S	S	S	S	S
2017-0695	695	1546	F	60	NA	60	Al Hudayda	NA	NA	2017-06-11	2017-06-11	2017	June	2017-06-13	not V. Cholerae		NA	NA	NA	NA	NA	NA	NA	NA	NA	NA	NA	NA	NA	NA	NA	NA	NA	S	S	S	S	S	S
2017-0696	696	699	F	65	NA	65	Ibb	NA	NA	2017-01-10	2017-01-10	2017	January	NA	no growth		NA	NA	NA	NA	NA	NA	NA	NA	NA	NA	NA	NA	NA	NA	NA	NA	NA	S	S	S	S	S	S
2017-0696	696	1547	F	30	NA	30	Ibb	NA	NA	2017-06-11	2017-06-11	2017	June	2017-06-13	not V. Cholerae		NA	NA	NA	NA	NA	NA	NA	NA	NA	NA	NA	NA	NA	NA	NA	NA	NA	S	S	S	S	S	S
2017-0697	697	700	F	14	NA	14	Ibb	NA	NA	2017-01-10	2017-01-10	2017	January	NA	no growth		NA	NA	NA	NA	NA	NA	NA	NA	NA	NA	NA	NA	NA	NA	NA	NA	NA	S	S	S	S	S	S
2017-0697	697	1548	M	5	NA	5	Al Bayda	NA	NA	2017-06-11	2017-06-11	2017	June	2017-06-13	not V. Cholerae		NA	NA	NA	NA	NA	NA	NA	NA	NA	NA	NA	NA	NA	NA	NA	NA	NA	S	S	S	S	S	S
2017-0698	698	701	F	45	NA	45	Ibb	NA	NA	2017-01-10	2017-01-10	2017	January	NA	no growth		NA	NA	NA	NA	NA	NA	NA	NA	NA	NA	NA	NA	NA	NA	NA	NA	NA	S	S	S	S	S	S
2017-0698	698	1549	F	3	NA	3	Al Bayda	NA	NA	2017-06-11	2017-06-11	2017	June	2017-06-13	not V. Cholerae		NA	NA	NA	NA	NA	NA	NA	NA	NA	NA	NA	NA	NA	NA	NA	NA	NA	S	S	S	S	S	S
2017-0699	699	702	M	65	NA	65	Sana'a	NA	NA	2017-01-10	2017-01-10	2017	January	NA	no growth		NA	NA	NA	NA	NA	NA	NA	NA	NA	NA	NA	NA	NA	NA	NA	NA	NA	S	S	S	S	S	S
2017-0699	699	1550	M	52	NA	52	Al Bayda	NA	NA	2017-06-11	2017-06-11	2017	June	2017-06-13	not V. Cholerae		NA	NA	NA	NA	NA	NA	NA	NA	NA	NA	NA	NA	NA	NA	NA	NA	NA	S	S	S	S	S	S
2017-0700	700	703	F	9	NA	9	Hajjah	NA	NA	2017-01-11	2017-01-11	2017	January	NA	no growth		NA	NA	NA	NA	NA	NA	NA	NA	NA	NA	NA	NA	NA	NA	NA	NA	NA	S	S	S	S	S	S
2017-0700	700	1551	M	1	NA	1	Al Bayda	NA	NA	2017-06-11	2017-06-11	2017	June	2017-06-13	not V. Cholerae		NA	NA	NA	NA	NA	NA	NA	NA	NA	NA	NA	NA	NA	NA	NA	NA	NA	S	S	S	S	S	S
2017-0701	701	704	F	12	NA	12	Hajjah	NA	NA	2017-01-11	2017-01-11	2017	January	NA	no growth		NA	NA	NA	NA	NA	NA	NA	NA	NA	NA	NA	NA	NA	NA	NA	NA	NA	S	S	S	S	S	S
2017-0701	701	1552	M	70	NA	70	Sana'a City	NA	NA	2017-06-11	2017-06-11	2017	June	2017-06-13	not V. Cholerae		NA	NA	NA	NA	NA	NA	NA	NA	NA	NA	NA	NA	NA	NA	NA	NA	NA	S	S	S	S	S	S
2017-0702	702	705	F	5	NA	5	Hajjah	NA	NA	2017-01-11	2017-01-11	2017	January	NA	no growth		NA	NA	NA	NA	NA	NA	NA	NA	NA	NA	NA	NA	NA	NA	NA	NA	NA	S	S	S	S	S	S
2017-0702	702	1553	F	55	NA	55	Sana'a City	NA	NA	2017-06-11	2017-06-11	2017	June	2017-06-13	not V. Cholerae		NA	NA	NA	NA	NA	NA	NA	NA	NA	NA	NA	NA	NA	NA	NA	NA	NA	S	S	S	S	S	S
2017-0703	703	706	M	1	NA	1	Sana'a City	NA	NA	2017-01-12	2017-01-12	2017	January	NA	no growth		NA	NA	NA	NA	NA	NA	NA	NA	NA	NA	NA	NA	NA	NA	NA	NA	NA	S	S	S	S	S	S
2017-0703	703	1554	F	70	NA	70	Sa'dah	NA	NA	2017-06-13	2017-06-13	2017	June	2017-06-15	not V. Cholerae		NA	NA	NA	NA	NA	NA	NA	NA	NA	NA	NA	NA	NA	NA	NA	NA	NA	S	S	S	S	S	S
2017-0704	704	707	M	3	NA	3	Sana'a City	NA	NA	2017-01-12	2017-01-12	2017	January	NA	no growth		NA	NA	NA	NA	NA	NA	NA	NA	NA	NA	NA	NA	NA	NA	NA	NA	NA	S	S	S	S	S	S
2017-0704	704	1555	F	75	NA	75	Sa'dah	NA	NA	2017-06-13	2017-06-13	2017	June	2017-06-15	not V. Cholerae		NA	NA	NA	NA	NA	NA	NA	NA	NA	NA	NA	NA	NA	NA	NA	NA	NA	S	S	S	S	S	S
2017-0705	705	708	F	25	NA	25	Sana'a City	NA	NA	2017-01-12	2017-01-12	2017	January	NA	no growth		NA	NA	NA	NA	NA	NA	NA	NA	NA	NA	NA	NA	NA	NA	NA	NA	NA	S	S	S	S	S	S
2017-0705	705	1556	F	20	NA	20	Sa'dah	NA	NA	2017-06-13	2017-06-13	2017	June	2017-06-15	not V. Cholerae		NA	NA	NA	NA	NA	NA	NA	NA	NA	NA	NA	NA	NA	NA	NA	NA	NA	S	S	S	S	S	S
2017-0706	706	709	M	25	NA	25	Sana'a City	NA	NA	2017-01-14	2017-01-14	2017	January	NA	no growth		NA	NA	NA	NA	NA	NA	NA	NA	NA	NA	NA	NA	NA	NA	NA	NA	NA	S	S	S	S	S	S
2017-0706	706	1557	M	NA	NA	0	Al Jawf	NA	NA	2017-06-14	2017-06-14	2017	June	2017-06-16	not V. Cholerae		NA	NA	NA	NA	NA	NA	NA	NA	NA	NA	NA	NA	NA	NA	NA	NA	NA	S	S	S	S	S	S
2017-0707	707	710	M	25	NA	25	Sana'a City	NA	NA	2017-01-14	2017-01-14	2017	January	NA	no growth		NA	NA	NA	NA	NA	NA	NA	NA	NA	NA	NA	NA	NA	NA	NA	NA	NA	S	S	S	S	S	S
2017-0707	707	1558	F	58	NA	58	Sana'a City	NA	NA	2017-06-14	2017-06-14	2017	June	2017-06-16	not V. Cholerae		NA	NA	NA	NA	NA	NA	NA	NA	NA	NA	NA	NA	NA	NA	NA	NA	NA	S	S	S	S	S	S
2017-0708	708	711	M	7	NA	7	Sana'a City	NA	NA	2017-01-14	2017-01-14	2017	January	NA	no growth		NA	NA	NA	NA	NA	NA	NA	NA	NA	NA	NA	NA	NA	NA	NA	NA	NA	S	S	S	S	S	S
2017-0708	708	1559	M	4	NA	4	Sana'a	NA	NA	2017-06-14	2017-06-14	2017	June	2017-06-16	not V. Cholerae		NA	NA	NA	NA	NA	NA	NA	NA	NA	NA	NA	NA	NA	NA	NA	NA	NA	S	S	S	S	S	S
2017-0709	709	712	F	45	NA	45	Dhamar	NA	NA	2017-01-15	2017-01-15	2017	January	NA	no growth		NA	NA	NA	NA	NA	NA	NA	NA	NA	NA	NA	NA	NA	NA	NA	NA	NA	S	S	S	S	S	S
2017-0709	709	1560	F	34	NA	34	Sana'a City	NA	NA	2017-06-14	2017-06-14	2017	June	2017-06-16	not V. Cholerae		NA	NA	NA	NA	NA	NA	NA	NA	NA	NA	NA	NA	NA	NA	NA	NA	NA	S	S	S	S	S	S
2017-0710	710	713	M	33	NA	33	Dhamar	NA	NA	2017-01-15	2017-01-15	2017	January	NA	V. cholerae	Ogawa	NA	M	NA	S	NA	NA	M	NA	S	NA	R	M	S	S	S	NA	NA	S	S	S	R	S	S
2017-0710	710	1561	F	40	NA	40	Sana'a City	NA	NA	2017-06-14	2017-06-14	2017	June	2017-06-17	not V. Cholerae		NA	NA	NA	NA	NA	NA	NA	NA	NA	NA	NA	NA	NA	NA	NA	NA	NA	S	S	S	S	S	S
2017-0711	711	714	F	NA	5	0.416667	Sana'a City	NA	NA	2017-01-15	2017-01-15	2017	January	NA	no growth		NA	NA	NA	NA	NA	NA	NA	NA	NA	NA	NA	NA	NA	NA	NA	NA	NA	S	S	S	S	S	S
2017-0711	711	1562	M	18	NA	18	Sana'a City	NA	NA	2017-06-14	2017-06-14	2017	June	2017-06-17	not V. Cholerae		NA	NA	NA	NA	NA	NA	NA	NA	NA	NA	NA	NA	NA	NA	NA	NA	NA	S	S	S	S	S	S
2017-0712	712	715	F	35	NA	35	Sana'a City	NA	NA	2017-01-15	2017-01-15	2017	January	NA	no growth		NA	NA	NA	NA	NA	NA	NA	NA	NA	NA	NA	NA	NA	NA	NA	NA	NA	S	S	S	S	S	S
2017-0712	712	1563	M	10	NA	10	Al Bayda	NA	NA	2017-06-14	2017-06-14	2017	June	2017-06-17	not V. Cholerae		NA	NA	NA	NA	NA	NA	NA	NA	NA	NA	NA	NA	NA	NA	NA	NA	NA	S	S	S	S	S	S
2017-0713	713	716	F	13	NA	13	Sana'a City	NA	NA	2017-01-15	2017-01-15	2017	January	NA	no growth		NA	NA	NA	NA	NA	NA	NA	NA	NA	NA	NA	NA	NA	NA	NA	NA	NA	S	S	S	S	S	S
2017-0713	713	1564	F	13	NA	13	Al Bayda	NA	NA	2017-06-14	2017-06-14	2017	June	2017-06-17	not V. Cholerae		NA	NA	NA	NA	NA	NA	NA	NA	NA	NA	NA	NA	NA	NA	NA	NA	NA	S	S	S	S	S	S
2017-0714	714	717	M	12	NA	12	Sana'a City	NA	NA	2017-01-15	2017-01-15	2017	January	NA	no growth		NA	NA	NA	NA	NA	NA	NA	NA	NA	NA	NA	NA	NA	NA	NA	NA	NA	S	S	S	S	S	S
2017-0714	714	1565	M	55	NA	55	Al Bayda	NA	NA	2017-06-14	2017-06-14	2017	June	2017-06-17	not V. Cholerae		NA	NA	NA	NA	NA	NA	NA	NA	NA	NA	NA	NA	NA	NA	NA	NA	NA	S	S	S	S	S	S
2017-0715	715	718	F	10	NA	10	Sana'a City	NA	NA	2017-01-15	2017-01-15	2017	January	NA	no growth		NA	NA	NA	NA	NA	NA	NA	NA	NA	NA	NA	NA	NA	NA	NA	NA	NA	S	S	S	S	S	S
2017-0715	715	1566	F	7	NA	7	Al Bayda	NA	NA	2017-06-14	2017-06-14	2017	June	2017-06-16	not V. Cholerae		NA	NA	NA	NA	NA	NA	NA	NA	NA	NA	NA	NA	NA	NA	NA	NA	NA	S	S	S	S	S	S
2017-0716	716	719	F	5	NA	5	Sana'a City	NA	NA	2017-01-15	2017-01-15	2017	January	NA	no growth		NA	NA	NA	NA	NA	NA	NA	NA	NA	NA	NA	NA	NA	NA	NA	NA	NA	S	S	S	S	S	S
2017-0716	716	1567	F	10	NA	10	Al Bayda	NA	NA	2017-06-14	2017-06-14	2017	June	2017-06-17	not V. Cholerae		NA	NA	NA	NA	NA	NA	NA	NA	NA	NA	NA	NA	NA	NA	NA	NA	NA	S	S	S	S	S	S
2017-0717	717	720	M	3	NA	3	Sana'a City	NA	NA	2017-01-15	2017-01-15	2017	January	NA	no growth		NA	NA	NA	NA	NA	NA	NA	NA	NA	NA	NA	NA	NA	NA	NA	NA	NA	S	S	S	S	S	S
2017-0717	717	1568	F	8	NA	8	Al Bayda	NA	NA	2017-06-14	2017-06-14	2017	June	2017-06-17	not V. Cholerae		NA	NA	NA	NA	NA	NA	NA	NA	NA	NA	NA	NA	NA	NA	NA	NA	NA	S	S	S	S	S	S
2017-0718	718	721	F	1	NA	1	Sana'a City	NA	NA	2017-01-16	2017-01-16	2017	January	NA	no growth		NA	NA	NA	NA	NA	NA	NA	NA	NA	NA	NA	NA	NA	NA	NA	NA	NA	S	S	S	S	S	S
2017-0718	718	1569	F	7	NA	7	Al Jawf	NA	NA	2017-06-17	2017-06-17	2017	June	2017-06-18	not V. Cholerae		NA	NA	NA	NA	NA	NA	NA	NA	NA	NA	NA	NA	NA	NA	NA	NA	NA	S	S	S	S	S	S
2017-0719	719	722	M	1	NA	1	Hajjah	NA	NA	2017-01-18	2017-01-18	2017	January	NA	no growth		NA	NA	NA	NA	NA	NA	NA	NA	NA	NA	NA	NA	NA	NA	NA	NA	NA	S	S	S	S	S	S
2017-0719	719	1570	F	16	NA	16	Al Jawf	NA	NA	2017-06-17	2017-06-17	2017	June	2017-06-18	not V. Cholerae		NA	NA	NA	NA	NA	NA	NA	NA	NA	NA	NA	NA	NA	NA	NA	NA	NA	S	S	S	S	S	S
2017-0720	720	723	F	45	NA	45	Sana'a City	NA	NA	2017-01-18	2017-01-18	2017	January	NA	no growth		NA	NA	NA	NA	NA	NA	NA	NA	NA	NA	NA	NA	NA	NA	NA	NA	NA	S	S	S	S	S	S
2017-0720	720	1571	M	19	NA	19	Al Jawf	NA	NA	2017-06-17	2017-06-17	2017	June	2017-06-18	not V. Cholerae		NA	NA	NA	NA	NA	NA	NA	NA	NA	NA	NA	NA	NA	NA	NA	NA	NA	S	S	S	S	S	S
2017-0721	721	724	F	2	NA	2	Ibb	NA	NA	2017-01-22	2017-01-22	2017	January	NA	no growth		NA	NA	NA	NA	NA	NA	NA	NA	NA	NA	NA	NA	NA	NA	NA	NA	NA	S	S	S	S	S	S
2017-0721	721	1572	F	3	NA	3	Al Jawf	NA	NA	2017-06-17	2017-06-17	2017	June	2017-06-18	not V. Cholerae		NA	NA	NA	NA	NA	NA	NA	NA	NA	NA	NA	NA	NA	NA	NA	NA	NA	S	S	S	S	S	S
2017-0722	722	725	M	2	NA	2	Sana'a City	NA	NA	2017-01-23	2017-01-23	2017	January	NA	no growth		NA	NA	NA	NA	NA	NA	NA	NA	NA	NA	NA	NA	NA	NA	NA	NA	NA	S	S	S	S	S	S
2017-0722	722	1573	F	40	NA	40	Sa'dah	NA	NA	2017-06-17	2017-06-17	2017	June	2017-06-19	not V. Cholerae		NA	NA	NA	NA	NA	NA	NA	NA	NA	NA	NA	NA	NA	NA	NA	NA	NA	S	S	S	S	S	S
2017-0723	723	726	F	4	NA	4	Amran	NA	NA	2017-01-23	2017-01-23	2017	January	NA	no growth		NA	NA	NA	NA	NA	NA	NA	NA	NA	NA	NA	NA	NA	NA	NA	NA	NA	S	S	S	S	S	S
2017-0723	723	1574	F	70	NA	70	Sa'dah	NA	NA	2017-06-17	2017-06-17	2017	June	2017-06-18	not V. Cholerae		NA	NA	NA	NA	NA	NA	NA	NA	NA	NA	NA	NA	NA	NA	NA	NA	NA	S	S	S	S	S	S
2017-0724	724	727	M	13	NA	13	Hajjah	NA	NA	2017-01-23	2017-01-23	2017	January	NA	no growth		NA	NA	NA	NA	NA	NA	NA	NA	NA	NA	NA	NA	NA	NA	NA	NA	NA	S	S	S	S	S	S
2017-0724	724	1575	M	20	NA	20	Sa'dah	NA	NA	2017-06-17	2017-06-17	2017	June	2017-06-18	not V. Cholerae		NA	NA	NA	NA	NA	NA	NA	NA	NA	NA	NA	NA	NA	NA	NA	NA	NA	S	S	S	S	S	S
2017-0725	725	728	F	15	NA	15	Sana'a	NA	NA	2017-01-23	2017-01-23	2017	January	NA	no growth		NA	NA	NA	NA	NA	NA	NA	NA	NA	NA	NA	NA	NA	NA	NA	NA	NA	S	S	S	S	S	S
2017-0725	725	1576	M	3	NA	3	Sa'dah	NA	NA	2017-06-17	2017-06-17	2017	June	2017-06-18	not V. Cholerae		NA	NA	NA	NA	NA	NA	NA	NA	NA	NA	NA	NA	NA	NA	NA	NA	NA	S	S	S	S	S	S
2017-0726	726	729	F	NA	NA	0	Sana'a	NA	NA	2017-01-23	2017-01-23	2017	January	NA	no growth		NA	NA	NA	NA	NA	NA	NA	NA	NA	NA	NA	NA	NA	NA	NA	NA	NA	S	S	S	S	S	S
2017-0726	726	1577	F	30	NA	30	Al Mahwit	NA	NA	2017-06-17	2017-06-17	2017	June	2017-06-18	not V. Cholerae		NA	NA	NA	NA	NA	NA	NA	NA	NA	NA	NA	NA	NA	NA	NA	NA	NA	S	S	S	S	S	S
2017-0727	727	730	F	22	NA	22	Sana'a	NA	NA	2017-01-23	2017-01-23	2017	January	NA	no growth		NA	NA	NA	NA	NA	NA	NA	NA	NA	NA	NA	NA	NA	NA	NA	NA	NA	S	S	S	S	S	S
2017-0727	727	1578	F	5	NA	5	Al Mahwit	NA	NA	2017-06-17	2017-06-17	2017	June	2017-06-19	not V. Cholerae		NA	NA	NA	NA	NA	NA	NA	NA	NA	NA	NA	NA	NA	NA	NA	NA	NA	S	S	S	S	S	S
2017-0728	728	731	F	12	NA	12	Sana'a	NA	NA	2017-01-23	2017-01-23	2017	January	NA	no growth		NA	NA	NA	NA	NA	NA	NA	NA	NA	NA	NA	NA	NA	NA	NA	NA	NA	S	S	S	S	S	S
2017-0728	728	1579	F	25	NA	25	Al Mahwit	NA	NA	2017-06-17	2017-06-17	2017	June	2017-06-18	not V. Cholerae		NA	NA	NA	NA	NA	NA	NA	NA	NA	NA	NA	NA	NA	NA	NA	NA	NA	S	S	S	S	S	S
2017-0729	729	732	M	12	NA	12	Sana'a	NA	NA	2017-01-23	2017-01-23	2017	January	NA	no growth		NA	NA	NA	NA	NA	NA	NA	NA	NA	NA	NA	NA	NA	NA	NA	NA	NA	S	S	S	S	S	S
2017-0729	729	1580	F	30	NA	30	Al Mahwit	NA	NA	2017-06-17	2017-06-17	2017	June	2017-06-19	not V. Cholerae		NA	NA	NA	NA	NA	NA	NA	NA	NA	NA	NA	NA	NA	NA	NA	NA	NA	S	S	S	S	S	S
2017-0730	730	733	M	NA	NA	0	Sana'a	NA	NA	2017-01-23	2017-01-23	2017	January	NA	no growth		NA	NA	NA	NA	NA	NA	NA	NA	NA	NA	NA	NA	NA	NA	NA	NA	NA	S	S	S	S	S	S
2017-0730	730	1581	F	25	NA	25	Al Mahwit	NA	NA	2017-06-17	2017-06-17	2017	June	2017-06-18	not V. Cholerae		NA	NA	NA	NA	NA	NA	NA	NA	NA	NA	NA	NA	NA	NA	NA	NA	NA	S	S	S	S	S	S
2017-0731	731	734	M	NA	NA	0	Sana'a	NA	NA	2017-01-23	2017-01-23	2017	January	NA	no growth		NA	NA	NA	NA	NA	NA	NA	NA	NA	NA	NA	NA	NA	NA	NA	NA	NA	S	S	S	S	S	S
2017-0731	731	1582	F	25	NA	25	Al Mahwit	NA	NA	2017-06-17	2017-06-17	2017	June	2017-06-18	not V. Cholerae		NA	NA	NA	NA	NA	NA	NA	NA	NA	NA	NA	NA	NA	NA	NA	NA	NA	S	S	S	S	S	S
2017-0732	732	735	M	14	NA	14	Sana'a	NA	NA	2017-01-23	2017-01-23	2017	January	NA	no growth		NA	NA	NA	NA	NA	NA	NA	NA	NA	NA	NA	NA	NA	NA	NA	NA	NA	S	S	S	S	S	S
2017-0732	732	1583	F	65	NA	65	Al Mahwit	NA	NA	2017-06-17	2017-06-17	2017	June	2017-06-19	not V. Cholerae		NA	NA	NA	NA	NA	NA	NA	NA	NA	NA	NA	NA	NA	NA	NA	NA	NA	S	S	S	S	S	S
2017-0733	733	736	M	18	NA	18	Al Bayda	NA	NA	2017-01-24	2017-01-24	2017	January	NA	no growth		NA	NA	NA	NA	NA	NA	NA	NA	NA	NA	NA	NA	NA	NA	NA	NA	NA	S	S	S	S	S	S
2017-0733	733	1584	M	7	NA	7	Al Mahwit	NA	NA	2017-06-17	2017-06-17	2017	June	2017-06-19	not V. Cholerae		NA	NA	NA	NA	NA	NA	NA	NA	NA	NA	NA	NA	NA	NA	NA	NA	NA	S	S	S	S	S	S
2017-0734	734	737	F	23	NA	23	Amran	NA	NA	2017-01-29	2017-01-29	2017	January	NA	no growth		NA	NA	NA	NA	NA	NA	NA	NA	NA	NA	NA	NA	NA	NA	NA	NA	NA	S	S	S	S	S	S
2017-0734	734	1585	M	10	NA	10	Dhamar	NA	NA	2017-06-18	2017-06-18	2017	June	2017-06-19	not V. Cholerae		NA	NA	NA	NA	NA	NA	NA	NA	NA	NA	NA	NA	NA	NA	NA	NA	NA	S	S	S	S	S	S
2017-0735	735	738	M	15	NA	15	Hajjah	NA	NA	2017-01-29	2017-01-29	2017	January	NA	no growth		NA	NA	NA	NA	NA	NA	NA	NA	NA	NA	NA	NA	NA	NA	NA	NA	NA	S	S	S	S	S	S
2017-0735	735	1586	M	28	NA	28	Dhamar	NA	NA	2017-06-18	2017-06-18	2017	June	2017-06-19	not V. Cholerae		NA	NA	NA	NA	NA	NA	NA	NA	NA	NA	NA	NA	NA	NA	NA	NA	NA	S	S	S	S	S	S
2017-0736	736	739	M	NA	8	0.666667	Sana'a	NA	NA	2017-01-29	2017-01-29	2017	January	NA	no growth		NA	NA	NA	NA	NA	NA	NA	NA	NA	NA	NA	NA	NA	NA	NA	NA	NA	S	S	S	S	S	S
2017-0736	736	1587	F	25	NA	25	Dhamar	NA	NA	2017-06-18	2017-06-18	2017	June	2017-06-19	not V. Cholerae		NA	NA	NA	NA	NA	NA	NA	NA	NA	NA	NA	NA	NA	NA	NA	NA	NA	S	S	S	S	S	S
2017-0737	737	740	M	2	NA	2	Sana'a	NA	NA	2017-01-29	2017-01-29	2017	January	NA	no growth		NA	NA	NA	NA	NA	NA	NA	NA	NA	NA	NA	NA	NA	NA	NA	NA	NA	S	S	S	S	S	S
2017-0737	737	1588	M	11	NA	11	Dhamar	NA	NA	2017-06-18	2017-06-18	2017	June	2017-06-19	not V. Cholerae		NA	NA	NA	NA	NA	NA	NA	NA	NA	NA	NA	NA	NA	NA	NA	NA	NA	S	S	S	S	S	S
2017-0738	738	741	M	3	NA	3	Sana'a	NA	NA	2017-01-29	2017-01-29	2017	January	NA	no growth		NA	NA	NA	NA	NA	NA	NA	NA	NA	NA	NA	NA	NA	NA	NA	NA	NA	S	S	S	S	S	S
2017-0738	738	1589	F	17	NA	17	Dhamar	NA	NA	2017-06-18	2017-06-18	2017	June	2017-06-19	not V. Cholerae		NA	NA	NA	NA	NA	NA	NA	NA	NA	NA	NA	NA	NA	NA	NA	NA	NA	S	S	S	S	S	S
2017-0739	739	742	F	40	NA	40	Sana'a	NA	NA	2017-01-29	2017-01-29	2017	January	NA	no growth		NA	NA	NA	NA	NA	NA	NA	NA	NA	NA	NA	NA	NA	NA	NA	NA	NA	S	S	S	S	S	S
2017-0739	739	1590	F	12	NA	12	Dhamar	NA	NA	2017-06-18	2017-06-18	2017	June	2017-06-19	not V. Cholerae		NA	NA	NA	NA	NA	NA	NA	NA	NA	NA	NA	NA	NA	NA	NA	NA	NA	S	S	S	S	S	S
2017-0740	740	743	F	14	NA	14	Sana'a	NA	NA	2017-01-29	2017-01-29	2017	January	NA	no growth		NA	NA	NA	NA	NA	NA	NA	NA	NA	NA	NA	NA	NA	NA	NA	NA	NA	S	S	S	S	S	S
2017-0740	740	1591	F	56	NA	56	Dhamar	NA	NA	2017-06-18	2017-06-18	2017	June	2017-06-19	not V. Cholerae		NA	NA	NA	NA	NA	NA	NA	NA	NA	NA	NA	NA	NA	NA	NA	NA	NA	S	S	S	S	S	S
2017-0741	741	744	F	20	NA	20	Sana'a	NA	NA	2017-01-29	2017-01-29	2017	January	NA	no growth		NA	NA	NA	NA	NA	NA	NA	NA	NA	NA	NA	NA	NA	NA	NA	NA	NA	S	S	S	S	S	S
2017-0741	741	1592	F	30	NA	30	Dhamar	NA	NA	2017-06-18	2017-06-18	2017	June	2017-06-19	not V. Cholerae		NA	NA	NA	NA	NA	NA	NA	NA	NA	NA	NA	NA	NA	NA	NA	NA	NA	S	S	S	S	S	S
2017-0742	742	745	F	5	NA	5	Sana'a City	NA	NA	2017-01-29	2017-01-29	2017	January	NA	no growth		NA	NA	NA	NA	NA	NA	NA	NA	NA	NA	NA	NA	NA	NA	NA	NA	NA	S	S	S	S	S	S
2017-0742	742	1593	F	65	NA	65	Dhamar	NA	NA	2017-06-18	2017-06-18	2017	June	2017-06-19	not V. Cholerae		NA	NA	NA	NA	NA	NA	NA	NA	NA	NA	NA	NA	NA	NA	NA	NA	NA	S	S	S	S	S	S
2017-0743	743	746	F	22	NA	22	Ibb	NA	NA	2017-01-30	2017-01-30	2017	January	NA	no growth		NA	NA	NA	NA	NA	NA	NA	NA	NA	NA	NA	NA	NA	NA	NA	NA	NA	S	S	S	S	S	S
2017-0743	743	1594	F	NA	NA	0	Dhamar	NA	NA	2017-06-18	2017-06-18	2017	June	2017-06-19	not V. Cholerae		NA	NA	NA	NA	NA	NA	NA	NA	NA	NA	NA	NA	NA	NA	NA	NA	NA	S	S	S	S	S	S
2017-0744	744	747	M	9	NA	9	Sana'a City	NA	NA	2017-01-30	2017-01-30	2017	January	NA	no growth		NA	NA	NA	NA	NA	NA	NA	NA	NA	NA	NA	NA	NA	NA	NA	NA	NA	S	S	S	S	S	S
2017-0744	744	1595	F	27	NA	27	Dhamar	NA	NA	2017-06-18	2017-06-18	2017	June	2017-06-19	not V. Cholerae		NA	NA	NA	NA	NA	NA	NA	NA	NA	NA	NA	NA	NA	NA	NA	NA	NA	S	S	S	S	S	S
2017-0745	745	748	F	50	NA	50	Sana'a	NA	NA	2017-01-31	2017-01-31	2017	January	NA	no growth		NA	NA	NA	NA	NA	NA	NA	NA	NA	NA	NA	NA	NA	NA	NA	NA	NA	S	S	S	S	S	S
2017-0745	745	1596	M	85	NA	85	Dhamar	NA	NA	2017-06-18	2017-06-18	2017	June	2017-06-19	not V. Cholerae		NA	NA	NA	NA	NA	NA	NA	NA	NA	NA	NA	NA	NA	NA	NA	NA	NA	S	S	S	S	S	S
2017-0746	746	749	M	70	NA	70	Sana'a	NA	NA	2017-01-31	2017-01-31	2017	January	NA	no growth		NA	NA	NA	NA	NA	NA	NA	NA	NA	NA	NA	NA	NA	NA	NA	NA	NA	S	S	S	S	S	S
2017-0746	746	1597	F	35	NA	35	Dhamar	NA	NA	2017-06-18	2017-06-18	2017	June	2017-06-19	not V. Cholerae		NA	NA	NA	NA	NA	NA	NA	NA	NA	NA	NA	NA	NA	NA	NA	NA	NA	S	S	S	S	S	S
2017-0747	747	750	F	14	NA	14	Sana'a City	NA	NA	2017-02-01	2017-02-01	2017	February	NA	no growth		NA	NA	NA	NA	NA	NA	NA	NA	NA	NA	NA	NA	NA	NA	NA	NA	NA	S	S	S	S	S	S
2017-0747	747	1598	M	23	NA	23	Sana'a City	NA	NA	2017-06-18	2017-06-18	2017	June	2017-06-19	not V. Cholerae		NA	NA	NA	NA	NA	NA	NA	NA	NA	NA	NA	NA	NA	NA	NA	NA	NA	S	S	S	S	S	S
2017-0748	748	751	M	NA	11	0.916667	Ibb	NA	NA	2017-02-02	2017-02-02	2017	February	NA	no growth		NA	NA	NA	NA	NA	NA	NA	NA	NA	NA	NA	NA	NA	NA	NA	NA	NA	S	S	S	S	S	S
2017-0748	748	1599	F	22	NA	22	Sana'a City	NA	NA	2017-06-18	2017-06-18	2017	June	2017-06-19	not V. Cholerae		NA	NA	NA	NA	NA	NA	NA	NA	NA	NA	NA	NA	NA	NA	NA	NA	NA	S	S	S	S	S	S
2017-0749	749	752	M	13	NA	13	Ibb	NA	NA	2017-02-02	2017-02-02	2017	February	NA	no growth		NA	NA	NA	NA	NA	NA	NA	NA	NA	NA	NA	NA	NA	NA	NA	NA	NA	S	S	S	S	S	S
2017-0749	749	1600	M	75	NA	75	Sana'a City	NA	NA	2017-06-18	2017-06-18	2017	June	2017-06-20	not V. Cholerae		NA	NA	NA	NA	NA	NA	NA	NA	NA	NA	NA	NA	NA	NA	NA	NA	NA	S	S	S	S	S	S
2017-0750	750	753	F	13	NA	13	Hajjah	NA	NA	2017-02-02	2017-02-02	2017	February	NA	no growth		NA	NA	NA	NA	NA	NA	NA	NA	NA	NA	NA	NA	NA	NA	NA	NA	NA	S	S	S	S	S	S
2017-0750	750	1601	M	63	NA	63	Sana'a City	NA	NA	2017-06-18	2017-06-18	2017	June	2017-06-20	not V. Cholerae		NA	NA	NA	NA	NA	NA	NA	NA	NA	NA	NA	NA	NA	NA	NA	NA	NA	S	S	S	S	S	S
2017-0751	751	754	M	NA	6	0.5	Hajjah	NA	NA	2017-02-05	2017-02-05	2017	February	NA	no growth		NA	NA	NA	NA	NA	NA	NA	NA	NA	NA	NA	NA	NA	NA	NA	NA	NA	S	S	S	S	S	S
2017-0751	751	1602	F	23	NA	23	Sana'a City	NA	NA	2017-06-18	2017-06-18	2017	June	2017-06-20	not V. Cholerae		NA	NA	NA	NA	NA	NA	NA	NA	NA	NA	NA	NA	NA	NA	NA	NA	NA	S	S	S	S	S	S
2017-0752	752	755	M	50	NA	50	Sana'a	NA	NA	2017-02-05	2017-02-05	2017	February	NA	no growth		NA	NA	NA	NA	NA	NA	NA	NA	NA	NA	NA	NA	NA	NA	NA	NA	NA	S	S	S	S	S	S
2017-0752	752	1603	F	30	NA	30	Sana'a City	NA	NA	2017-06-18	2017-06-18	2017	June	2017-06-20	not V. Cholerae		NA	NA	NA	NA	NA	NA	NA	NA	NA	NA	NA	NA	NA	NA	NA	NA	NA	S	S	S	S	S	S
2017-0753	753	756	F	8	NA	8	Sana'a	NA	NA	2017-02-05	2017-02-05	2017	February	NA	no growth		NA	NA	NA	NA	NA	NA	NA	NA	NA	NA	NA	NA	NA	NA	NA	NA	NA	S	S	S	S	S	S
2017-0753	753	1604	F	45	NA	45	Sana'a City	NA	NA	2017-06-21	2017-06-21	2017	June	2017-06-22	not V. Cholerae		NA	NA	NA	NA	NA	NA	NA	NA	NA	NA	NA	NA	NA	NA	NA	NA	NA	S	S	S	S	S	S
2017-0754	754	757	M	2	NA	2	Sana'a	NA	NA	2017-02-05	2017-02-05	2017	February	NA	no growth		NA	NA	NA	NA	NA	NA	NA	NA	NA	NA	NA	NA	NA	NA	NA	NA	NA	S	S	S	S	S	S
2017-0754	754	1605	F	35	NA	35	Al Hudayda	NA	NA	2017-06-21	2017-06-21	2017	June	2017-06-22	not V. Cholerae		NA	NA	NA	NA	NA	NA	NA	NA	NA	NA	NA	NA	NA	NA	NA	NA	NA	S	S	S	S	S	S
2017-0755	755	758	M	15	NA	15	Amran	NA	NA	2017-02-05	2017-02-05	2017	February	NA	no growth		NA	NA	NA	NA	NA	NA	NA	NA	NA	NA	NA	NA	NA	NA	NA	NA	NA	S	S	S	S	S	S
2017-0755	755	1606	M	26	NA	26	Al Hudayda	NA	NA	2017-06-21	2017-06-21	2017	June	2017-06-22	not V. Cholerae		NA	NA	NA	NA	NA	NA	NA	NA	NA	NA	NA	NA	NA	NA	NA	NA	NA	S	S	S	S	S	S
2017-0756	756	759	F	50	NA	50	Sana'a City	NA	NA	2017-02-06	2017-02-06	2017	February	NA	no growth		NA	NA	NA	NA	NA	NA	NA	NA	NA	NA	NA	NA	NA	NA	NA	NA	NA	S	S	S	S	S	S
2017-0756	756	1607	M	18	NA	18	Al Hudayda	NA	NA	2017-06-21	2017-06-21	2017	June	2017-06-22	not V. Cholerae		NA	NA	NA	NA	NA	NA	NA	NA	NA	NA	NA	NA	NA	NA	NA	NA	NA	S	S	S	S	S	S
2017-0757	757	760	F	30	NA	30	Sana'a City	NA	NA	2017-02-06	2017-02-06	2017	February	NA	no growth		NA	NA	NA	NA	NA	NA	NA	NA	NA	NA	NA	NA	NA	NA	NA	NA	NA	S	S	S	S	S	S
2017-0757	757	1608	F	50	NA	50	Al Hudayda	NA	NA	2017-06-21	2017-06-21	2017	June	2017-06-22	not V. Cholerae		NA	NA	NA	NA	NA	NA	NA	NA	NA	NA	NA	NA	NA	NA	NA	NA	NA	S	S	S	S	S	S
2017-0758	758	761	F	50	NA	50	Sana'a City	NA	NA	2017-02-06	2017-02-06	2017	February	NA	no growth		NA	NA	NA	NA	NA	NA	NA	NA	NA	NA	NA	NA	NA	NA	NA	NA	NA	S	S	S	S	S	S
2017-0758	758	1609	M	40	NA	40	Al Hudayda	NA	NA	2017-06-21	2017-06-21	2017	June	2017-06-22	not V. Cholerae		NA	NA	NA	NA	NA	NA	NA	NA	NA	NA	NA	NA	NA	NA	NA	NA	NA	S	S	S	S	S	S
2017-0759	759	762	F	1	NA	1	Sana'a City	NA	NA	2017-02-07	2017-02-07	2017	February	NA	no growth		NA	NA	NA	NA	NA	NA	NA	NA	NA	NA	NA	NA	NA	NA	NA	NA	NA	S	S	S	S	S	S
2017-0759	759	1610	F	18	NA	18	Al Hudayda	NA	NA	2017-06-21	2017-06-21	2017	June	2017-06-22	not V. Cholerae		NA	NA	NA	NA	NA	NA	NA	NA	NA	NA	NA	NA	NA	NA	NA	NA	NA	S	S	S	S	S	S
2017-0760	760	763	M	NA	6	0.5	Sana'a City	NA	NA	2017-02-07	2017-02-07	2017	February	NA	no growth		NA	NA	NA	NA	NA	NA	NA	NA	NA	NA	NA	NA	NA	NA	NA	NA	NA	S	S	S	S	S	S
2017-0760	760	1611	M	38	NA	38	Al Hudayda	NA	NA	2017-06-21	2017-06-21	2017	June	2017-06-22	not V. Cholerae		NA	NA	NA	NA	NA	NA	NA	NA	NA	NA	NA	NA	NA	NA	NA	NA	NA	S	S	S	S	S	S
2017-0761	761	764	F	60	NA	60	Amran	NA	NA	2017-02-07	2017-02-07	2017	February	NA	no growth		NA	NA	NA	NA	NA	NA	NA	NA	NA	NA	NA	NA	NA	NA	NA	NA	NA	S	S	S	S	S	S
2017-0761	761	1612	F	45	NA	45	Al Hudayda	NA	NA	2017-06-21	2017-06-21	2017	June	2017-06-22	not V. Cholerae		NA	NA	NA	NA	NA	NA	NA	NA	NA	NA	NA	NA	NA	NA	NA	NA	NA	S	S	S	S	S	S
2017-0762	762	765	F	1	NA	1	Sana'a	NA	NA	2017-02-08	2017-02-08	2017	February	NA	no growth		NA	NA	NA	NA	NA	NA	NA	NA	NA	NA	NA	NA	NA	NA	NA	NA	NA	S	S	S	S	S	S
2017-0762	762	1613	F	46	NA	46	Al Hudayda	NA	NA	2017-06-21	2017-06-21	2017	June	2017-06-22	not V. Cholerae		NA	NA	NA	NA	NA	NA	NA	NA	NA	NA	NA	NA	NA	NA	NA	NA	NA	S	S	S	S	S	S
2017-0763	763	766	M	22	NA	22	Sana'a	NA	NA	2017-02-08	2017-02-08	2017	February	NA	no growth		NA	NA	NA	NA	NA	NA	NA	NA	NA	NA	NA	NA	NA	NA	NA	NA	NA	S	S	S	S	S	S
2017-0763	763	1614	M	25	NA	25	Al Hudayda	NA	NA	2017-06-21	2017-06-21	2017	June	2017-06-22	not V. Cholerae		NA	NA	NA	NA	NA	NA	NA	NA	NA	NA	NA	NA	NA	NA	NA	NA	NA	S	S	S	S	S	S
2017-0764	764	767	M	70	NA	70	Hajjah	NA	NA	2017-02-08	2017-02-08	2017	February	NA	no growth		NA	NA	NA	NA	NA	NA	NA	NA	NA	NA	NA	NA	NA	NA	NA	NA	NA	S	S	S	S	S	S
2017-0764	764	1615	M	47	NA	47	Al Hudayda	NA	NA	2017-06-21	2017-06-21	2017	June	2017-06-22	not V. Cholerae		NA	NA	NA	NA	NA	NA	NA	NA	NA	NA	NA	NA	NA	NA	NA	NA	NA	S	S	S	S	S	S
2017-0765	765	768	F	3	NA	3	Raymah	NA	NA	2017-02-08	2017-02-08	2017	February	NA	no growth		NA	NA	NA	NA	NA	NA	NA	NA	NA	NA	NA	NA	NA	NA	NA	NA	NA	S	S	S	S	S	S
2017-0765	765	1616	F	10	NA	10	Al Hudayda	NA	NA	2017-06-21	2017-06-21	2017	June	2017-06-22	not V. Cholerae		NA	NA	NA	NA	NA	NA	NA	NA	NA	NA	NA	NA	NA	NA	NA	NA	NA	S	S	S	S	S	S
2017-0766	766	769	M	26	NA	26	Raymah	NA	NA	2017-02-08	2017-02-08	2017	February	NA	no growth		NA	NA	NA	NA	NA	NA	NA	NA	NA	NA	NA	NA	NA	NA	NA	NA	NA	S	S	S	S	S	S
2017-0766	766	1617	F	30	NA	30	Al Hudayda	NA	NA	2017-06-21	2017-06-21	2017	June	2017-06-23	not V. Cholerae		NA	NA	NA	NA	NA	NA	NA	NA	NA	NA	NA	NA	NA	NA	NA	NA	NA	S	S	S	S	S	S
2017-0767	767	770	M	14	NA	14	Raymah	NA	NA	2017-02-08	2017-02-08	2017	February	NA	no growth		NA	NA	NA	NA	NA	NA	NA	NA	NA	NA	NA	NA	NA	NA	NA	NA	NA	S	S	S	S	S	S
2017-0767	767	1618	M	70	NA	70	Al Hudayda	NA	NA	2017-06-21	2017-06-21	2017	June	2017-06-23	not V. Cholerae		NA	NA	NA	NA	NA	NA	NA	NA	NA	NA	NA	NA	NA	NA	NA	NA	NA	S	S	S	S	S	S
2017-0768	768	771	F	10	NA	10	Sana'a	NA	NA	2017-02-11	2017-02-11	2017	February	NA	no growth		NA	NA	NA	NA	NA	NA	NA	NA	NA	NA	NA	NA	NA	NA	NA	NA	NA	S	S	S	S	S	S
2017-0768	768	1619	M	34	NA	34	Al Hudayda	NA	NA	2017-06-21	2017-06-21	2017	June	2017-06-22	not V. Cholerae		NA	NA	NA	NA	NA	NA	NA	NA	NA	NA	NA	NA	NA	NA	NA	NA	NA	S	S	S	S	S	S
2017-0769	769	772	M	12	NA	12	Sana'a	NA	NA	2017-02-11	2017-02-11	2017	February	NA	no growth		NA	NA	NA	NA	NA	NA	NA	NA	NA	NA	NA	NA	NA	NA	NA	NA	NA	S	S	S	S	S	S
2017-0769	769	1620	M	15	NA	15	Al Hudayda	NA	NA	2017-06-21	2017-06-21	2017	June	2017-06-22	not V. Cholerae		NA	NA	NA	NA	NA	NA	NA	NA	NA	NA	NA	NA	NA	NA	NA	NA	NA	S	S	S	S	S	S
2017-0770	770	773	M	14	NA	14	Hajjah	NA	NA	2017-02-11	2017-02-11	2017	February	NA	no growth		NA	NA	NA	NA	NA	NA	NA	NA	NA	NA	NA	NA	NA	NA	NA	NA	NA	S	S	S	S	S	S
2017-0770	770	1621	M	2	NA	2	Al Hudayda	NA	NA	2017-06-21	2017-06-21	2017	June	2017-06-22	not V. Cholerae		NA	NA	NA	NA	NA	NA	NA	NA	NA	NA	NA	NA	NA	NA	NA	NA	NA	S	S	S	S	S	S
2017-0771	771	774	F	60	NA	60	Hajjah	NA	NA	2017-02-11	2017-02-11	2017	February	NA	no growth		NA	NA	NA	NA	NA	NA	NA	NA	NA	NA	NA	NA	NA	NA	NA	NA	NA	S	S	S	S	S	S
2017-0771	771	1622	M	50	NA	50	Al Hudayda	NA	NA	2017-06-21	2017-06-21	2017	June	2017-06-22	not V. Cholerae		NA	NA	NA	NA	NA	NA	NA	NA	NA	NA	NA	NA	NA	NA	NA	NA	NA	S	S	S	S	S	S
2017-0772	772	775	F	NA	8	0.666667	Al Bayda	NA	NA	2017-02-14	2017-02-14	2017	February	NA	no growth		NA	NA	NA	NA	NA	NA	NA	NA	NA	NA	NA	NA	NA	NA	NA	NA	NA	S	S	S	S	S	S
2017-0772	772	1623	F	35	NA	35	Al Hudayda	NA	NA	2017-06-21	2017-06-21	2017	June	2017-06-22	not V. Cholerae		NA	NA	NA	NA	NA	NA	NA	NA	NA	NA	NA	NA	NA	NA	NA	NA	NA	S	S	S	S	S	S
2017-0773	773	776	M	4	NA	4	Al Bayda	NA	NA	2017-02-14	2017-02-14	2017	February	NA	no growth		NA	NA	NA	NA	NA	NA	NA	NA	NA	NA	NA	NA	NA	NA	NA	NA	NA	S	S	S	S	S	S
2017-0773	773	1624	F	10	NA	10	Al Hudayda	NA	NA	2017-06-21	2017-06-21	2017	June	2017-06-22	not V. Cholerae		NA	NA	NA	NA	NA	NA	NA	NA	NA	NA	NA	NA	NA	NA	NA	NA	NA	S	S	S	S	S	S
2017-0774	774	777	M	NA	NA	0	Al Bayda	NA	NA	2017-02-14	2017-02-14	2017	February	NA	no growth		NA	NA	NA	NA	NA	NA	NA	NA	NA	NA	NA	NA	NA	NA	NA	NA	NA	S	S	S	S	S	S
2017-0774	774	1625	F	30	NA	30	Hajjah	NA	NA	2017-06-21	2017-06-21	2017	June	2017-06-24	not V. Cholerae		NA	NA	NA	NA	NA	NA	NA	NA	NA	NA	NA	NA	NA	NA	NA	NA	NA	S	S	S	S	S	S
2017-0775	775	778	F	40	NA	40	Al Bayda	NA	NA	2017-02-14	2017-02-14	2017	February	NA	no growth		NA	NA	NA	NA	NA	NA	NA	NA	NA	NA	NA	NA	NA	NA	NA	NA	NA	S	S	S	S	S	S
2017-0775	775	1626	F	25	NA	25	Hajjah	NA	NA	2017-06-21	2017-06-21	2017	June	2017-06-24	not V. Cholerae		NA	NA	NA	NA	NA	NA	NA	NA	NA	NA	NA	NA	NA	NA	NA	NA	NA	S	S	S	S	S	S
2017-0776	776	779	M	4	NA	4	Al Bayda	NA	NA	2017-02-14	2017-02-14	2017	February	NA	no growth		NA	NA	NA	NA	NA	NA	NA	NA	NA	NA	NA	NA	NA	NA	NA	NA	NA	S	S	S	S	S	S
2017-0776	776	1627	F	28	NA	28	Hajjah	NA	NA	2017-06-21	2017-06-21	2017	June	2017-06-24	not V. Cholerae		NA	NA	NA	NA	NA	NA	NA	NA	NA	NA	NA	NA	NA	NA	NA	NA	NA	S	S	S	S	S	S
2017-0777	777	780	M	4	NA	4	Sana'a City	NA	NA	2017-02-14	2017-02-14	2017	February	NA	no growth		NA	NA	NA	NA	NA	NA	NA	NA	NA	NA	NA	NA	NA	NA	NA	NA	NA	S	S	S	S	S	S
2017-0777	777	1628	F	40	NA	40	Hajjah	NA	NA	2017-06-21	2017-06-21	2017	June	2017-06-24	not V. Cholerae		NA	NA	NA	NA	NA	NA	NA	NA	NA	NA	NA	NA	NA	NA	NA	NA	NA	S	S	S	S	S	S
2017-0778	778	781	M	13	NA	13	Hajjah	NA	NA	2017-02-15	2017-02-15	2017	February	NA	no growth		NA	NA	NA	NA	NA	NA	NA	NA	NA	NA	NA	NA	NA	NA	NA	NA	NA	S	S	S	S	S	S
2017-0778	778	1629	F	4	NA	4	Al Bayda	NA	NA	2017-06-22	2017-06-22	2017	June	2017-06-24	not V. Cholerae		NA	NA	NA	NA	NA	NA	NA	NA	NA	NA	NA	NA	NA	NA	NA	NA	NA	S	S	S	S	S	S
2017-0779	779	782	M	25	NA	25	Amran	NA	NA	2017-02-19	2017-02-19	2017	February	NA	no growth		NA	NA	NA	NA	NA	NA	NA	NA	NA	NA	NA	NA	NA	NA	NA	NA	NA	S	S	S	S	S	S
2017-0779	779	1630	F	10	NA	10	Al Bayda	NA	NA	2017-06-22	2017-06-22	2017	June	2017-06-25	not V. Cholerae		NA	NA	NA	NA	NA	NA	NA	NA	NA	NA	NA	NA	NA	NA	NA	NA	NA	S	S	S	S	S	S
2017-0780	780	783	M	NA	9	0.75	Ibb	NA	NA	2017-02-26	2017-02-26	2017	February	NA	no growth		NA	NA	NA	NA	NA	NA	NA	NA	NA	NA	NA	NA	NA	NA	NA	NA	NA	S	S	S	S	S	S
2017-0780	780	1631	M	22	NA	22	Al Bayda	NA	NA	2017-06-22	2017-06-22	2017	June	2017-06-25	not V. Cholerae		NA	NA	NA	NA	NA	NA	NA	NA	NA	NA	NA	NA	NA	NA	NA	NA	NA	S	S	S	S	S	S
2017-0781	781	784	M	35	NA	35	Taizz	NA	NA	2017-02-26	2017-02-26	2017	February	NA	no growth		NA	NA	NA	NA	NA	NA	NA	NA	NA	NA	NA	NA	NA	NA	NA	NA	NA	S	S	S	S	S	S
2017-0781	781	1632	F	45	NA	45	Sana'a City	NA	NA	2017-06-29	2017-06-29	2017	June	2017-07-01	not V. Cholerae		NA	NA	NA	NA	NA	NA	NA	NA	NA	NA	NA	NA	NA	NA	NA	NA	NA	S	S	S	S	S	S
2017-0782	782	785	M	11	NA	11	Taizz	NA	NA	2017-02-26	2017-02-26	2017	February	NA	no growth		NA	NA	NA	NA	NA	NA	NA	NA	NA	NA	NA	NA	NA	NA	NA	NA	NA	S	S	S	S	S	S
2017-0782	782	1633	M	48	NA	48	Sana'a City	NA	NA	2017-06-29	2017-06-29	2017	June	2017-07-01	not V. Cholerae		NA	NA	NA	NA	NA	NA	NA	NA	NA	NA	NA	NA	NA	NA	NA	NA	NA	S	S	S	S	S	S
2017-0783	783	786	M	13	NA	13	Sana'a	NA	NA	2017-02-26	2017-02-26	2017	February	NA	no growth		NA	NA	NA	NA	NA	NA	NA	NA	NA	NA	NA	NA	NA	NA	NA	NA	NA	S	S	S	S	S	S
2017-0783	783	1634	M	27	NA	27	Sana'a City	NA	NA	2017-06-29	2017-06-29	2017	June	2017-07-02	not V. Cholerae		NA	NA	NA	NA	NA	NA	NA	NA	NA	NA	NA	NA	NA	NA	NA	NA	NA	S	S	S	S	S	S
2017-0784	784	787	M	8	NA	8	Hajjah	NA	NA	2017-03-01	2017-03-01	2017	March	NA	V. cholerae	Ogawa	NA	R	NA	M	NA	NA	M	NA	S	NA	R	S	S	S	M	NA	NA	R	S	S	R	S	S
2017-0784	784	1635	F	30	NA	30	Sana'a City	NA	NA	2017-06-29	2017-06-29	2017	June	2017-07-01	not V. Cholerae		NA	NA	NA	NA	NA	NA	NA	NA	NA	NA	NA	NA	NA	NA	NA	NA	NA	S	S	S	S	S	S
2017-0785	785	788	M	26	NA	26	Hajjah	NA	NA	2017-03-01	2017-03-01	2017	March	NA	no growth		NA	NA	NA	NA	NA	NA	NA	NA	NA	NA	NA	NA	NA	NA	NA	NA	NA	S	S	S	S	S	S
2017-0785	785	1636	M	73	NA	73	Sana'a City	NA	NA	2017-07-05	2017-07-05	2017	July	2017-07-08	not V. Cholerae		NA	NA	NA	NA	NA	NA	NA	NA	NA	NA	NA	NA	NA	NA	NA	NA	NA	S	S	S	S	S	S
2017-0786	786	789	M	17	NA	17	Hajjah	NA	NA	2017-03-01	2017-03-01	2017	March	NA	no growth		NA	NA	NA	NA	NA	NA	NA	NA	NA	NA	NA	NA	NA	NA	NA	NA	NA	S	S	S	S	S	S
2017-0786	786	1637	M	11	NA	11	Al Jawf	NA	NA	2017-07-08	2017-07-08	2017	July	2017-07-10	not V. Cholerae		NA	NA	NA	NA	NA	NA	NA	NA	NA	NA	NA	NA	NA	NA	NA	NA	NA	S	S	S	S	S	S
2017-0787	787	790	M	11	NA	11	Hajjah	NA	NA	2017-03-01	2017-03-01	2017	March	NA	V. cholerae	Ogawa	NA	R	NA	M	NA	NA	M	NA	S	NA	R	S	S	S	M	NA	NA	R	S	S	R	S	S
2017-0787	787	1638	F	55	NA	55	Sana'a City	NA	NA	2017-07-10	2017-07-10	2017	July	2017-07-12	not V. Cholerae		NA	NA	NA	NA	NA	NA	NA	NA	NA	NA	NA	NA	NA	NA	NA	NA	NA	S	S	S	S	S	S
2017-0788	788	791	F	50	NA	50	Amran	NA	NA	2017-03-01	2017-03-01	2017	March	NA	no growth		NA	NA	NA	NA	NA	NA	NA	NA	NA	NA	NA	NA	NA	NA	NA	NA	NA	S	S	S	S	S	S
2017-0788	788	1639	M	25	NA	25	Sana'a City	NA	NA	2017-07-10	2017-07-10	2017	July	2017-07-11	not V. Cholerae		NA	NA	NA	NA	NA	NA	NA	NA	NA	NA	NA	NA	NA	NA	NA	NA	NA	S	S	S	S	S	S
2017-0789	789	792	F	5	NA	5	Sana'a City	NA	NA	2017-03-01	2017-03-01	2017	March	NA	no growth		NA	NA	NA	NA	NA	NA	NA	NA	NA	NA	NA	NA	NA	NA	NA	NA	NA	S	S	S	S	S	S
2017-0789	789	1640	M	NA	NA	0	Sana'a City	NA	NA	2017-07-10	2017-07-10	2017	July	2017-07-12	not V. Cholerae		NA	NA	NA	NA	NA	NA	NA	NA	NA	NA	NA	NA	NA	NA	NA	NA	NA	S	S	S	S	S	S
2017-0790	790	793	F	12	NA	12	Taizz	NA	NA	2017-03-06	2017-03-06	2017	March	NA	no growth		NA	NA	NA	NA	NA	NA	NA	NA	NA	NA	NA	NA	NA	NA	NA	NA	NA	S	S	S	S	S	S
2017-0790	790	1641	M	18	NA	18	Sana'a City	NA	NA	2017-07-10	2017-07-10	2017	July	2017-07-11	not V. Cholerae		NA	NA	NA	NA	NA	NA	NA	NA	NA	NA	NA	NA	NA	NA	NA	NA	NA	S	S	S	S	S	S
2017-0791	791	794	F	13	NA	13	Hajjah	NA	NA	2017-03-07	2017-03-07	2017	March	NA	no growth		NA	NA	NA	NA	NA	NA	NA	NA	NA	NA	NA	NA	NA	NA	NA	NA	NA	S	S	S	S	S	S
2017-0791	791	1642	F	26	NA	26	Sana'a City	NA	NA	2017-07-10	2017-07-10	2017	July	2017-07-12	not V. Cholerae		NA	NA	NA	NA	NA	NA	NA	NA	NA	NA	NA	NA	NA	NA	NA	NA	NA	S	S	S	S	S	S
2017-0792	792	795	F	90	NA	90	Hajjah	NA	NA	2017-03-07	2017-03-07	2017	March	NA	no growth		NA	NA	NA	NA	NA	NA	NA	NA	NA	NA	NA	NA	NA	NA	NA	NA	NA	S	S	S	S	S	S
2017-0792	792	1643	M	6	NA	6	Amran	NA	NA	2017-07-11	2017-07-11	2017	July	2017-07-15	not V. Cholerae		NA	NA	NA	NA	NA	NA	NA	NA	NA	NA	NA	NA	NA	NA	NA	NA	NA	S	S	S	S	S	S
2017-0793	793	796	F	23	NA	23	Amran	NA	NA	2017-03-13	2017-03-13	2017	March	NA	no growth		NA	NA	NA	NA	NA	NA	NA	NA	NA	NA	NA	NA	NA	NA	NA	NA	NA	S	S	S	S	S	S
2017-0793	793	1644	F	25	NA	25	Amran	NA	NA	2017-07-11	2017-07-11	2017	July	2017-07-12	not V. Cholerae		NA	NA	NA	NA	NA	NA	NA	NA	NA	NA	NA	NA	NA	NA	NA	NA	NA	S	S	S	S	S	S
2017-0794	794	797	F	NA	6	0.5	Dhamar	NA	NA	2017-03-13	2017-03-13	2017	March	NA	no growth		NA	NA	NA	NA	NA	NA	NA	NA	NA	NA	NA	NA	NA	NA	NA	NA	NA	S	S	S	S	S	S
2017-0794	794	1645	M	17	NA	17	Amran	NA	NA	2017-07-11	2017-07-11	2017	July	2017-07-15	not V. Cholerae		NA	NA	NA	NA	NA	NA	NA	NA	NA	NA	NA	NA	NA	NA	NA	NA	NA	S	S	S	S	S	S
2017-0795	795	798	F	19	NA	19	Sana'a City	NA	NA	2017-03-13	2017-03-13	2017	March	NA	no growth		NA	NA	NA	NA	NA	NA	NA	NA	NA	NA	NA	NA	NA	NA	NA	NA	NA	S	S	S	S	S	S
2017-0795	795	1646	F	2	NA	2	Amran	NA	NA	2017-07-11	2017-07-11	2017	July	2017-07-15	not V. Cholerae		NA	NA	NA	NA	NA	NA	NA	NA	NA	NA	NA	NA	NA	NA	NA	NA	NA	S	S	S	S	S	S
2017-0796	796	799	F	NA	NA	0	Hajjah	NA	NA	2017-03-15	2017-03-15	2017	March	NA	no growth		NA	NA	NA	NA	NA	NA	NA	NA	NA	NA	NA	NA	NA	NA	NA	NA	NA	S	S	S	S	S	S
2017-0796	796	1647	F	12	NA	12	Amran	NA	NA	2017-07-11	2017-07-11	2017	July	2017-07-15	not V. Cholerae		NA	NA	NA	NA	NA	NA	NA	NA	NA	NA	NA	NA	NA	NA	NA	NA	NA	S	S	S	S	S	S
2017-0797	797	800	F	50	NA	50	Hajjah	NA	NA	2017-03-15	2017-03-15	2017	March	NA	no growth		NA	NA	NA	NA	NA	NA	NA	NA	NA	NA	NA	NA	NA	NA	NA	NA	NA	S	S	S	S	S	S
2017-0797	797	1648	M	55	NA	55	Amran	NA	NA	2017-07-11	2017-07-11	2017	July	2017-07-15	not V. Cholerae		NA	NA	NA	NA	NA	NA	NA	NA	NA	NA	NA	NA	NA	NA	NA	NA	NA	S	S	S	S	S	S
2017-0798	798	801	M	14	NA	14	Hajjah	NA	NA	2017-03-15	2017-03-15	2017	March	NA	no growth		NA	NA	NA	NA	NA	NA	NA	NA	NA	NA	NA	NA	NA	NA	NA	NA	NA	S	S	S	S	S	S
2017-0798	798	1649	M	40	NA	40	Al Bayda	NA	NA	2017-07-11	2017-07-11	2017	July	2017-07-13	not V. Cholerae		NA	NA	NA	NA	NA	NA	NA	NA	NA	NA	NA	NA	NA	NA	NA	NA	NA	S	S	S	S	S	S
2017-0799	799	802	F	23	NA	23	Raymah	NA	NA	2017-03-21	2017-03-21	2017	March	NA	no growth		NA	NA	NA	NA	NA	NA	NA	NA	NA	NA	NA	NA	NA	NA	NA	NA	NA	S	S	S	S	S	S
2017-0799	799	1650	F	33	NA	33	Al Bayda	NA	NA	2017-07-11	2017-07-11	2017	July	2017-07-13	not V. Cholerae		NA	NA	NA	NA	NA	NA	NA	NA	NA	NA	NA	NA	NA	NA	NA	NA	NA	S	S	S	S	S	S
2017-0800	800	803	M	50	NA	50	Raymah	NA	NA	2017-03-21	2017-03-21	2017	March	NA	no growth		NA	NA	NA	NA	NA	NA	NA	NA	NA	NA	NA	NA	NA	NA	NA	NA	NA	S	S	S	S	S	S
2017-0800	800	1651	M	70	NA	70	Al Bayda	NA	NA	2017-07-11	2017-07-11	2017	July	2017-07-13	not V. Cholerae		NA	NA	NA	NA	NA	NA	NA	NA	NA	NA	NA	NA	NA	NA	NA	NA	NA	S	S	S	S	S	S
2017-0801	801	804	F	NA	NA	0	Amran	NA	NA	2017-03-21	2017-03-21	2017	March	NA	no growth		NA	NA	NA	NA	NA	NA	NA	NA	NA	NA	NA	NA	NA	NA	NA	NA	NA	S	S	S	S	S	S
2017-0801	801	1652	F	13	NA	13	Al Bayda	NA	NA	2017-07-11	2017-07-11	2017	July	2017-07-13	not V. Cholerae		NA	NA	NA	NA	NA	NA	NA	NA	NA	NA	NA	NA	NA	NA	NA	NA	NA	S	S	S	S	S	S
2017-0802	802	805	F	30	NA	30	Al Mahrah	NA	NA	2017-03-22	2017-03-22	2017	March	NA	no growth		NA	NA	NA	NA	NA	NA	NA	NA	NA	NA	NA	NA	NA	NA	NA	NA	NA	S	S	S	S	S	S
2017-0802	802	1653	M	32	NA	32	Al Bayda	NA	NA	2017-07-11	2017-07-11	2017	July	2017-07-13	not V. Cholerae		NA	NA	NA	NA	NA	NA	NA	NA	NA	NA	NA	NA	NA	NA	NA	NA	NA	S	S	S	S	S	S
2017-0803	803	806	M	10	NA	10	Hajjah	NA	NA	2017-03-22	2017-03-22	2017	March	NA	no growth		NA	NA	NA	NA	NA	NA	NA	NA	NA	NA	NA	NA	NA	NA	NA	NA	NA	S	S	S	S	S	S
2017-0803	803	1654	F	25	NA	25	Al Bayda	NA	NA	2017-07-11	2017-07-11	2017	July	2017-07-13	not V. Cholerae		NA	NA	NA	NA	NA	NA	NA	NA	NA	NA	NA	NA	NA	NA	NA	NA	NA	S	S	S	S	S	S
2017-0804	804	807	F	37	NA	37	Al Bayda	NA	NA	2017-03-27	2017-03-27	2017	March	NA	no growth		NA	NA	NA	NA	NA	NA	NA	NA	NA	NA	NA	NA	NA	NA	NA	NA	NA	S	S	S	S	S	S
2017-0804	804	1655	M	17	NA	17	Al Bayda	NA	NA	2017-07-11	2017-07-11	2017	July	2017-07-13	not V. Cholerae		NA	NA	NA	NA	NA	NA	NA	NA	NA	NA	NA	NA	NA	NA	NA	NA	NA	S	S	S	S	S	S
2017-0805	805	808	M	NA	NA	0	Raymah	NA	NA	2017-03-27	2017-03-27	2017	March	NA	no growth		NA	NA	NA	NA	NA	NA	NA	NA	NA	NA	NA	NA	NA	NA	NA	NA	NA	S	S	S	S	S	S
2017-0805	805	1656	F	55	NA	55	Al Bayda	NA	NA	2017-07-11	2017-07-11	2017	July	2017-07-13	not V. Cholerae		NA	NA	NA	NA	NA	NA	NA	NA	NA	NA	NA	NA	NA	NA	NA	NA	NA	S	S	S	S	S	S
2017-0806	806	809	F	2	NA	2	Raymah	NA	NA	2017-03-27	2017-03-27	2017	March	NA	no growth		NA	NA	NA	NA	NA	NA	NA	NA	NA	NA	NA	NA	NA	NA	NA	NA	NA	S	S	S	S	S	S
2017-0806	806	1657	F	40	NA	40	Al Bayda	NA	NA	2017-07-11	2017-07-11	2017	July	2017-07-17	not V. Cholerae		NA	NA	NA	NA	NA	NA	NA	NA	NA	NA	NA	NA	NA	NA	NA	NA	NA	S	S	S	S	S	S
2017-0807	807	810	M	60	NA	60	Sana'a City	NA	NA	2017-03-27	2017-03-27	2017	March	NA	no growth		NA	NA	NA	NA	NA	NA	NA	NA	NA	NA	NA	NA	NA	NA	NA	NA	NA	S	S	S	S	S	S
2017-0807	807	1658	F	NA	NA	0	Sana'a City	NA	NA	2017-07-12	2017-07-12	2017	July	2017-07-15	not V. Cholerae		NA	NA	NA	NA	NA	NA	NA	NA	NA	NA	NA	NA	NA	NA	NA	NA	NA	S	S	S	S	S	S
2017-0808	808	811	M	25	NA	25	Hajjah	NA	NA	2017-04-01	2017-04-01	2017	April	NA	V. cholerae	Ogawa	NA	R	NA	R	NA	NA	M	NA	S	NA	R	M	S	S	NA	NA	NA	R	S	S	R	S	S
2017-0808	808	1659	F	NA	NA	0	Sana'a City	NA	NA	2017-07-12	2017-07-12	2017	July	2017-07-15	not V. Cholerae		NA	NA	NA	NA	NA	NA	NA	NA	NA	NA	NA	NA	NA	NA	NA	NA	NA	S	S	S	S	S	S
2017-0809	809	812	F	15	NA	15	Dhamar	NA	NA	2017-04-01	2017-04-01	2017	April	NA	no growth		NA	NA	NA	NA	NA	NA	NA	NA	NA	NA	NA	NA	NA	NA	NA	NA	NA	S	S	S	S	S	S
2017-0809	809	1660	M	4	NA	4	Sana'a City	NA	NA	2017-07-12	2017-07-12	2017	July	2017-07-15	not V. Cholerae		NA	NA	NA	NA	NA	NA	NA	NA	NA	NA	NA	NA	NA	NA	NA	NA	NA	S	S	S	S	S	S
2017-0810	810	813	M	NA	6	0.5	Hajjah	NA	NA	2017-04-03	2017-04-03	2017	April	NA	no growth		NA	NA	NA	NA	NA	NA	NA	NA	NA	NA	NA	NA	NA	NA	NA	NA	NA	S	S	S	S	S	S
2017-0810	810	1661	F	80	NA	80	Sana'a City	NA	NA	2017-07-15	2017-07-15	2017	July	2017-07-17	not V. Cholerae		NA	NA	NA	NA	NA	NA	NA	NA	NA	NA	NA	NA	NA	NA	NA	NA	NA	S	S	S	S	S	S
2017-0811	811	814	F	4	NA	4	Hajjah	NA	NA	2017-04-03	2017-04-03	2017	April	NA	no growth		NA	NA	NA	NA	NA	NA	NA	NA	NA	NA	NA	NA	NA	NA	NA	NA	NA	S	S	S	S	S	S
2017-0811	811	1662	F	25	NA	25	Sana'a City	NA	NA	2017-07-15	2017-07-15	2017	July	2017-07-17	not V. Cholerae		NA	NA	NA	NA	NA	NA	NA	NA	NA	NA	NA	NA	NA	NA	NA	NA	NA	S	S	S	S	S	S
2017-0812	812	815	M	54	NA	54	Dhamar	NA	NA	2017-04-03	2017-04-03	2017	April	NA	no growth		NA	NA	NA	NA	NA	NA	NA	NA	NA	NA	NA	NA	NA	NA	NA	NA	NA	S	S	S	S	S	S
2017-0812	812	1663	F	30	NA	30	Sana'a City	NA	NA	2017-07-15	2017-07-15	2017	July	2017-07-17	not V. Cholerae		NA	NA	NA	NA	NA	NA	NA	NA	NA	NA	NA	NA	NA	NA	NA	NA	NA	S	S	S	S	S	S
2017-0813	813	816	M	55	NA	55	Dhamar	NA	NA	2017-04-03	2017-04-03	2017	April	NA	no growth		NA	NA	NA	NA	NA	NA	NA	NA	NA	NA	NA	NA	NA	NA	NA	NA	NA	S	S	S	S	S	S
2017-0813	813	1664	F	55	NA	55	Sana'a City	NA	NA	2017-07-15	2017-07-15	2017	July	2017-07-17	not V. Cholerae		NA	NA	NA	NA	NA	NA	NA	NA	NA	NA	NA	NA	NA	NA	NA	NA	NA	S	S	S	S	S	S
2017-0814	814	817	M	37	NA	37	Dhamar	NA	NA	2017-04-03	2017-04-03	2017	April	NA	no growth		NA	NA	NA	NA	NA	NA	NA	NA	NA	NA	NA	NA	NA	NA	NA	NA	NA	S	S	S	S	S	S
2017-0814	814	1665	F	5	NA	5	Sana'a City	NA	NA	2017-07-15	2017-07-15	2017	July	2017-07-17	not V. Cholerae		NA	NA	NA	NA	NA	NA	NA	NA	NA	NA	NA	NA	NA	NA	NA	NA	NA	S	S	S	S	S	S
2017-0815	815	818	M	NA	7	0.583333	Al Bayda	NA	NA	2017-04-04	2017-04-04	2017	April	NA	no growth		NA	NA	NA	NA	NA	NA	NA	NA	NA	NA	NA	NA	NA	NA	NA	NA	NA	S	S	S	S	S	S
2017-0815	815	1666	F	20	NA	20	Sana'a City	NA	NA	2017-07-15	2017-07-15	2017	July	2017-07-17	not V. Cholerae		NA	NA	NA	NA	NA	NA	NA	NA	NA	NA	NA	NA	NA	NA	NA	NA	NA	S	S	S	S	S	S
2017-0816	816	819	M	30	NA	30	Hajjah	NA	NA	2017-04-04	2017-04-04	2017	April	NA	V. cholerae	Ogawa	NA	R	NA	R	NA	NA	M	NA	S	NA	R	S	S	S	S	NA	NA	R	S	S	R	S	S
2017-0816	816	1667	F	70	NA	70	Sana'a City	NA	NA	2017-07-15	2017-07-15	2017	July	2017-07-17	not V. Cholerae		NA	NA	NA	NA	NA	NA	NA	NA	NA	NA	NA	NA	NA	NA	NA	NA	NA	S	S	S	S	S	S
2017-0817	817	820	M	60	NA	60	Hajjah	NA	NA	2017-04-04	2017-04-04	2017	April	NA	V. cholerae	Ogawa	NA	R	NA	R	NA	NA	R	NA	S	NA	R	S	S	S	R	NA	NA	R	R	S	R	S	R
2017-0817	817	1668	M	21	NA	21	Sana'a	NA	NA	2017-07-15	2017-07-15	2017	July	2017-07-17	not V. Cholerae		NA	NA	NA	NA	NA	NA	NA	NA	NA	NA	NA	NA	NA	NA	NA	NA	NA	S	S	S	S	S	S
2017-0818	818	821	M	7	NA	7	Hajjah	NA	NA	2017-04-04	2017-04-04	2017	April	NA	V. cholerae	Ogawa	NA	R	NA	S	NA	NA	M	NA	S	NA	R	S	S	S	S	NA	NA	R	S	S	R	S	S
2017-0818	818	1669	F	NA	NA	0	Sana'a City	NA	NA	2017-07-15	2017-07-15	2017	July	2017-07-17	not V. Cholerae		NA	NA	NA	NA	NA	NA	NA	NA	NA	NA	NA	NA	NA	NA	NA	NA	NA	S	S	S	S	S	S
2017-0819	819	822	M	8	NA	8	Sana'a City	NA	NA	2017-04-04	2017-04-04	2017	April	NA	no growth		NA	NA	NA	NA	NA	NA	NA	NA	NA	NA	NA	NA	NA	NA	NA	NA	NA	S	S	S	S	S	S
2017-0819	819	1670	F	18	NA	18	Sana'a City	NA	NA	2017-07-16	2017-07-16	2017	July	2017-07-18	not V. Cholerae		NA	NA	NA	NA	NA	NA	NA	NA	NA	NA	NA	NA	NA	NA	NA	NA	NA	S	S	S	S	S	S
2017-0820	820	823	F	13	NA	13	Al Mahwit	NA	NA	2017-04-05	2017-04-05	2017	April	NA	V. cholerae	Ogawa	NA	R	NA	M	NA	NA	M	NA	S	NA	R	S	S	S	S	NA	NA	R	S	S	R	S	S
2017-0820	820	1671	M	27	NA	27	Sana'a City	NA	NA	2017-07-16	2017-07-16	2017	July	2017-07-18	not V. Cholerae		NA	NA	NA	NA	NA	NA	NA	NA	NA	NA	NA	NA	NA	NA	NA	NA	NA	S	S	S	S	S	S
2017-0821	821	824	M	10	NA	10	Al Mahwit	NA	NA	2017-04-05	2017-04-05	2017	April	NA	no growth		NA	NA	NA	NA	NA	NA	NA	NA	NA	NA	NA	NA	NA	NA	NA	NA	NA	S	S	S	S	S	S
2017-0821	821	1672	M	70	NA	70	Sana'a City	NA	NA	2017-07-16	2017-07-16	2017	July	2017-07-18	not V. Cholerae		NA	NA	NA	NA	NA	NA	NA	NA	NA	NA	NA	NA	NA	NA	NA	NA	NA	S	S	S	S	S	S
2017-0822	822	825	F	33	NA	33	Sana'a	NA	NA	2017-04-05	2017-04-05	2017	April	NA	V. cholerae	Ogawa	NA	R	NA	M	NA	NA	M	NA	S	NA	R	S	S	S	S	NA	NA	R	S	S	R	S	S
2017-0822	822	1673	M	35	NA	35	Sana'a City	NA	NA	2017-07-16	2017-07-16	2017	July	2017-07-18	not V. Cholerae		NA	NA	NA	NA	NA	NA	NA	NA	NA	NA	NA	NA	NA	NA	NA	NA	NA	S	S	S	S	S	S
2017-0823	823	826	M	70	NA	70	Sana'a	NA	NA	2017-04-05	2017-04-05	2017	April	NA	V. cholerae	Ogawa	NA	R	NA	M	NA	NA	M	NA	S	NA	R	S	S	S	M	NA	NA	R	S	S	R	S	S
2017-0823	823	1674	F	30	NA	30	Sana'a City	NA	NA	2017-07-16	2017-07-16	2017	July	2017-07-18	not V. Cholerae		NA	NA	NA	NA	NA	NA	NA	NA	NA	NA	NA	NA	NA	NA	NA	NA	NA	S	S	S	S	S	S
2017-0824	824	827	M	2	NA	2	Hajjah	NA	NA	2017-04-15	2017-04-15	2017	April	NA	no growth		NA	NA	NA	NA	NA	NA	NA	NA	NA	NA	NA	NA	NA	NA	NA	NA	NA	S	S	S	S	S	S
2017-0824	824	1675	F	18	NA	18	Sana'a City	NA	NA	2017-07-16	2017-07-16	2017	July	2017-07-18	not V. Cholerae		NA	NA	NA	NA	NA	NA	NA	NA	NA	NA	NA	NA	NA	NA	NA	NA	NA	S	S	S	S	S	S
2017-0825	825	828	F	50	NA	50	Amran	NA	NA	2017-04-15	2017-04-15	2017	April	NA	no growth		NA	NA	NA	NA	NA	NA	NA	NA	NA	NA	NA	NA	NA	NA	NA	NA	NA	S	S	S	S	S	S
2017-0825	825	1676	M	20	NA	20	Al Bayda	NA	NA	2017-07-17	2017-07-17	2017	July	2017-07-19	not V. Cholerae		NA	NA	NA	NA	NA	NA	NA	NA	NA	NA	NA	NA	NA	NA	NA	NA	NA	S	S	S	S	S	S
2017-0826	826	829	F	20	NA	20	Amran	NA	NA	2017-04-15	2017-04-15	2017	April	NA	no growth		NA	NA	NA	NA	NA	NA	NA	NA	NA	NA	NA	NA	NA	NA	NA	NA	NA	S	S	S	S	S	S
2017-0826	826	1677	M	32	NA	32	Al Bayda	NA	NA	2017-07-17	2017-07-17	2017	July	2017-07-19	not V. Cholerae		NA	NA	NA	NA	NA	NA	NA	NA	NA	NA	NA	NA	NA	NA	NA	NA	NA	S	S	S	S	S	S
2017-0827	827	830	M	15	NA	15	Amran	NA	NA	2017-04-15	2017-04-15	2017	April	NA	no growth		NA	NA	NA	NA	NA	NA	NA	NA	NA	NA	NA	NA	NA	NA	NA	NA	NA	S	S	S	S	S	S
2017-0827	827	1678	M	45	NA	45	Al Bayda	NA	NA	2017-07-17	2017-07-17	2017	July	2017-07-19	not V. Cholerae		NA	NA	NA	NA	NA	NA	NA	NA	NA	NA	NA	NA	NA	NA	NA	NA	NA	S	S	S	S	S	S
2017-0828	828	831	F	9	NA	9	Taizz	NA	NA	2017-04-15	2017-04-15	2017	April	NA	no growth		NA	NA	NA	NA	NA	NA	NA	NA	NA	NA	NA	NA	NA	NA	NA	NA	NA	S	S	S	S	S	S
2017-0828	828	1679	M	7	NA	7	Al Bayda	NA	NA	2017-07-17	2017-07-17	2017	July	2017-07-19	not V. Cholerae		NA	NA	NA	NA	NA	NA	NA	NA	NA	NA	NA	NA	NA	NA	NA	NA	NA	S	S	S	S	S	S
2017-0829	829	832	M	75	NA	75	Amran	NA	NA	2017-04-17	2017-04-17	2017	April	NA	no growth		NA	NA	NA	NA	NA	NA	NA	NA	NA	NA	NA	NA	NA	NA	NA	NA	NA	S	S	S	S	S	S
2017-0829	829	1680	M	25	NA	25	Al Bayda	NA	NA	2017-07-17	2017-07-17	2017	July	2017-07-19	not V. Cholerae		NA	NA	NA	NA	NA	NA	NA	NA	NA	NA	NA	NA	NA	NA	NA	NA	NA	S	S	S	S	S	S
2017-0830	830	833	M	60	NA	60	Sana'a City	NA	NA	2017-04-20	2017-04-20	2017	April	NA	no growth		NA	NA	NA	NA	NA	NA	NA	NA	NA	NA	NA	NA	NA	NA	NA	NA	NA	S	S	S	S	S	S
2017-0830	830	1681	M	43	NA	43	Al Bayda	NA	NA	2017-07-17	2017-07-17	2017	July	2017-07-20	not V. Cholerae		NA	NA	NA	NA	NA	NA	NA	NA	NA	NA	NA	NA	NA	NA	NA	NA	NA	S	S	S	S	S	S
2017-0831	831	834	M	11	NA	11	Al Bayda	NA	NA	2017-04-19	2017-04-19	2017	April	NA	no growth		NA	NA	NA	NA	NA	NA	NA	NA	NA	NA	NA	NA	NA	NA	NA	NA	NA	S	S	S	S	S	S
2017-0831	831	1682	M	18	NA	18	Al Bayda	NA	NA	2017-07-17	2017-07-17	2017	July	2017-07-19	not V. Cholerae		NA	NA	NA	NA	NA	NA	NA	NA	NA	NA	NA	NA	NA	NA	NA	NA	NA	S	S	S	S	S	S
2017-0832	832	835	M	11	NA	11	Al Bayda	NA	NA	2017-04-19	2017-04-19	2017	April	NA	no growth		NA	NA	NA	NA	NA	NA	NA	NA	NA	NA	NA	NA	NA	NA	NA	NA	NA	S	S	S	S	S	S
2017-0832	832	1683	M	85	NA	85	Al Bayda	NA	NA	2017-07-17	2017-07-17	2017	July	2017-07-19	not V. Cholerae		NA	NA	NA	NA	NA	NA	NA	NA	NA	NA	NA	NA	NA	NA	NA	NA	NA	S	S	S	S	S	S
2017-0833	833	836	M	35	NA	35	Dhamar	NA	NA	2017-04-22	2017-04-22	2017	April	NA	no growth		NA	NA	NA	NA	NA	NA	NA	NA	NA	NA	NA	NA	NA	NA	NA	NA	NA	S	S	S	S	S	S
2017-0833	833	1684	F	78	NA	78	Sana'a City	NA	NA	2017-07-17	2017-07-17	2017	July	2017-07-19	not V. Cholerae		NA	NA	NA	NA	NA	NA	NA	NA	NA	NA	NA	NA	NA	NA	NA	NA	NA	S	S	S	S	S	S
2017-0834	834	837	M	50	NA	50	Sana'a	NA	NA	2017-04-22	2017-04-22	2017	April	NA	no growth		NA	NA	NA	NA	NA	NA	NA	NA	NA	NA	NA	NA	NA	NA	NA	NA	NA	S	S	S	S	S	S
2017-0834	834	1685	M	70	NA	70	Sana'a City	NA	NA	2017-07-18	2017-07-18	2017	July	2017-07-20	not V. Cholerae		NA	NA	NA	NA	NA	NA	NA	NA	NA	NA	NA	NA	NA	NA	NA	NA	NA	S	S	S	S	S	S
2017-0835	835	838	F	6	NA	6	Sana'a	NA	NA	2017-04-22	2017-04-22	2017	April	NA	no growth		NA	NA	NA	NA	NA	NA	NA	NA	NA	NA	NA	NA	NA	NA	NA	NA	NA	S	S	S	S	S	S
2017-0835	835	1686	M	NA	NA	0	Sana'a City	NA	NA	2017-07-18	2017-07-18	2017	July	2017-07-20	not V. Cholerae		NA	NA	NA	NA	NA	NA	NA	NA	NA	NA	NA	NA	NA	NA	NA	NA	NA	S	S	S	S	S	S
2017-0836	836	839	F	1	NA	1	Sana'a	NA	NA	2017-04-22	2017-04-22	2017	April	NA	V. cholerae	Ogawa	NA	R	NA	M	NA	NA	M	NA	S	NA	R	S	S	S	M	NA	NA	R	S	S	R	S	S
2017-0836	836	1687	M	30	NA	30	Dhamar	NA	NA	2017-07-18	2017-07-18	2017	July	2017-07-20	not V. Cholerae		NA	NA	NA	NA	NA	NA	NA	NA	NA	NA	NA	NA	NA	NA	NA	NA	NA	S	S	S	S	S	S
2017-0837	837	840	F	30	NA	30	Sana'a City	NA	NA	2017-04-24	2017-04-24	2017	April	NA	V. cholerae	Ogawa	NA	R	NA	M	NA	NA	M	NA	S	NA	R	S	S	S	M	NA	NA	R	S	S	R	S	S
2017-0837	837	1688	M	22	NA	22	Sana'a City	NA	NA	2017-07-18	2017-07-18	2017	July	2017-07-20	not V. Cholerae		NA	NA	NA	NA	NA	NA	NA	NA	NA	NA	NA	NA	NA	NA	NA	NA	NA	S	S	S	S	S	S
2017-0838	838	841	M	2	NA	2	Sana'a	NA	NA	2017-04-24	2017-04-24	2017	April	NA	no growth		NA	NA	NA	NA	NA	NA	NA	NA	NA	NA	NA	NA	NA	NA	NA	NA	NA	S	S	S	S	S	S
2017-0838	838	1689	M	60	NA	60	Sana'a City	NA	NA	2017-07-18	2017-07-18	2017	July	2017-07-20	not V. Cholerae		NA	NA	NA	NA	NA	NA	NA	NA	NA	NA	NA	NA	NA	NA	NA	NA	NA	S	S	S	S	S	S
2017-0839	839	842	F	33	NA	33	Sana'a	NA	NA	2017-04-24	2017-04-24	2017	April	NA	no growth		NA	NA	NA	NA	NA	NA	NA	NA	NA	NA	NA	NA	NA	NA	NA	NA	NA	S	S	S	S	S	S
2017-0839	839	1690	F	10	NA	10	Sana'a City	NA	NA	2017-07-18	2017-07-18	2017	July	2017-07-20	not V. Cholerae		NA	NA	NA	NA	NA	NA	NA	NA	NA	NA	NA	NA	NA	NA	NA	NA	NA	S	S	S	S	S	S
2017-0840	840	843	M	25	NA	25	Sana'a	NA	NA	2017-04-24	2017-04-24	2017	April	NA	no growth		NA	NA	NA	NA	NA	NA	NA	NA	NA	NA	NA	NA	NA	NA	NA	NA	NA	S	S	S	S	S	S
2017-0840	840	1691	M	25	NA	25	Marib	NA	NA	2017-07-18	2017-07-18	2017	July	2017-07-20	not V. Cholerae		NA	NA	NA	NA	NA	NA	NA	NA	NA	NA	NA	NA	NA	NA	NA	NA	NA	S	S	S	S	S	S
2017-0841	841	844	M	3	NA	3	Sana'a	NA	NA	2017-04-24	2017-04-24	2017	April	NA	no growth		NA	NA	NA	NA	NA	NA	NA	NA	NA	NA	NA	NA	NA	NA	NA	NA	NA	S	S	S	S	S	S
2017-0841	841	1692	F	30	NA	30	Marib	NA	NA	2017-07-18	2017-07-18	2017	July	2017-07-20	not V. Cholerae		NA	NA	NA	NA	NA	NA	NA	NA	NA	NA	NA	NA	NA	NA	NA	NA	NA	S	S	S	S	S	S
2017-0842	842	845	F	60	NA	60	Sana'a	NA	NA	2017-04-24	2017-04-24	2017	April	NA	no growth		NA	NA	NA	NA	NA	NA	NA	NA	NA	NA	NA	NA	NA	NA	NA	NA	NA	S	S	S	S	S	S
2017-0842	842	1693	M	44	NA	44	Marib	NA	NA	2017-07-18	2017-07-18	2017	July	2017-07-20	not V. Cholerae		NA	NA	NA	NA	NA	NA	NA	NA	NA	NA	NA	NA	NA	NA	NA	NA	NA	S	S	S	S	S	S
2017-0843	843	846	F	35	NA	35	Al Hudayda	NA	NA	2017-04-24	2017-04-24	2017	April	NA	no growth		NA	NA	NA	NA	NA	NA	NA	NA	NA	NA	NA	NA	NA	NA	NA	NA	NA	S	S	S	S	S	S
2017-0843	843	1694	M	35	NA	35	Marib	NA	NA	2017-07-18	2017-07-18	2017	July	2017-07-20	not V. Cholerae		NA	NA	NA	NA	NA	NA	NA	NA	NA	NA	NA	NA	NA	NA	NA	NA	NA	S	S	S	S	S	S
2017-0844	844	847	M	20	NA	20	Al Hudayda	NA	NA	2017-04-24	2017-04-24	2017	April	NA	no growth		NA	NA	NA	NA	NA	NA	NA	NA	NA	NA	NA	NA	NA	NA	NA	NA	NA	S	S	S	S	S	S
2017-0844	844	1695	F	30	NA	30	Ibb	NA	NA	2017-07-18	2017-07-18	2017	July	2017-07-20	not V. Cholerae		NA	NA	NA	NA	NA	NA	NA	NA	NA	NA	NA	NA	NA	NA	NA	NA	NA	S	S	S	S	S	S
2017-0845	845	848	M	37	NA	37	Amran	NA	NA	2017-04-24	2017-04-24	2017	April	NA	V. cholerae	Ogawa	NA	R	NA	M	NA	NA	M	NA	S	NA	R	S	S	S	M	NA	NA	R	S	S	R	S	S
2017-0845	845	1696	F	20	NA	20	Ad Dali	NA	NA	2017-07-18	2017-07-18	2017	July	2017-07-20	not V. Cholerae		NA	NA	NA	NA	NA	NA	NA	NA	NA	NA	NA	NA	NA	NA	NA	NA	NA	S	S	S	S	S	S
2017-0846	846	849	M	18	NA	18	Al Bayda	NA	NA	2017-04-24	2017-04-24	2017	April	NA	no growth		NA	NA	NA	NA	NA	NA	NA	NA	NA	NA	NA	NA	NA	NA	NA	NA	NA	S	S	S	S	S	S
2017-0846	846	1697	M	2	NA	2	Al Jawf	NA	NA	2017-07-18	2017-07-18	2017	July	2017-07-21	not V. Cholerae		NA	NA	NA	NA	NA	NA	NA	NA	NA	NA	NA	NA	NA	NA	NA	NA	NA	S	S	S	S	S	S
2017-0847	847	850	M	35	NA	35	Amran	NA	NA	2017-04-26	2017-04-26	2017	April	NA	no growth		NA	NA	NA	NA	NA	NA	NA	NA	NA	NA	NA	NA	NA	NA	NA	NA	NA	S	S	S	S	S	S
2017-0847	847	1698	F	18	NA	18	Sana'a City	NA	NA	2017-07-18	2017-07-18	2017	July	2017-07-21	not V. Cholerae		NA	NA	NA	NA	NA	NA	NA	NA	NA	NA	NA	NA	NA	NA	NA	NA	NA	S	S	S	S	S	S
2017-0848	848	851	F	3	NA	3	Amran	NA	NA	2017-04-26	2017-04-26	2017	April	NA	no growth		NA	NA	NA	NA	NA	NA	NA	NA	NA	NA	NA	NA	NA	NA	NA	NA	NA	S	S	S	S	S	S
2017-0848	848	1699	M	24	NA	24	Sana'a City	NA	NA	2017-07-19	2017-07-19	2017	July	2017-07-21	not V. Cholerae		NA	NA	NA	NA	NA	NA	NA	NA	NA	NA	NA	NA	NA	NA	NA	NA	NA	S	S	S	S	S	S
2017-0849	849	1700	M	73	NA	73	Sana'a City	NA	NA	2017-07-19	2017-07-19	2017	July	2017-07-21	not V. Cholerae		NA	NA	NA	NA	NA	NA	NA	NA	NA	NA	NA	NA	NA	NA	NA	NA	NA	S	S	S	S	S	S
2017-0850	850	1701	M	42	NA	42	Sana'a City	NA	NA	2017-07-19	2017-07-19	2017	July	2017-07-22	not V. Cholerae		NA	NA	NA	NA	NA	NA	NA	NA	NA	NA	NA	NA	NA	NA	NA	NA	NA	S	S	S	S	S	S
2017-0851	851	1702	F	60	NA	60	Sana'a City	NA	NA	2017-07-19	2017-07-19	2017	July	2017-07-21	not V. Cholerae		NA	NA	NA	NA	NA	NA	NA	NA	NA	NA	NA	NA	NA	NA	NA	NA	NA	S	S	S	S	S	S
2017-0852	852	1703	F	18	NA	18	Sana'a City	NA	NA	2017-07-19	2017-07-19	2017	July	2017-07-21	not V. Cholerae		NA	NA	NA	NA	NA	NA	NA	NA	NA	NA	NA	NA	NA	NA	NA	NA	NA	S	S	S	S	S	S
2017-0853	853	1704	F	65	NA	65	Sana'a City	NA	NA	2017-07-22	2017-07-22	2017	July	2017-07-24	not V. Cholerae		NA	NA	NA	NA	NA	NA	NA	NA	NA	NA	NA	NA	NA	NA	NA	NA	NA	S	S	S	S	S	S
2017-0854	854	1705	M	20	NA	20	Al Bayda	NA	NA	2017-07-23	2017-07-23	2017	July	2017-07-25	not V. Cholerae		NA	NA	NA	NA	NA	NA	NA	NA	NA	NA	NA	NA	NA	NA	NA	NA	NA	S	S	S	S	S	S
2017-0855	855	1706	F	70	NA	70	Al Bayda	NA	NA	2017-07-23	2017-07-23	2017	July	2017-07-26	not V. Cholerae		NA	NA	NA	NA	NA	NA	NA	NA	NA	NA	NA	NA	NA	NA	NA	NA	NA	S	S	S	S	S	S
2017-0856	856	1707	F	6	NA	6	Al Bayda	NA	NA	2017-07-23	2017-07-23	2017	July	2017-07-26	not V. Cholerae		NA	NA	NA	NA	NA	NA	NA	NA	NA	NA	NA	NA	NA	NA	NA	NA	NA	S	S	S	S	S	S
2017-0857	857	1708	M	20	NA	20	Al Bayda	NA	NA	2017-07-23	2017-07-23	2017	July	2017-07-25	not V. Cholerae		NA	NA	NA	NA	NA	NA	NA	NA	NA	NA	NA	NA	NA	NA	NA	NA	NA	S	S	S	S	S	S
2017-0858	858	1709	F	13	NA	13	Al Bayda	NA	NA	2017-07-23	2017-07-23	2017	July	2017-07-25	not V. Cholerae		NA	NA	NA	NA	NA	NA	NA	NA	NA	NA	NA	NA	NA	NA	NA	NA	NA	S	S	S	S	S	S
2017-0859	859	1710	F	45	NA	45	Al Bayda	NA	NA	2017-07-23	2017-07-23	2017	July	2017-07-25	not V. Cholerae		NA	NA	NA	NA	NA	NA	NA	NA	NA	NA	NA	NA	NA	NA	NA	NA	NA	S	S	S	S	S	S
2017-0860	860	1711	F	40	NA	40	Al Bayda	NA	NA	2017-07-23	2017-07-23	2017	July	2017-07-26	not V. Cholerae		NA	NA	NA	NA	NA	NA	NA	NA	NA	NA	NA	NA	NA	NA	NA	NA	NA	S	S	S	S	S	S
2017-0861	861	1712	F	16	NA	16	Al Bayda	NA	NA	2017-07-23	2017-07-23	2017	July	2017-07-26	not V. Cholerae		NA	NA	NA	NA	NA	NA	NA	NA	NA	NA	NA	NA	NA	NA	NA	NA	NA	S	S	S	S	S	S
2017-0862	862	1713	F	10	NA	10	Al Bayda	NA	NA	2017-07-23	2017-07-23	2017	July	2017-07-26	not V. Cholerae		NA	NA	NA	NA	NA	NA	NA	NA	NA	NA	NA	NA	NA	NA	NA	NA	NA	S	S	S	S	S	S
2017-0863	863	1714	F	41	NA	41	Al Bayda	NA	NA	2017-07-23	2017-07-23	2017	July	2017-07-26	not V. Cholerae		NA	NA	NA	NA	NA	NA	NA	NA	NA	NA	NA	NA	NA	NA	NA	NA	NA	S	S	S	S	S	S
2017-0864	864	1715	F	60	NA	60	Al Bayda	NA	NA	2017-07-23	2017-07-23	2017	July	2017-07-26	not V. Cholerae		NA	NA	NA	NA	NA	NA	NA	NA	NA	NA	NA	NA	NA	NA	NA	NA	NA	S	S	S	S	S	S
2017-0865	865	1716	F	70	NA	70	Sana'a City	NA	NA	2017-07-23	2017-07-23	2017	July	2017-07-26	not V. Cholerae		NA	NA	NA	NA	NA	NA	NA	NA	NA	NA	NA	NA	NA	NA	NA	NA	NA	S	S	S	S	S	S
2017-0866	866	1717	M	NA	NA	0	Sana'a City	NA	NA	2017-07-24	2017-07-24	2017	July	2017-07-27	not V. Cholerae		NA	NA	NA	NA	NA	NA	NA	NA	NA	NA	NA	NA	NA	NA	NA	NA	NA	S	S	S	S	S	S
2017-0867	867	1718	M	42	NA	42	Sana'a City	NA	NA	2017-07-25	2017-07-25	2017	July	2017-07-29	V. cholerae	Ogawa	NA	NA	NA	S	NA	NA	S	S	S	R	R	NA	S	S	S	NA	NA	S	S	R	R	S	S
2017-0868	868	1719	F	55	NA	55	Sana'a City	NA	NA	2017-07-25	2017-07-25	2017	July	2017-07-29	not V. Cholerae		NA	NA	NA	NA	NA	NA	NA	NA	NA	NA	NA	NA	NA	NA	NA	NA	NA	S	S	S	S	S	S
2017-0869	869	1720	F	21	NA	21	Sana'a City	NA	NA	2017-07-25	2017-07-25	2017	July	2017-07-29	not V. Cholerae		NA	NA	NA	NA	NA	NA	NA	NA	NA	NA	NA	NA	NA	NA	NA	NA	NA	S	S	S	S	S	S
2017-0870	870	1721	F	40	NA	40	Sana'a City	NA	NA	2017-07-25	2017-07-25	2017	July	2017-07-29	V. cholerae	Ogawa	NA	NA	NA	S	NA	NA	S	S	S	R	R	NA	S	S	S	NA	NA	S	S	R	R	S	S
2017-0871	871	1722	F	20	NA	20	Al Bayda	NA	NA	2017-07-26	2017-07-26	2017	July	2017-07-29	not V. Cholerae		NA	NA	NA	NA	NA	NA	NA	NA	NA	NA	NA	NA	NA	NA	NA	NA	NA	S	S	S	S	S	S
2017-0872	872	1723	F	60	NA	60	Al Bayda	NA	NA	2017-07-26	2017-07-26	2017	July	2017-07-29	not V. Cholerae		NA	NA	NA	NA	NA	NA	NA	NA	NA	NA	NA	NA	NA	NA	NA	NA	NA	S	S	S	S	S	S
2017-0873	873	1724	F	40	NA	40	Al Bayda	NA	NA	2017-07-26	2017-07-26	2017	July	2017-07-29	not V. Cholerae		NA	NA	NA	NA	NA	NA	NA	NA	NA	NA	NA	NA	NA	NA	NA	NA	NA	S	S	S	S	S	S
2017-0874	874	1725	F	35	NA	35	Al Bayda	NA	NA	2017-07-26	2017-07-26	2017	July	2017-07-29	not V. Cholerae		NA	NA	NA	NA	NA	NA	NA	NA	NA	NA	NA	NA	NA	NA	NA	NA	NA	S	S	S	S	S	S
2017-0875	875	1726	F	70	NA	70	Al Bayda	NA	NA	2017-07-26	2017-07-26	2017	July	2017-07-28	not V. Cholerae		NA	NA	NA	NA	NA	NA	NA	NA	NA	NA	NA	NA	NA	NA	NA	NA	NA	S	S	S	S	S	S
2017-0876	876	1727	F	8	NA	8	Al Bayda	NA	NA	2017-07-26	2017-07-26	2017	July	2017-07-29	not V. Cholerae		NA	NA	NA	NA	NA	NA	NA	NA	NA	NA	NA	NA	NA	NA	NA	NA	NA	S	S	S	S	S	S
2017-0877	877	1728	F	17	NA	17	Al Bayda	NA	NA	2017-07-26	2017-07-26	2017	July	2017-07-29	not V. Cholerae		NA	NA	NA	NA	NA	NA	NA	NA	NA	NA	NA	NA	NA	NA	NA	NA	NA	S	S	S	S	S	S
2017-0878	878	1729	F	18	NA	18	Al Bayda	NA	NA	2017-07-26	2017-07-26	2017	July	2017-07-29	not V. Cholerae		NA	NA	NA	NA	NA	NA	NA	NA	NA	NA	NA	NA	NA	NA	NA	NA	NA	S	S	S	S	S	S
2017-0879	879	1730	M	13	NA	13	Al Bayda	NA	NA	2017-07-26	2017-07-26	2017	July	2017-07-29	not V. Cholerae		NA	NA	NA	NA	NA	NA	NA	NA	NA	NA	NA	NA	NA	NA	NA	NA	NA	S	S	S	S	S	S
2017-0880	880	1731	M	45	NA	45	Al Bayda	NA	NA	2017-07-26	2017-07-26	2017	July	2017-07-29	not V. Cholerae		NA	NA	NA	NA	NA	NA	NA	NA	NA	NA	NA	NA	NA	NA	NA	NA	NA	S	S	S	S	S	S
2017-0881	881	1732	M	9	NA	9	Al Bayda	NA	NA	2017-07-26	2017-07-26	2017	July	2017-07-29	not V. Cholerae		NA	NA	NA	NA	NA	NA	NA	NA	NA	NA	NA	NA	NA	NA	NA	NA	NA	S	S	S	S	S	S
2017-0882	882	1733	M	10	NA	10	Al Bayda	NA	NA	2017-07-26	2017-07-26	2017	July	2017-07-29	not V. Cholerae		NA	NA	NA	NA	NA	NA	NA	NA	NA	NA	NA	NA	NA	NA	NA	NA	NA	S	S	S	S	S	S
2017-0883	883	1734	F	40	NA	40	Sana'a City	NA	NA	2017-07-26	2017-07-26	2017	July	2017-07-28	not V. Cholerae		NA	NA	NA	NA	NA	NA	NA	NA	NA	NA	NA	NA	NA	NA	NA	NA	NA	S	S	S	S	S	S
2017-0884	884	1735	M	NA	NA	0	Sana'a City	NA	NA	2017-07-26	2017-07-26	2017	July	2017-07-29	not V. Cholerae		NA	NA	NA	NA	NA	NA	NA	NA	NA	NA	NA	NA	NA	NA	NA	NA	NA	S	S	S	S	S	S
2017-0885	885	1736	M	5	NA	5	Sana'a City	NA	NA	2017-07-26	2017-07-26	2017	July	2017-07-29	not V. Cholerae		NA	NA	NA	NA	NA	NA	NA	NA	NA	NA	NA	NA	NA	NA	NA	NA	NA	S	S	S	S	S	S
2017-0886	886	1737	F	55	NA	55	Sana'a City	NA	NA	2017-07-26	2017-07-26	2017	July	2017-07-29	not V. Cholerae		NA	NA	NA	NA	NA	NA	NA	NA	NA	NA	NA	NA	NA	NA	NA	NA	NA	S	S	S	S	S	S
2017-0887	887	1738	F	30	NA	30	Amran	NA	NA	2017-07-27	2017-07-27	2017	July	2017-07-30	not V. Cholerae		NA	NA	NA	NA	NA	NA	NA	NA	NA	NA	NA	NA	NA	NA	NA	NA	NA	S	S	S	S	S	S
2017-0888	888	1739	M	35	NA	35	Hajjah	NA	NA	2017-07-29	2017-07-29	2017	July	2017-07-31	not V. Cholerae		NA	NA	NA	NA	NA	NA	NA	NA	NA	NA	NA	NA	NA	NA	NA	NA	NA	S	S	S	S	S	S
2017-0889	889	1740	F	22	NA	22	Hajjah	NA	NA	2017-07-29	2017-07-29	2017	July	2017-07-31	not V. Cholerae		NA	NA	NA	NA	NA	NA	NA	NA	NA	NA	NA	NA	NA	NA	NA	NA	NA	S	S	S	S	S	S
2017-0890	890	1741	F	35	NA	35	Hajjah	NA	NA	2017-07-29	2017-07-29	2017	July	2017-07-31	not V. Cholerae		NA	NA	NA	NA	NA	NA	NA	NA	NA	NA	NA	NA	NA	NA	NA	NA	NA	S	S	S	S	S	S
2017-0891	891	1742	F	35	NA	35	Hajjah	NA	NA	2017-07-29	2017-07-29	2017	July	2017-07-31	not V. Cholerae		NA	NA	NA	NA	NA	NA	NA	NA	NA	NA	NA	NA	NA	NA	NA	NA	NA	S	S	S	S	S	S
2017-0892	892	1743	F	30	NA	30	Hajjah	NA	NA	2017-07-29	2017-07-29	2017	July	2017-07-31	not V. Cholerae		NA	NA	NA	NA	NA	NA	NA	NA	NA	NA	NA	NA	NA	NA	NA	NA	NA	S	S	S	S	S	S
2017-0893	893	1744	F	45	NA	45	Hajjah	NA	NA	2017-07-29	2017-07-29	2017	July	2017-08-01	V. cholerae	Ogawa	NA	NA	NA	NA	NA	NA	M	NA	S	R	R	NA	S	NA	S	NA	NA	S	S	R	R	S	S
2017-0894	894	1745	M	5	NA	5	Al Jawf	NA	NA	2017-07-29	2017-07-29	2017	July	2017-07-31	not V. Cholerae		NA	NA	NA	NA	NA	NA	NA	NA	NA	NA	NA	NA	NA	NA	NA	NA	NA	S	S	S	S	S	S
2017-0895	895	1746	F	90	NA	90	Sana'a City	NA	NA	2017-07-29	2017-07-29	2017	July	2017-07-31	not V. Cholerae		NA	NA	NA	NA	NA	NA	NA	NA	NA	NA	NA	NA	NA	NA	NA	NA	NA	S	S	S	S	S	S
2017-0896	896	1747	M	14	NA	14	Sana'a City	NA	NA	2017-07-29	2017-07-29	2017	July	2017-07-31	not V. Cholerae		NA	NA	NA	NA	NA	NA	NA	NA	NA	NA	NA	NA	NA	NA	NA	NA	NA	S	S	S	S	S	S
2017-0897	897	1748	F	27	NA	27	Sana'a City	NA	NA	2017-07-29	2017-07-29	2017	July	2017-07-31	not V. Cholerae		NA	NA	NA	NA	NA	NA	NA	NA	NA	NA	NA	NA	NA	NA	NA	NA	NA	S	S	S	S	S	S
2017-0898	898	1749	F	20	NA	20	Sana'a City	NA	NA	2017-07-29	2017-07-29	2017	July	2017-08-01	not V. Cholerae		NA	NA	NA	NA	NA	NA	NA	NA	NA	NA	NA	NA	NA	NA	NA	NA	NA	S	S	S	S	S	S
2017-0899	899	1750	F	22	NA	22	Sana'a City	NA	NA	2017-07-29	2017-07-29	2017	July	2017-07-31	not V. Cholerae		NA	NA	NA	NA	NA	NA	NA	NA	NA	NA	NA	NA	NA	NA	NA	NA	NA	S	S	S	S	S	S
2017-0900	900	1751	F	11	NA	11	Sana'a City	NA	NA	2017-07-29	2017-07-29	2017	July	2017-07-31	not V. Cholerae		NA	NA	NA	NA	NA	NA	NA	NA	NA	NA	NA	NA	NA	NA	NA	NA	NA	S	S	S	S	S	S
2017-0901	901	1752	F	10	NA	10	Sana'a City	NA	NA	2017-07-29	2017-07-29	2017	July	2017-07-31	not V. Cholerae		NA	NA	NA	NA	NA	NA	NA	NA	NA	NA	NA	NA	NA	NA	NA	NA	NA	S	S	S	S	S	S
2017-0902	902	1753	M	7	NA	7	Sana'a City	NA	NA	2017-07-29	2017-07-29	2017	July	2017-08-01	not V. Cholerae		NA	NA	NA	NA	NA	NA	NA	NA	NA	NA	NA	NA	NA	NA	NA	NA	NA	S	S	S	S	S	S
2017-0903	903	1754	M	35	NA	35	Sana'a City	NA	NA	2017-07-30	2017-07-30	2017	July	2017-08-01	not V. Cholerae		NA	NA	NA	NA	NA	NA	NA	NA	NA	NA	NA	NA	NA	NA	NA	NA	NA	S	S	S	S	S	S
2017-0904	904	1755	F	25	NA	25	Sana'a City	NA	NA	2017-07-30	2017-07-30	2017	July	2017-08-01	not V. Cholerae		NA	NA	NA	NA	NA	NA	NA	NA	NA	NA	NA	NA	NA	NA	NA	NA	NA	S	S	S	S	S	S
2017-0905	905	1756	M	34	NA	34	Sana'a City	NA	NA	2017-07-30	2017-07-30	2017	July	2017-08-02	not V. Cholerae		NA	NA	NA	NA	NA	NA	NA	NA	NA	NA	NA	NA	NA	NA	NA	NA	NA	S	S	S	S	S	S
2017-0906	906	1757	F	24	NA	24	Sana'a City	NA	NA	2017-07-30	2017-07-30	2017	July	2017-08-01	not V. Cholerae		NA	NA	NA	NA	NA	NA	NA	NA	NA	NA	NA	NA	NA	NA	NA	NA	NA	S	S	S	S	S	S
2017-0907	907	1758	M	NA	NA	0	Sana'a City	NA	NA	2017-07-30	2017-07-30	2017	July	2017-08-01	not V. Cholerae		NA	NA	NA	NA	NA	NA	NA	NA	NA	NA	NA	NA	NA	NA	NA	NA	NA	S	S	S	S	S	S
2017-0908	908	1759	F	50	NA	50	Sana'a City	NA	NA	2017-07-30	2017-07-30	2017	July	2017-08-01	not V. Cholerae		NA	NA	NA	NA	NA	NA	NA	NA	NA	NA	NA	NA	NA	NA	NA	NA	NA	S	S	S	S	S	S
2017-0909	909	1760	M	40	NA	40	Sana'a City	NA	NA	2017-07-30	2017-07-30	2017	July	2017-08-01	not V. Cholerae		NA	NA	NA	NA	NA	NA	NA	NA	NA	NA	NA	NA	NA	NA	NA	NA	NA	S	S	S	S	S	S
2017-0910	910	1761	F	35	NA	35	Sana'a City	NA	NA	2017-07-30	2017-07-30	2017	July	2017-08-02	not V. Cholerae		NA	NA	NA	NA	NA	NA	NA	NA	NA	NA	NA	NA	NA	NA	NA	NA	NA	S	S	S	S	S	S
2017-0911	911	1762	M	10	NA	10	Dhamar	NA	NA	2017-07-30	2017-07-30	2017	July	2017-08-01	not V. Cholerae		NA	NA	NA	NA	NA	NA	NA	NA	NA	NA	NA	NA	NA	NA	NA	NA	NA	S	S	S	S	S	S
2017-0912	912	1763	M	50	NA	50	Dhamar	NA	NA	2017-07-30	2017-07-30	2017	July	2017-08-01	not V. Cholerae		NA	NA	NA	NA	NA	NA	NA	NA	NA	NA	NA	NA	NA	NA	NA	NA	NA	S	S	S	S	S	S
2017-0913	913	1764	F	16	NA	16	Dhamar	NA	NA	2017-07-30	2017-07-30	2017	July	2017-08-01	not V. Cholerae		NA	NA	NA	NA	NA	NA	NA	NA	NA	NA	NA	NA	NA	NA	NA	NA	NA	S	S	S	S	S	S
2017-0914	914	1765	M	NA	NA	0	Dhamar	NA	NA	2017-07-30	2017-07-30	2017	July	2017-08-01	not V. Cholerae		NA	NA	NA	NA	NA	NA	NA	NA	NA	NA	NA	NA	NA	NA	NA	NA	NA	S	S	S	S	S	S
2017-0915	915	1766	F	27	NA	27	Sana'a City	NA	NA	2017-07-30	2017-07-30	2017	July	2017-08-01	not V. Cholerae		NA	NA	NA	NA	NA	NA	NA	NA	NA	NA	NA	NA	NA	NA	NA	NA	NA	S	S	S	S	S	S
2017-0916	916	1767	F	65	NA	65	Sana'a City	NA	NA	2017-07-30	2017-07-30	2017	July	2017-08-02	not V. Cholerae		NA	NA	NA	NA	NA	NA	NA	NA	NA	NA	NA	NA	NA	NA	NA	NA	NA	S	S	S	S	S	S
2017-0917	917	1768	F	54	NA	54	Sana'a City	NA	NA	2017-07-30	2017-07-30	2017	July	2017-08-01	not V. Cholerae		NA	NA	NA	NA	NA	NA	NA	NA	NA	NA	NA	NA	NA	NA	NA	NA	NA	S	S	S	S	S	S
2017-0918	918	1769	F	10	NA	10	Sana'a City	NA	NA	2017-07-30	2017-07-30	2017	July	2017-08-01	not V. Cholerae		NA	NA	NA	NA	NA	NA	NA	NA	NA	NA	NA	NA	NA	NA	NA	NA	NA	S	S	S	S	S	S
2017-0919	919	1770	M	8	NA	8	Sana'a City	NA	NA	2017-07-30	2017-07-30	2017	July	2017-08-01	not V. Cholerae		NA	NA	NA	NA	NA	NA	NA	NA	NA	NA	NA	NA	NA	NA	NA	NA	NA	S	S	S	S	S	S
2017-0920	920	1771	M	24	NA	24	Sana'a City	NA	NA	2017-07-30	2017-07-30	2017	July	2017-08-01	not V. Cholerae		NA	NA	NA	NA	NA	NA	NA	NA	NA	NA	NA	NA	NA	NA	NA	NA	NA	S	S	S	S	S	S
2017-0921	921	1772	F	12	NA	12	Sana'a	NA	NA	2017-07-30	2017-07-30	2017	July	2017-08-03	not V. Cholerae		NA	NA	NA	NA	NA	NA	NA	NA	NA	NA	NA	NA	NA	NA	NA	NA	NA	S	S	S	S	S	S
2017-0922	922	1773	F	6	NA	6	Sana'a City	NA	NA	2017-07-30	2017-07-30	2017	July	2017-08-02	not V. Cholerae		NA	NA	NA	NA	NA	NA	NA	NA	NA	NA	NA	NA	NA	NA	NA	NA	NA	S	S	S	S	S	S
2017-0923	923	1774	F	5	NA	5	Sana'a City	NA	NA	2017-07-30	2017-07-30	2017	July	2017-08-02	not V. Cholerae		NA	NA	NA	NA	NA	NA	NA	NA	NA	NA	NA	NA	NA	NA	NA	NA	NA	S	S	S	S	S	S
2017-0924	924	1775	F	30	NA	30	Dhamar	NA	NA	2017-07-30	2017-07-30	2017	July	2017-08-02	not V. Cholerae		NA	NA	NA	NA	NA	NA	NA	NA	NA	NA	NA	NA	NA	NA	NA	NA	NA	S	S	S	S	S	S
2017-0925	925	1776	M	11	NA	11	Al Jawf	NA	NA	2017-07-30	2017-07-30	2017	July	2017-08-02	not V. Cholerae		NA	NA	NA	NA	NA	NA	NA	NA	NA	NA	NA	NA	NA	NA	NA	NA	NA	S	S	S	S	S	S
2017-0926	926	1777	M	16	NA	16	Al Jawf	NA	NA	2017-07-30	2017-07-30	2017	July	2017-08-02	not V. Cholerae		NA	NA	NA	NA	NA	NA	NA	NA	NA	NA	NA	NA	NA	NA	NA	NA	NA	S	S	S	S	S	S
2017-0927	927	1778	F	8	NA	8	Hajjah	NA	NA	2017-08-01	2017-08-01	2017	August	2017-08-03	not V. Cholerae		NA	NA	NA	NA	NA	NA	NA	NA	NA	NA	NA	NA	NA	NA	NA	NA	NA	S	S	S	S	S	S
2017-0928	928	1779	M	30	NA	30	Ibb	NA	NA	2017-08-01	2017-08-01	2017	August	2017-08-03	not V. Cholerae		NA	NA	NA	NA	NA	NA	NA	NA	NA	NA	NA	NA	NA	NA	NA	NA	NA	S	S	S	S	S	S
2017-0929	929	1780	F	35	NA	35	Ibb	NA	NA	2017-08-01	2017-08-01	2017	August	2017-08-03	not V. Cholerae		NA	NA	NA	NA	NA	NA	NA	NA	NA	NA	NA	NA	NA	NA	NA	NA	NA	S	S	S	S	S	S
2017-0930	930	1781	F	20	NA	20	Ibb	NA	NA	2017-08-01	2017-08-01	2017	August	2017-08-03	not V. Cholerae		NA	NA	NA	NA	NA	NA	NA	NA	NA	NA	NA	NA	NA	NA	NA	NA	NA	S	S	S	S	S	S
2017-0931	931	1782	M	20	NA	20	Sana'a	NA	NA	2017-08-01	2017-08-01	2017	August	2017-08-03	not V. Cholerae		NA	NA	NA	NA	NA	NA	NA	NA	NA	NA	NA	NA	NA	NA	NA	NA	NA	S	S	S	S	S	S
2017-0932	932	1783	F	40	NA	40	Sana'a	NA	NA	2017-08-02	2017-08-02	2017	August	2017-08-05	not V. Cholerae		NA	NA	NA	NA	NA	NA	NA	NA	NA	NA	NA	NA	NA	NA	NA	NA	NA	S	S	S	S	S	S
2017-0933	933	1784	F	65	NA	65	Al Bayda	NA	NA	2017-08-02	2017-08-02	2017	August	2017-08-05	not V. Cholerae		NA	NA	NA	NA	NA	NA	NA	NA	NA	NA	NA	NA	NA	NA	NA	NA	NA	S	S	S	S	S	S
2017-0934	934	1785	F	35	NA	35	Al Bayda	NA	NA	2017-08-02	2017-08-02	2017	August	2017-08-05	not V. Cholerae		NA	NA	NA	NA	NA	NA	NA	NA	NA	NA	NA	NA	NA	NA	NA	NA	NA	S	S	S	S	S	S
2017-0935	935	1786	F	37	NA	37	Al Bayda	NA	NA	2017-08-02	2017-08-02	2017	August	2017-08-05	not V. Cholerae		NA	NA	NA	NA	NA	NA	NA	NA	NA	NA	NA	NA	NA	NA	NA	NA	NA	S	S	S	S	S	S
2017-0936	936	1787	F	34	NA	34	Al Bayda	NA	NA	2017-08-02	2017-08-02	2017	August	2017-08-04	not V. Cholerae		NA	NA	NA	NA	NA	NA	NA	NA	NA	NA	NA	NA	NA	NA	NA	NA	NA	S	S	S	S	S	S
2017-0937	937	1788	M	70	NA	70	Al Bayda	NA	NA	2017-08-02	2017-08-02	2017	August	2017-08-05	not V. Cholerae		NA	NA	NA	NA	NA	NA	NA	NA	NA	NA	NA	NA	NA	NA	NA	NA	NA	S	S	S	S	S	S
2017-0938	938	1789	M	3	NA	3	Al Bayda	NA	NA	2017-08-02	2017-08-02	2017	August	2017-08-05	not V. Cholerae		NA	NA	NA	NA	NA	NA	NA	NA	NA	NA	NA	NA	NA	NA	NA	NA	NA	S	S	S	S	S	S
2017-0939	939	1790	M	45	NA	45	Al Bayda	NA	NA	2017-08-02	2017-08-02	2017	August	2017-08-05	not V. Cholerae		NA	NA	NA	NA	NA	NA	NA	NA	NA	NA	NA	NA	NA	NA	NA	NA	NA	S	S	S	S	S	S
2017-0940	940	1791	M	12	NA	12	Al Bayda	NA	NA	2017-08-02	2017-08-02	2017	August	2017-08-05	not V. Cholerae		NA	NA	NA	NA	NA	NA	NA	NA	NA	NA	NA	NA	NA	NA	NA	NA	NA	S	S	S	S	S	S
2017-0941	941	1792	F	25	NA	25	Sana'a	NA	NA	2017-08-02	2017-08-02	2017	August	2017-08-03	not V. Cholerae		NA	NA	NA	NA	NA	NA	NA	NA	NA	NA	NA	NA	NA	NA	NA	NA	NA	S	S	S	S	S	S
2017-0942	942	1793	F	31	NA	31	Sana'a	NA	NA	2017-08-02	2017-08-02	2017	August	2017-08-04	not V. Cholerae		NA	NA	NA	NA	NA	NA	NA	NA	NA	NA	NA	NA	NA	NA	NA	NA	NA	S	S	S	S	S	S
2017-0943	943	1794	M	3	NA	3	Sana'a	NA	NA	2017-08-02	2017-08-02	2017	August	2017-08-04	not V. Cholerae		NA	NA	NA	NA	NA	NA	NA	NA	NA	NA	NA	NA	NA	NA	NA	NA	NA	S	S	S	S	S	S
2017-0944	944	1795	M	11	NA	11	Sana'a	NA	NA	2017-08-02	2017-08-02	2017	August	2017-08-04	not V. Cholerae		NA	NA	NA	NA	NA	NA	NA	NA	NA	NA	NA	NA	NA	NA	NA	NA	NA	S	S	S	S	S	S
2017-0945	945	1796	F	40	NA	40	Sana'a	NA	NA	2017-08-02	2017-08-02	2017	August	2017-08-04	not V. Cholerae		NA	NA	NA	NA	NA	NA	NA	NA	NA	NA	NA	NA	NA	NA	NA	NA	NA	S	S	S	S	S	S
2017-0946	946	1797	F	50	NA	50	Sana'a	NA	NA	2017-08-02	2017-08-02	2017	August	2017-08-04	not V. Cholerae		NA	NA	NA	NA	NA	NA	NA	NA	NA	NA	NA	NA	NA	NA	NA	NA	NA	S	S	S	S	S	S
2017-0947	947	1798	M	3	NA	3	Sana'a	NA	NA	2017-08-02	2017-08-02	2017	August	2017-08-04	not V. Cholerae		NA	NA	NA	NA	NA	NA	NA	NA	NA	NA	NA	NA	NA	NA	NA	NA	NA	S	S	S	S	S	S
2017-0948	948	1799	M	31	NA	31	Sana'a	NA	NA	2017-08-02	2017-08-02	2017	August	2017-08-04	not V. Cholerae		NA	NA	NA	NA	NA	NA	NA	NA	NA	NA	NA	NA	NA	NA	NA	NA	NA	S	S	S	S	S	S
2017-0949	949	1800	M	12	NA	12	Sana'a City	NA	NA	2017-08-03	2017-08-03	2017	August	2017-08-06	not V. Cholerae		NA	NA	NA	NA	NA	NA	NA	NA	NA	NA	NA	NA	NA	NA	NA	NA	NA	S	S	S	S	S	S
2017-0950	950	1801	M	12	NA	12	Sana'a City	NA	NA	2017-08-03	2017-08-03	2017	August	2017-08-06	not V. Cholerae		NA	NA	NA	NA	NA	NA	NA	NA	NA	NA	NA	NA	NA	NA	NA	NA	NA	S	S	S	S	S	S
2017-0951	951	1802	F	22	NA	22	Al Jawf	NA	NA	2017-08-05	2017-08-05	2017	August	2017-08-07	not V. Cholerae		NA	NA	NA	NA	NA	NA	NA	NA	NA	NA	NA	NA	NA	NA	NA	NA	NA	S	S	S	S	S	S
2017-0952	952	1803	M	20	NA	20	Al Jawf	NA	NA	2017-08-05	2017-08-05	2017	August	2017-08-07	not V. Cholerae		NA	NA	NA	NA	NA	NA	NA	NA	NA	NA	NA	NA	NA	NA	NA	NA	NA	S	S	S	S	S	S
2017-0953	953	1804	M	30	NA	30	Al Jawf	NA	NA	2017-08-05	2017-08-05	2017	August	2017-08-07	not V. Cholerae		NA	NA	NA	NA	NA	NA	NA	NA	NA	NA	NA	NA	NA	NA	NA	NA	NA	S	S	S	S	S	S
2017-0954	954	1805	F	25	NA	25	Al Jawf	NA	NA	2017-08-05	2017-08-05	2017	August	2017-08-07	not V. Cholerae		NA	NA	NA	NA	NA	NA	NA	NA	NA	NA	NA	NA	NA	NA	NA	NA	NA	S	S	S	S	S	S
2017-0955	955	1806	M	45	NA	45	Al Jawf	NA	NA	2017-08-05	2017-08-05	2017	August	2017-08-08	not V. Cholerae		NA	NA	NA	NA	NA	NA	NA	NA	NA	NA	NA	NA	NA	NA	NA	NA	NA	S	S	S	S	S	S
2017-0956	956	1807	F	20	NA	20	Al Jawf	NA	NA	2017-08-05	2017-08-05	2017	August	2017-08-07	not V. Cholerae		NA	NA	NA	NA	NA	NA	NA	NA	NA	NA	NA	NA	NA	NA	NA	NA	NA	S	S	S	S	S	S
2017-0957	957	1808	F	12	NA	12	Al Jawf	NA	NA	2017-08-05	2017-08-05	2017	August	2017-08-08	not V. Cholerae		NA	NA	NA	NA	NA	NA	NA	NA	NA	NA	NA	NA	NA	NA	NA	NA	NA	S	S	S	S	S	S
2017-0958	958	1809	F	22	NA	22	Dhamar	NA	NA	2017-08-05	2017-08-05	2017	August	2017-08-07	not V. Cholerae		NA	NA	NA	NA	NA	NA	NA	NA	NA	NA	NA	NA	NA	NA	NA	NA	NA	S	S	S	S	S	S
2017-0959	959	1810	F	12	NA	12	Dhamar	NA	NA	2017-08-05	2017-08-05	2017	August	2017-08-07	not V. Cholerae		NA	NA	NA	NA	NA	NA	NA	NA	NA	NA	NA	NA	NA	NA	NA	NA	NA	S	S	S	S	S	S
2017-0960	960	1811	M	35	NA	35	Dhamar	NA	NA	2017-08-05	2017-08-05	2017	August	2017-08-07	not V. Cholerae		NA	NA	NA	NA	NA	NA	NA	NA	NA	NA	NA	NA	NA	NA	NA	NA	NA	S	S	S	S	S	S
2017-0961	961	1812	M	4	NA	4	Dhamar	NA	NA	2017-08-05	2017-08-05	2017	August	2017-08-07	not V. Cholerae		NA	NA	NA	NA	NA	NA	NA	NA	NA	NA	NA	NA	NA	NA	NA	NA	NA	S	S	S	S	S	S
2017-0962	962	1813	F	NA	NA	0	Sana'a City	NA	NA	2017-08-05	2017-08-05	2017	August	2017-08-07	not V. Cholerae		NA	NA	NA	NA	NA	NA	NA	NA	NA	NA	NA	NA	NA	NA	NA	NA	NA	S	S	S	S	S	S
2017-0963	963	1814	M	20	NA	20	Sana'a City	NA	NA	2017-08-05	2017-08-05	2017	August	2017-08-08	not V. Cholerae		NA	NA	NA	NA	NA	NA	NA	NA	NA	NA	NA	NA	NA	NA	NA	NA	NA	S	S	S	S	S	S
2017-0964	964	1815	F	75	NA	75	Sana'a City	NA	NA	2017-08-05	2017-08-05	2017	August	2017-08-09	not V. Cholerae		NA	NA	NA	NA	NA	NA	NA	NA	NA	NA	NA	NA	NA	NA	NA	NA	NA	S	S	S	S	S	S
2017-0965	965	1816	M	37	NA	37	Sana'a City	NA	NA	2017-08-05	2017-08-05	2017	August	2017-08-09	not V. Cholerae		NA	NA	NA	NA	NA	NA	NA	NA	NA	NA	NA	NA	NA	NA	NA	NA	NA	S	S	S	S	S	S
2017-0966	966	1817	F	13	NA	13	Sana'a City	NA	NA	2017-08-05	2017-08-05	2017	August	2017-08-07	not V. Cholerae		NA	NA	NA	NA	NA	NA	NA	NA	NA	NA	NA	NA	NA	NA	NA	NA	NA	S	S	S	S	S	S
2017-0967	967	1818	M	30	NA	30	Sana'a City	NA	NA	2017-08-05	2017-08-05	2017	August	2017-08-07	not V. Cholerae		NA	NA	NA	NA	NA	NA	NA	NA	NA	NA	NA	NA	NA	NA	NA	NA	NA	S	S	S	S	S	S
2017-0968	968	1819	F	NA	NA	0	Sana'a City	NA	NA	2017-08-05	2017-08-05	2017	August	2017-08-07	not V. Cholerae		NA	NA	NA	NA	NA	NA	NA	NA	NA	NA	NA	NA	NA	NA	NA	NA	NA	S	S	S	S	S	S
2017-0969	969	1820	F	1	NA	1	Sana'a City	NA	NA	2017-08-05	2017-08-05	2017	August	2017-08-08	not V. Cholerae		NA	NA	NA	NA	NA	NA	NA	NA	NA	NA	NA	NA	NA	NA	NA	NA	NA	S	S	S	S	S	S
2017-0970	970	1821	F	NA	NA	0	Sana'a City	NA	NA	2017-08-05	2017-08-05	2017	August	2017-08-08	not V. Cholerae		NA	NA	NA	NA	NA	NA	NA	NA	NA	NA	NA	NA	NA	NA	NA	NA	NA	S	S	S	S	S	S
2017-0971	971	1822	F	45	NA	45	Sana'a City	NA	NA	2017-08-05	2017-08-05	2017	August	2017-08-08	not V. Cholerae		NA	NA	NA	NA	NA	NA	NA	NA	NA	NA	NA	NA	NA	NA	NA	NA	NA	S	S	S	S	S	S
2017-0972	972	1823	M	24	NA	24	Sana'a City	NA	NA	2017-08-05	2017-08-05	2017	August	2017-08-07	not V. Cholerae		NA	NA	NA	NA	NA	NA	NA	NA	NA	NA	NA	NA	NA	NA	NA	NA	NA	S	S	S	S	S	S
2017-0973	973	1824	M	50	NA	50	Sana'a City	NA	NA	2017-08-05	2017-08-05	2017	August	2017-08-08	not V. Cholerae		NA	NA	NA	NA	NA	NA	NA	NA	NA	NA	NA	NA	NA	NA	NA	NA	NA	S	S	S	S	S	S
2017-0974	974	1825	F	60	NA	60	Hajjah	NA	NA	2017-08-05	2017-08-05	2017	August	2017-08-08	not V. Cholerae		NA	NA	NA	NA	NA	NA	NA	NA	NA	NA	NA	NA	NA	NA	NA	NA	NA	S	S	S	S	S	S
2017-0975	975	1826	F	38	NA	38	Hajjah	NA	NA	2017-08-05	2017-08-05	2017	August	2017-08-07	not V. Cholerae		NA	NA	NA	NA	NA	NA	NA	NA	NA	NA	NA	NA	NA	NA	NA	NA	NA	S	S	S	S	S	S
2017-0976	976	1827	F	15	NA	15	Hajjah	NA	NA	2017-08-05	2017-08-05	2017	August	2017-08-07	not V. Cholerae		NA	NA	NA	NA	NA	NA	NA	NA	NA	NA	NA	NA	NA	NA	NA	NA	NA	S	S	S	S	S	S
2017-0977	977	1828	M	42	NA	42	Sana'a	NA	NA	2017-08-06	2017-08-06	2017	August	2017-08-08	not V. Cholerae		NA	NA	NA	NA	NA	NA	NA	NA	NA	NA	NA	NA	NA	NA	NA	NA	NA	S	S	S	S	S	S
2017-0978	978	1829	F	23	NA	23	Sana'a	NA	NA	2017-08-06	2017-08-06	2017	August	2017-08-08	not V. Cholerae		NA	NA	NA	NA	NA	NA	NA	NA	NA	NA	NA	NA	NA	NA	NA	NA	NA	S	S	S	S	S	S
2017-0979	979	1830	M	11	NA	11	Sana'a	NA	NA	2017-08-06	2017-08-06	2017	August	2017-08-09	not V. Cholerae		NA	NA	NA	NA	NA	NA	NA	NA	NA	NA	NA	NA	NA	NA	NA	NA	NA	S	S	S	S	S	S
2017-0980	980	1831	M	60	NA	60	Sana'a City	NA	NA	2017-08-07	2017-08-07	2017	August	2017-08-09	not V. Cholerae		NA	NA	NA	NA	NA	NA	NA	NA	NA	NA	NA	NA	NA	NA	NA	NA	NA	S	S	S	S	S	S
2017-0981	981	1832	F	25	NA	25	Sana'a City	NA	NA	2017-08-07	2017-08-07	2017	August	2017-08-09	not V. Cholerae		NA	NA	NA	NA	NA	NA	NA	NA	NA	NA	NA	NA	NA	NA	NA	NA	NA	S	S	S	S	S	S
2017-0982	982	1833	M	45	NA	45	Sana'a City	NA	NA	2017-08-07	2017-08-07	2017	August	2017-08-09	not V. Cholerae		NA	NA	NA	NA	NA	NA	NA	NA	NA	NA	NA	NA	NA	NA	NA	NA	NA	S	S	S	S	S	S
2017-0983	983	1834	M	70	NA	70	Sana'a City	NA	NA	2017-08-07	2017-08-07	2017	August	2017-08-09	not V. Cholerae		NA	NA	NA	NA	NA	NA	NA	NA	NA	NA	NA	NA	NA	NA	NA	NA	NA	S	S	S	S	S	S
2017-0984	984	1835	F	40	NA	40	Sana'a	NA	NA	2017-08-08	2017-08-08	2017	August	2017-08-10	not V. Cholerae		NA	NA	NA	NA	NA	NA	NA	NA	NA	NA	NA	NA	NA	NA	NA	NA	NA	S	S	S	S	S	S
2017-0985	985	1836	M	17	NA	17	Sana'a	NA	NA	2017-08-08	2017-08-08	2017	August	2017-08-10	not V. Cholerae		NA	NA	NA	NA	NA	NA	NA	NA	NA	NA	NA	NA	NA	NA	NA	NA	NA	S	S	S	S	S	S
2017-0986	986	1837	M	3	NA	3	Sana'a	NA	NA	2017-08-08	2017-08-08	2017	August	2017-08-10	not V. Cholerae		NA	NA	NA	NA	NA	NA	NA	NA	NA	NA	NA	NA	NA	NA	NA	NA	NA	S	S	S	S	S	S
2017-0987	987	1838	M	4	NA	4	Sana'a	NA	NA	2017-08-08	2017-08-08	2017	August	2017-08-10	not V. Cholerae		NA	NA	NA	NA	NA	NA	NA	NA	NA	NA	NA	NA	NA	NA	NA	NA	NA	S	S	S	S	S	S
2017-0988	988	1839	M	12	NA	12	Sana'a City	NA	NA	2017-08-08	2017-08-08	2017	August	2017-08-11	not V. Cholerae		NA	NA	NA	NA	NA	NA	NA	NA	NA	NA	NA	NA	NA	NA	NA	NA	NA	S	S	S	S	S	S
2017-0989	989	1840	F	20	NA	20	Sana'a City	NA	NA	2017-08-09	2017-08-09	2017	August	2017-08-11	not V. Cholerae		NA	NA	NA	NA	NA	NA	NA	NA	NA	NA	NA	NA	NA	NA	NA	NA	NA	S	S	S	S	S	S
2017-0990	990	1841	M	14	NA	14	Amran	NA	NA	2017-08-09	2017-08-09	2017	August	2017-08-14	V. cholerae	Ogawa	NA	NA	NA	S	NA	NA	NA	S	S	R	R	NA	S	S	S	NA	NA	S	S	R	R	S	S
2017-0991	991	1842	F	65	NA	65	Sana'a City	NA	NA	2017-08-09	2017-08-09	2017	August	2017-08-11	not V. Cholerae		NA	NA	NA	NA	NA	NA	NA	NA	NA	NA	NA	NA	NA	NA	NA	NA	NA	S	S	S	S	S	S
2017-0992	992	1843	F	28	NA	28	Amran	NA	NA	2017-08-09	2017-08-09	2017	August	2017-08-11	not V. Cholerae		NA	NA	NA	NA	NA	NA	NA	NA	NA	NA	NA	NA	NA	NA	NA	NA	NA	S	S	S	S	S	S
2017-0993	993	1844	F	70	NA	70	Amran	NA	NA	2017-08-09	2017-08-09	2017	August	2017-08-13	not V. Cholerae		NA	NA	NA	NA	NA	NA	NA	NA	NA	NA	NA	NA	NA	NA	NA	NA	NA	S	S	S	S	S	S
2017-0994	994	1845	M	60	NA	60	Amran	NA	NA	2017-08-09	2017-08-09	2017	August	2017-08-13	not V. Cholerae		NA	NA	NA	NA	NA	NA	NA	NA	NA	NA	NA	NA	NA	NA	NA	NA	NA	S	S	S	S	S	S
2017-0995	995	1846	F	40	NA	40	Hajjah	NA	NA	2017-08-09	2017-08-09	2017	August	2017-08-11	not V. Cholerae		NA	NA	NA	NA	NA	NA	NA	NA	NA	NA	NA	NA	NA	NA	NA	NA	NA	S	S	S	S	S	S
2017-0996	996	1847	M	9	NA	9	Hajjah	NA	NA	2017-08-09	2017-08-09	2017	August	2017-08-11	not V. Cholerae		NA	NA	NA	NA	NA	NA	NA	NA	NA	NA	NA	NA	NA	NA	NA	NA	NA	S	S	S	S	S	S
2017-0997	997	1848	F	35	NA	35	Sana'a City	NA	NA	2017-08-10	2017-08-10	2017	August	2017-08-13	not V. Cholerae		NA	NA	NA	NA	NA	NA	NA	NA	NA	NA	NA	NA	NA	NA	NA	NA	NA	S	S	S	S	S	S
2017-0998	998	1849	M	87	NA	87	Sana'a City	NA	NA	2017-08-10	2017-08-10	2017	August	2017-08-12	not V. Cholerae		NA	NA	NA	NA	NA	NA	NA	NA	NA	NA	NA	NA	NA	NA	NA	NA	NA	S	S	S	S	S	S
2017-0999	999	1850	M	16	NA	16	Sana'a City	NA	NA	2017-08-10	2017-08-10	2017	August	2017-08-12	not V. Cholerae		NA	NA	NA	NA	NA	NA	NA	NA	NA	NA	NA	NA	NA	NA	NA	NA	NA	S	S	S	S	S	S
2017-1000	1000	1851	M	50	NA	50	Sana'a City	NA	NA	2017-08-12	2017-08-12	2017	August	2017-08-14	not V. Cholerae		NA	NA	NA	NA	NA	NA	NA	NA	NA	NA	NA	NA	NA	NA	NA	NA	NA	S	S	S	S	S	S
2017-1001	1001	1852	M	25	NA	25	Sana'a City	NA	NA	2017-08-12	2017-08-12	2017	August	2017-08-14	not V. Cholerae		NA	NA	NA	NA	NA	NA	NA	NA	NA	NA	NA	NA	NA	NA	NA	NA	NA	S	S	S	S	S	S
2017-1002	1002	1853	F	9	NA	9	Sana'a City	NA	NA	2017-08-12	2017-08-12	2017	August	2017-08-14	not V. Cholerae		NA	NA	NA	NA	NA	NA	NA	NA	NA	NA	NA	NA	NA	NA	NA	NA	NA	S	S	S	S	S	S
2017-1003	1003	1854	M	30	NA	30	Sana'a City	NA	NA	2017-08-12	2017-08-12	2017	August	2017-08-14	not V. Cholerae		NA	NA	NA	NA	NA	NA	NA	NA	NA	NA	NA	NA	NA	NA	NA	NA	NA	S	S	S	S	S	S
2017-1004	1004	1855	F	28	NA	28	Sana'a City	NA	NA	2017-08-12	2017-08-12	2017	August	2017-08-14	not V. Cholerae		NA	NA	NA	NA	NA	NA	NA	NA	NA	NA	NA	NA	NA	NA	NA	NA	NA	S	S	S	S	S	S
2017-1005	1005	1856	F	35	NA	35	Hajjah	NA	NA	2017-08-13	2017-08-13	2017	August	2017-08-15	not V. Cholerae		NA	NA	NA	NA	NA	NA	NA	NA	NA	NA	NA	NA	NA	NA	NA	NA	NA	S	S	S	S	S	S
2017-1006	1006	1857	F	24	NA	24	Raymah	NA	NA	2017-08-13	2017-08-13	2017	August	2017-08-16	not V. Cholerae		NA	NA	NA	NA	NA	NA	NA	NA	NA	NA	NA	NA	NA	NA	NA	NA	NA	S	S	S	S	S	S
2017-1007	1007	1858	M	13	NA	13	Amran	NA	NA	2017-08-14	2017-08-14	2017	August	2017-08-16	not V. Cholerae		NA	NA	NA	NA	NA	NA	NA	NA	NA	NA	NA	NA	NA	NA	NA	NA	NA	S	S	S	S	S	S
2017-1008	1008	1859	F	12	NA	12	Sana'a City	NA	NA	2017-08-14	2017-08-14	2017	August	2017-08-16	not V. Cholerae		NA	NA	NA	NA	NA	NA	NA	NA	NA	NA	NA	NA	NA	NA	NA	NA	NA	S	S	S	S	S	S
2017-1009	1009	1860	F	13	NA	13	Sana'a City	NA	NA	2017-08-14	2017-08-14	2017	August	2017-08-16	not V. Cholerae		NA	NA	NA	NA	NA	NA	NA	NA	NA	NA	NA	NA	NA	NA	NA	NA	NA	S	S	S	S	S	S
2017-1010	1010	1861	F	70	NA	70	Amran	NA	NA	2017-08-14	2017-08-14	2017	August	2017-08-17	not V. Cholerae		NA	NA	NA	NA	NA	NA	NA	NA	NA	NA	NA	NA	NA	NA	NA	NA	NA	S	S	S	S	S	S
2017-1011	1011	1862	M	7	NA	7	Sana'a City	NA	NA	2017-08-15	2017-08-15	2017	August	2017-08-17	not V. Cholerae		NA	NA	NA	NA	NA	NA	NA	NA	NA	NA	NA	NA	NA	NA	NA	NA	NA	S	S	S	S	S	S
2017-1012	1012	1863	F	34	NA	34	Sana'a City	NA	NA	2017-08-15	2017-08-15	2017	August	2017-08-18	not V. Cholerae		NA	NA	NA	NA	NA	NA	NA	NA	NA	NA	NA	NA	NA	NA	NA	NA	NA	S	S	S	S	S	S
2017-1013	1013	1864	F	65	NA	65	Sana'a City	NA	NA	2017-08-15	2017-08-15	2017	August	2017-08-17	not V. Cholerae		NA	NA	NA	NA	NA	NA	NA	NA	NA	NA	NA	NA	NA	NA	NA	NA	NA	S	S	S	S	S	S
2017-1014	1014	1865	F	12	NA	12	Sana'a City	NA	NA	2017-08-15	2017-08-15	2017	August	2017-08-18	not V. Cholerae		NA	NA	NA	NA	NA	NA	NA	NA	NA	NA	NA	NA	NA	NA	NA	NA	NA	S	S	S	S	S	S
2017-1015	1015	1866	M	55	NA	55	Amran	NA	NA	2017-08-15	2017-08-15	2017	August	2017-08-18	not V. Cholerae		NA	NA	NA	NA	NA	NA	NA	NA	NA	NA	NA	NA	NA	NA	NA	NA	NA	S	S	S	S	S	S
2017-1016	1016	1867	F	50	NA	50	Sana'a City	NA	NA	2017-08-16	2017-08-16	2017	August	2017-08-18	not V. Cholerae		NA	NA	NA	NA	NA	NA	NA	NA	NA	NA	NA	NA	NA	NA	NA	NA	NA	S	S	S	S	S	S
2017-1017	1017	1868	F	24	NA	24	Sana'a City	NA	NA	2017-08-16	2017-08-16	2017	August	2017-08-18	not V. Cholerae		NA	NA	NA	NA	NA	NA	NA	NA	NA	NA	NA	NA	NA	NA	NA	NA	NA	S	S	S	S	S	S
2017-1018	1018	1869	F	13	NA	13	Sana'a City	NA	NA	2017-08-16	2017-08-16	2017	August	2017-08-18	not V. Cholerae		NA	NA	NA	NA	NA	NA	NA	NA	NA	NA	NA	NA	NA	NA	NA	NA	NA	S	S	S	S	S	S
2017-1019	1019	1870	F	9	NA	9	Sana'a City	NA	NA	2017-08-16	2017-08-16	2017	August	2017-08-18	not V. Cholerae		NA	NA	NA	NA	NA	NA	NA	NA	NA	NA	NA	NA	NA	NA	NA	NA	NA	S	S	S	S	S	S
2017-1020	1020	1871	M	10	NA	10	Sana'a City	NA	NA	2017-08-16	2017-08-16	2017	August	2017-08-19	not V. Cholerae		NA	NA	NA	NA	NA	NA	NA	NA	NA	NA	NA	NA	NA	NA	NA	NA	NA	S	S	S	S	S	S
2017-1021	1021	1872	M	12	NA	12	Hajjah	NA	NA	2017-08-16	2017-08-16	2017	August	2017-08-19	not V. Cholerae		NA	NA	NA	NA	NA	NA	NA	NA	NA	NA	NA	NA	NA	NA	NA	NA	NA	S	S	S	S	S	S
2017-1022	1022	1873	F	50	NA	50	Sana'a	NA	NA	2017-08-17	2017-08-17	2017	August	2017-08-19	not V. Cholerae		NA	NA	NA	NA	NA	NA	NA	NA	NA	NA	NA	NA	NA	NA	NA	NA	NA	S	S	S	S	S	S
2017-1023	1023	1874	F	5	NA	5	Sana'a City	NA	NA	2017-08-17	2017-08-17	2017	August	2017-08-20	not V. Cholerae		NA	NA	NA	NA	NA	NA	NA	NA	NA	NA	NA	NA	NA	NA	NA	NA	NA	S	S	S	S	S	S
2017-1024	1024	1875	F	70	NA	70	Sana'a City	NA	NA	2017-08-17	2017-08-17	2017	August	2017-08-20	not V. Cholerae		NA	NA	NA	NA	NA	NA	NA	NA	NA	NA	NA	NA	NA	NA	NA	NA	NA	S	S	S	S	S	S
2017-1025	1025	1876	F	32	NA	32	Sana'a City	NA	NA	2017-08-17	2017-08-17	2017	August	2017-08-20	not V. Cholerae		NA	NA	NA	NA	NA	NA	NA	NA	NA	NA	NA	NA	NA	NA	NA	NA	NA	S	S	S	S	S	S
2017-1026	1026	1877	F	50	NA	50	Sana'a City	NA	NA	2017-08-17	2017-08-17	2017	August	2017-08-20	not V. Cholerae		NA	NA	NA	NA	NA	NA	NA	NA	NA	NA	NA	NA	NA	NA	NA	NA	NA	S	S	S	S	S	S
2017-1027	1027	1878	F	16	NA	16	Sana'a City	NA	NA	2017-08-17	2017-08-17	2017	August	2017-08-20	not V. Cholerae		NA	NA	NA	NA	NA	NA	NA	NA	NA	NA	NA	NA	NA	NA	NA	NA	NA	S	S	S	S	S	S
2017-1028	1028	1879	F	27	NA	27	Sana'a City	NA	NA	2017-08-17	2017-08-17	2017	August	2017-08-20	not V. Cholerae		NA	NA	NA	NA	NA	NA	NA	NA	NA	NA	NA	NA	NA	NA	NA	NA	NA	S	S	S	S	S	S
2017-1029	1029	1880	F	35	NA	35	Al Bayda	NA	NA	2017-08-19	2017-08-19	2017	August	2017-08-20	not V. Cholerae		NA	NA	NA	NA	NA	NA	NA	NA	NA	NA	NA	NA	NA	NA	NA	NA	NA	S	S	S	S	S	S
2017-1030	1030	1881	F	22	NA	22	Al Bayda	NA	NA	2017-08-19	2017-08-19	2017	August	2017-08-20	not V. Cholerae		NA	NA	NA	NA	NA	NA	NA	NA	NA	NA	NA	NA	NA	NA	NA	NA	NA	S	S	S	S	S	S
2017-1031	1031	1882	F	4	NA	4	Al Bayda	NA	NA	2017-08-19	2017-08-19	2017	August	2017-08-20	not V. Cholerae		NA	NA	NA	NA	NA	NA	NA	NA	NA	NA	NA	NA	NA	NA	NA	NA	NA	S	S	S	S	S	S
2017-1032	1032	1883	F	40	NA	40	Al Bayda	NA	NA	2017-08-19	2017-08-19	2017	August	2017-08-22	not V. Cholerae		NA	NA	NA	NA	NA	NA	NA	NA	NA	NA	NA	NA	NA	NA	NA	NA	NA	S	S	S	S	S	S
2017-1033	1033	1884	M	22	NA	22	Al Bayda	NA	NA	2017-08-19	2017-08-19	2017	August	2017-08-21	not V. Cholerae		NA	NA	NA	NA	NA	NA	NA	NA	NA	NA	NA	NA	NA	NA	NA	NA	NA	S	S	S	S	S	S
2017-1034	1034	1885	F	4	NA	4	Al Bayda	NA	NA	2017-08-19	2017-08-19	2017	August	2017-08-21	not V. Cholerae		NA	NA	NA	NA	NA	NA	NA	NA	NA	NA	NA	NA	NA	NA	NA	NA	NA	S	S	S	S	S	S
2017-1035	1035	1886	F	1	NA	1	Al Bayda	NA	NA	2017-08-19	2017-08-19	2017	August	2017-08-21	not V. Cholerae		NA	NA	NA	NA	NA	NA	NA	NA	NA	NA	NA	NA	NA	NA	NA	NA	NA	S	S	S	S	S	S
2017-1036	1036	1887	F	6	NA	6	Al Bayda	NA	NA	2017-08-19	2017-08-19	2017	August	2017-08-21	not V. Cholerae		NA	NA	NA	NA	NA	NA	NA	NA	NA	NA	NA	NA	NA	NA	NA	NA	NA	S	S	S	S	S	S
2017-1037	1037	1888	M	4	NA	4	Al Bayda	NA	NA	2017-08-19	2017-08-19	2017	August	2017-08-21	not V. Cholerae		NA	NA	NA	NA	NA	NA	NA	NA	NA	NA	NA	NA	NA	NA	NA	NA	NA	S	S	S	S	S	S
2017-1038	1038	1889	M	10	NA	10	Al Bayda	NA	NA	2017-08-19	2017-08-19	2017	August	2017-08-21	not V. Cholerae		NA	NA	NA	NA	NA	NA	NA	NA	NA	NA	NA	NA	NA	NA	NA	NA	NA	S	S	S	S	S	S
2017-1039	1039	1890	M	11	NA	11	Sana'a	NA	NA	2017-08-21	2017-08-21	2017	August	2017-08-24	not V. Cholerae		NA	NA	NA	NA	NA	NA	NA	NA	NA	NA	NA	NA	NA	NA	NA	NA	NA	S	S	S	S	S	S
2017-1040	1040	1891	F	50	NA	50	Sana'a City	NA	NA	2017-08-21	2017-08-21	2017	August	2017-08-24	not V. Cholerae		NA	NA	NA	NA	NA	NA	NA	NA	NA	NA	NA	NA	NA	NA	NA	NA	NA	S	S	S	S	S	S
2017-1041	1041	1892	F	30	NA	30	Sana'a City	NA	NA	2017-08-22	2017-08-22	2017	August	2017-08-21	not V. Cholerae		NA	NA	NA	NA	NA	NA	NA	NA	NA	NA	NA	NA	NA	NA	NA	NA	NA	S	S	S	S	S	S
2017-1042	1042	1893	F	35	NA	35	Sana'a City	NA	NA	2017-08-22	2017-08-22	2017	August	2017-08-28	V. cholerae	Ogawa	NA	R	NA	S	NA	NA	S	NA	S	R	R	R	S	S	S	NA	NA	R	S	R	R	R	S
2017-1043	1043	1894	F	12	NA	12	Amran	NA	NA	2017-08-23	2017-08-23	2017	August	2017-08-26	not V. Cholerae		NA	NA	NA	NA	NA	NA	NA	NA	NA	NA	NA	NA	NA	NA	NA	NA	NA	S	S	S	S	S	S
2017-1044	1044	1895	M	45	NA	45	Amran	NA	NA	2017-08-23	2017-08-23	2017	August	2017-08-28	not V. Cholerae		NA	NA	NA	NA	NA	NA	NA	NA	NA	NA	NA	NA	NA	NA	NA	NA	NA	S	S	S	S	S	S
2017-1045	1045	1896	F	30	NA	30	Amran	NA	NA	2017-08-23	2017-08-23	2017	August	2017-08-28	not V. Cholerae		NA	NA	NA	NA	NA	NA	NA	NA	NA	NA	NA	NA	NA	NA	NA	NA	NA	S	S	S	S	S	S
2017-1046	1046	1897	F	8	NA	8	Taizz	NA	NA	2017-08-23	2017-08-23	2017	August	2017-08-26	not V. Cholerae		NA	NA	NA	NA	NA	NA	NA	NA	NA	NA	NA	NA	NA	NA	NA	NA	NA	S	S	S	S	S	S
2017-1047	1047	1898	M	20	NA	20	Taizz	NA	NA	2017-08-23	2017-08-23	2017	August	2017-08-26	not V. Cholerae		NA	NA	NA	NA	NA	NA	NA	NA	NA	NA	NA	NA	NA	NA	NA	NA	NA	S	S	S	S	S	S
2017-1048	1048	1899	M	11	NA	11	Sana'a City	NA	NA	2017-08-24	2017-08-24	2017	August	2017-08-28	not V. Cholerae		NA	NA	NA	NA	NA	NA	NA	NA	NA	NA	NA	NA	NA	NA	NA	NA	NA	S	S	S	S	S	S
2017-1049	1049	1900	M	7	NA	7	Sana'a City	NA	NA	2017-08-24	2017-08-24	2017	August	2017-08-28	not V. Cholerae		NA	NA	NA	NA	NA	NA	NA	NA	NA	NA	NA	NA	NA	NA	NA	NA	NA	S	S	S	S	S	S
2017-1050	1050	1901	M	10	NA	10	Sana'a City	NA	NA	2017-08-24	2017-08-24	2017	August	2017-08-28	not V. Cholerae		NA	NA	NA	NA	NA	NA	NA	NA	NA	NA	NA	NA	NA	NA	NA	NA	NA	S	S	S	S	S	S
2017-1051	1051	1902	M	1	NA	1	Sana'a City	NA	NA	2017-08-24	2017-08-24	2017	August	2017-08-28	not V. Cholerae		NA	NA	NA	NA	NA	NA	NA	NA	NA	NA	NA	NA	NA	NA	NA	NA	NA	S	S	S	S	S	S
2017-1052	1052	1903	M	10	NA	10	Sana'a City	NA	NA	2017-08-24	2017-08-24	2017	August	2017-08-28	not V. Cholerae		NA	NA	NA	NA	NA	NA	NA	NA	NA	NA	NA	NA	NA	NA	NA	NA	NA	S	S	S	S	S	S
2017-1053	1053	1904	F	30	NA	30	Sana'a City	NA	NA	2017-08-24	2017-08-24	2017	August	2017-08-28	not V. Cholerae		NA	NA	NA	NA	NA	NA	NA	NA	NA	NA	NA	NA	NA	NA	NA	NA	NA	S	S	S	S	S	S
2017-1054	1054	1905	M	10	NA	10	Sana'a	NA	NA	2017-08-24	2017-08-24	2017	August	2017-08-28	not V. Cholerae		NA	NA	NA	NA	NA	NA	NA	NA	NA	NA	NA	NA	NA	NA	NA	NA	NA	S	S	S	S	S	S
2017-1055	1055	1906	M	50	NA	50	Ibb	NA	NA	2017-08-26	2017-08-26	2017	August	2017-08-28	not V. Cholerae		NA	NA	NA	NA	NA	NA	NA	NA	NA	NA	NA	NA	NA	NA	NA	NA	NA	S	S	S	S	S	S
2017-1056	1056	1907	F	24	NA	24	Sana'a City	NA	NA	2017-08-26	2017-08-26	2017	August	2017-08-28	not V. Cholerae		NA	NA	NA	NA	NA	NA	NA	NA	NA	NA	NA	NA	NA	NA	NA	NA	NA	S	S	S	S	S	S
2017-1057	1057	1908	F	12	NA	12	Sana'a City	NA	NA	2017-08-26	2017-08-26	2017	August	2017-08-28	not V. Cholerae		NA	NA	NA	NA	NA	NA	NA	NA	NA	NA	NA	NA	NA	NA	NA	NA	NA	S	S	S	S	S	S
2017-1058	1058	1909	M	7	NA	7	Sana'a City	NA	NA	2017-08-26	2017-08-26	2017	August	2017-08-28	not V. Cholerae		NA	NA	NA	NA	NA	NA	NA	NA	NA	NA	NA	NA	NA	NA	NA	NA	NA	S	S	S	S	S	S
2017-1059	1059	1910	F	6	NA	6	Sana'a City	NA	NA	2017-08-26	2017-08-26	2017	August	2017-08-28	not V. Cholerae		NA	NA	NA	NA	NA	NA	NA	NA	NA	NA	NA	NA	NA	NA	NA	NA	NA	S	S	S	S	S	S
2017-1060	1060	1911	F	12	NA	12	Sana'a City	NA	NA	2017-08-27	2017-08-27	2017	August	2017-08-29	V. cholerae	Ogawa	NA	R	NA	S	NA	NA	S	NA	S	R	R	R	S	S	S	NA	NA	R	S	R	R	R	S
2017-1061	1061	1912	F	8	NA	8	Sana'a City	NA	NA	2017-08-27	2017-08-27	2017	August	2017-08-29	not V. Cholerae		NA	NA	NA	NA	NA	NA	NA	NA	NA	NA	NA	NA	NA	NA	NA	NA	NA	S	S	S	S	S	S
2017-1062	1062	1913	F	45	NA	45	Sana'a City	NA	NA	2017-08-27	2017-08-27	2017	August	2017-08-29	not V. Cholerae		NA	NA	NA	NA	NA	NA	NA	NA	NA	NA	NA	NA	NA	NA	NA	NA	NA	S	S	S	S	S	S
2017-1063	1063	1914	M	4	NA	4	Sana'a City	NA	NA	2017-08-29	2017-08-29	2017	August	2017-09-03	not V. Cholerae		NA	NA	NA	NA	NA	NA	NA	NA	NA	NA	NA	NA	NA	NA	NA	NA	NA	S	S	S	S	S	S
2017-1064	1064	1915	M	9	NA	9	Sana'a City	NA	NA	2017-08-29	2017-08-29	2017	August	2017-09-03	not V. Cholerae		NA	NA	NA	NA	NA	NA	NA	NA	NA	NA	NA	NA	NA	NA	NA	NA	NA	S	S	S	S	S	S
2017-1065	1065	1916	M	6	NA	6	Sana'a City	NA	NA	2017-08-29	2017-08-29	2017	August	2017-08-31	not V. Cholerae		NA	NA	NA	NA	NA	NA	NA	NA	NA	NA	NA	NA	NA	NA	NA	NA	NA	S	S	S	S	S	S
2017-1066	1066	1917	F	26	NA	26	Sana'a City	NA	NA	2017-08-29	2017-08-29	2017	August	2017-08-31	not V. Cholerae		NA	NA	NA	NA	NA	NA	NA	NA	NA	NA	NA	NA	NA	NA	NA	NA	NA	S	S	S	S	S	S
2017-1067	1067	1918	F	23	NA	23	Sana'a City	NA	NA	2017-08-29	2017-08-29	2017	August	2017-09-03	not V. Cholerae		NA	NA	NA	NA	NA	NA	NA	NA	NA	NA	NA	NA	NA	NA	NA	NA	NA	S	S	S	S	S	S
2017-1068	1068	1919	F	70	NA	70	Sana'a City	NA	NA	2017-08-29	2017-08-29	2017	August	2017-09-03	not V. Cholerae		NA	NA	NA	NA	NA	NA	NA	NA	NA	NA	NA	NA	NA	NA	NA	NA	NA	S	S	S	S	S	S
2017-1069	1069	1920	F	50	NA	50	Sana'a City	NA	NA	2017-08-29	2017-08-29	2017	August	2017-08-31	not V. Cholerae		NA	NA	NA	NA	NA	NA	NA	NA	NA	NA	NA	NA	NA	NA	NA	NA	NA	S	S	S	S	S	S
2017-1070	1070	1921	F	8	NA	8	Amran	NA	NA	2017-08-29	2017-08-29	2017	August	2017-09-03	not V. Cholerae		NA	NA	NA	NA	NA	NA	NA	NA	NA	NA	NA	NA	NA	NA	NA	NA	NA	S	S	S	S	S	S
2017-1071	1071	1922	F	25	NA	25	Sana'a City	NA	NA	2017-08-29	2017-08-29	2017	August	2017-08-31	not V. Cholerae		NA	NA	NA	NA	NA	NA	NA	NA	NA	NA	NA	NA	NA	NA	NA	NA	NA	S	S	S	S	S	S
2017-1072	1072	1923	M	15	NA	15	Sana'a City	NA	NA	2017-09-05	2017-09-05	2017	September	2017-09-07	not V. Cholerae		NA	NA	NA	NA	NA	NA	NA	NA	NA	NA	NA	NA	NA	NA	NA	NA	NA	S	S	S	S	S	S
2017-1073	1073	1924	M	17	NA	17	Sana'a City	NA	NA	2017-09-05	2017-09-05	2017	September	2017-09-07	not V. Cholerae		NA	NA	NA	NA	NA	NA	NA	NA	NA	NA	NA	NA	NA	NA	NA	NA	NA	S	S	S	S	S	S
2017-1074	1074	1925	M	10	NA	10	Sana'a City	NA	NA	2017-09-05	2017-09-05	2017	September	2017-09-07	not V. Cholerae		NA	NA	NA	NA	NA	NA	NA	NA	NA	NA	NA	NA	NA	NA	NA	NA	NA	S	S	S	S	S	S
2017-1075	1075	1926	F	40	NA	40	Sana'a City	NA	NA	2017-09-05	2017-09-05	2017	September	2017-09-09	not V. Cholerae		NA	NA	NA	NA	NA	NA	NA	NA	NA	NA	NA	NA	NA	NA	NA	NA	NA	S	S	S	S	S	S
2017-1076	1076	1927	F	8	NA	8	Sana'a City	NA	NA	2017-09-05	2017-09-05	2017	September	2017-09-09	not V. Cholerae		NA	NA	NA	NA	NA	NA	NA	NA	NA	NA	NA	NA	NA	NA	NA	NA	NA	S	S	S	S	S	S
2017-1077	1077	1928	F	40	NA	40	Amran	NA	NA	2017-09-05	2017-09-05	2017	September	2017-09-09	not V. Cholerae		NA	NA	NA	NA	NA	NA	NA	NA	NA	NA	NA	NA	NA	NA	NA	NA	NA	S	S	S	S	S	S
2017-1078	1078	1929	F	42	NA	42	Sana'a City	NA	NA	2017-09-05	2017-09-05	2017	September	2017-09-09	not V. Cholerae		NA	NA	NA	NA	NA	NA	NA	NA	NA	NA	NA	NA	NA	NA	NA	NA	NA	S	S	S	S	S	S
2017-1079	1079	1930	F	15	NA	15	Sana'a City	NA	NA	2017-09-05	2017-09-05	2017	September	2017-09-09	not V. Cholerae		NA	NA	NA	NA	NA	NA	NA	NA	NA	NA	NA	NA	NA	NA	NA	NA	NA	S	S	S	S	S	S
2017-1080	1080	1931	F	70	NA	70	Sana'a City	NA	NA	2017-09-05	2017-09-05	2017	September	2017-09-09	not V. Cholerae		NA	NA	NA	NA	NA	NA	NA	NA	NA	NA	NA	NA	NA	NA	NA	NA	NA	S	S	S	S	S	S
2017-1081	1081	1932	M	60	NA	60	Amran	NA	NA	2017-09-06	2017-09-06	2017	September	2017-09-10	not V. Cholerae		NA	NA	NA	NA	NA	NA	NA	NA	NA	NA	NA	NA	NA	NA	NA	NA	NA	S	S	S	S	S	S
2017-1082	1082	1933	M	60	NA	60	Amran	NA	NA	2017-09-06	2017-09-06	2017	September	2017-09-11	V. cholerae	Ogawa	NA	R	NA	S	NA	NA	S	NA	S	R	R	R	S	S	S	NA	NA	R	S	R	R	R	S
2017-1083	1083	1934	M	8	NA	8	Sana'a City	NA	NA	2017-09-06	2017-09-06	2017	September	2017-09-10	not V. Cholerae		NA	NA	NA	NA	NA	NA	NA	NA	NA	NA	NA	NA	NA	NA	NA	NA	NA	S	S	S	S	S	S
2017-1084	1084	1935	F	40	NA	40	Sana'a City	NA	NA	2017-09-06	2017-09-06	2017	September	2017-09-10	not V. Cholerae		NA	NA	NA	NA	NA	NA	NA	NA	NA	NA	NA	NA	NA	NA	NA	NA	NA	S	S	S	S	S	S
2017-1085	1085	1936	F	50	NA	50	Sana'a City	NA	NA	2017-09-09	2017-09-09	2017	September	2017-09-12	not V. Cholerae		NA	NA	NA	NA	NA	NA	NA	NA	NA	NA	NA	NA	NA	NA	NA	NA	NA	S	S	S	S	S	S
2017-1086	1086	1937	F	30	NA	30	Sana'a City	NA	NA	2017-09-09	2017-09-09	2017	September	2017-09-12	not V. Cholerae		NA	NA	NA	NA	NA	NA	NA	NA	NA	NA	NA	NA	NA	NA	NA	NA	NA	S	S	S	S	S	S
2017-1087	1087	1938	F	46	NA	46	Sana'a City	NA	NA	2017-09-09	2017-09-09	2017	September	2017-09-13	not V. Cholerae		NA	NA	NA	NA	NA	NA	NA	NA	NA	NA	NA	NA	NA	NA	NA	NA	NA	S	S	S	S	S	S
2017-1088	1088	1939	F	19	NA	19	Sana'a City	NA	NA	2017-09-09	2017-09-09	2017	September	2017-09-12	not V. Cholerae		NA	NA	NA	NA	NA	NA	NA	NA	NA	NA	NA	NA	NA	NA	NA	NA	NA	S	S	S	S	S	S
2017-1089	1089	1940	F	30	NA	30	Sana'a City	NA	NA	2017-09-09	2017-09-09	2017	September	2017-09-11	not V. Cholerae		NA	NA	NA	NA	NA	NA	NA	NA	NA	NA	NA	NA	NA	NA	NA	NA	NA	S	S	S	S	S	S
2017-1090	1090	1941	M	35	NA	35	Amran	NA	NA	2017-09-09	2017-09-09	2017	September	2017-09-11	not V. Cholerae		NA	NA	NA	NA	NA	NA	NA	NA	NA	NA	NA	NA	NA	NA	NA	NA	NA	S	S	S	S	S	S
2017-1091	1091	1942	M	37	NA	37	Sana'a City	NA	NA	2017-09-09	2017-09-09	2017	September	2017-09-12	not V. Cholerae		NA	NA	NA	NA	NA	NA	NA	NA	NA	NA	NA	NA	NA	NA	NA	NA	NA	S	S	S	S	S	S
2017-1092	1092	1943	F	36	NA	36	Sana'a City	NA	NA	2017-09-09	2017-09-09	2017	September	2017-09-11	not V. Cholerae		NA	NA	NA	NA	NA	NA	NA	NA	NA	NA	NA	NA	NA	NA	NA	NA	NA	S	S	S	S	S	S
2017-1093	1093	1944	F	20	NA	20	Sana'a City	NA	NA	2017-09-09	2017-09-09	2017	September	2017-09-11	not V. Cholerae		NA	NA	NA	NA	NA	NA	NA	NA	NA	NA	NA	NA	NA	NA	NA	NA	NA	S	S	S	S	S	S
2017-1094	1094	1945	F	56	NA	56	Sana'a City	NA	NA	2017-09-09	2017-09-09	2017	September	2017-09-12	not V. Cholerae		NA	NA	NA	NA	NA	NA	NA	NA	NA	NA	NA	NA	NA	NA	NA	NA	NA	S	S	S	S	S	S
2017-1095	1095	1946	F	40	NA	40	Sana'a City	NA	NA	2017-09-09	2017-09-09	2017	September	2017-09-12	not V. Cholerae		NA	NA	NA	NA	NA	NA	NA	NA	NA	NA	NA	NA	NA	NA	NA	NA	NA	S	S	S	S	S	S
2017-1096	1096	1947	F	40	NA	40	Sana'a City	NA	NA	2017-09-09	2017-09-09	2017	September	2017-09-11	not V. Cholerae		NA	NA	NA	NA	NA	NA	NA	NA	NA	NA	NA	NA	NA	NA	NA	NA	NA	S	S	S	S	S	S
2017-1097	1097	1948	M	9	NA	9	Sana'a City	NA	NA	2017-09-09	2017-09-09	2017	September	2017-09-11	not V. Cholerae		NA	NA	NA	NA	NA	NA	NA	NA	NA	NA	NA	NA	NA	NA	NA	NA	NA	S	S	S	S	S	S
2017-1098	1098	1949	M	33	NA	33	Sana'a City	NA	NA	2017-09-09	2017-09-09	2017	September	2017-09-12	not V. Cholerae		NA	NA	NA	NA	NA	NA	NA	NA	NA	NA	NA	NA	NA	NA	NA	NA	NA	S	S	S	S	S	S
2017-1099	1099	1950	M	21	NA	21	Sana'a City	NA	NA	2017-09-09	2017-09-09	2017	September	2017-09-12	not V. Cholerae		NA	NA	NA	NA	NA	NA	NA	NA	NA	NA	NA	NA	NA	NA	NA	NA	NA	S	S	S	S	S	S
2017-1100	1100	1951	M	2	NA	2	Sana'a City	NA	NA	2017-09-09	2017-09-09	2017	September	2017-09-14	V. cholerae	Ogawa	NA	R	NA	S	NA	NA	M	NA	S	R	R	NA	S	NA	S	NA	NA	R	S	R	R	S	S
2017-1101	1101	1952	F	60	NA	60	Sana'a City	NA	NA	2017-09-09	2017-09-09	2017	September	2017-09-12	not V. Cholerae		NA	NA	NA	NA	NA	NA	NA	NA	NA	NA	NA	NA	NA	NA	NA	NA	NA	S	S	S	S	S	S
2017-1102	1102	1953	F	33	NA	33	Sana'a City	NA	NA	2017-09-09	2017-09-09	2017	September	2017-09-12	not V. Cholerae		NA	NA	NA	NA	NA	NA	NA	NA	NA	NA	NA	NA	NA	NA	NA	NA	NA	S	S	S	S	S	S
2017-1103	1103	1954	F	35	NA	35	Amran	NA	NA	2017-09-10	2017-09-10	2017	September	2017-09-13	not V. Cholerae		NA	NA	NA	NA	NA	NA	NA	NA	NA	NA	NA	NA	NA	NA	NA	NA	NA	S	S	S	S	S	S
2017-1104	1104	1955	M	40	NA	40	Al Mahwit	NA	NA	2017-09-10	2017-09-10	2017	September	2017-09-13	not V. Cholerae		NA	NA	NA	NA	NA	NA	NA	NA	NA	NA	NA	NA	NA	NA	NA	NA	NA	S	S	S	S	S	S
2017-1105	1105	1956	F	30	NA	30	Al Mahwit	NA	NA	2017-09-10	2017-09-10	2017	September	2017-09-13	V. cholerae	Ogawa	NA	R	NA	S	NA	NA	S	NA	S	R	R	NA	S	NA	S	NA	NA	R	S	R	R	S	S
2017-1106	1106	1957	M	55	NA	55	Sana'a City	NA	NA	2017-09-10	2017-09-10	2017	September	2017-09-12	not V. Cholerae		NA	NA	NA	NA	NA	NA	NA	NA	NA	NA	NA	NA	NA	NA	NA	NA	NA	S	S	S	S	S	S
2017-1107	1107	1958	F	14	NA	14	Sana'a City	NA	NA	2017-09-10	2017-09-10	2017	September	2017-09-12	not V. Cholerae		NA	NA	NA	NA	NA	NA	NA	NA	NA	NA	NA	NA	NA	NA	NA	NA	NA	S	S	S	S	S	S
2017-1108	1108	1959	F	29	NA	29	Sana'a City	NA	NA	2017-09-10	2017-09-10	2017	September	2017-09-12	not V. Cholerae		NA	NA	NA	NA	NA	NA	NA	NA	NA	NA	NA	NA	NA	NA	NA	NA	NA	S	S	S	S	S	S
2017-1109	1109	1960	F	40	NA	40	Sana'a City	NA	NA	2017-09-10	2017-09-10	2017	September	2017-09-13	not V. Cholerae		NA	NA	NA	NA	NA	NA	NA	NA	NA	NA	NA	NA	NA	NA	NA	NA	NA	S	S	S	S	S	S
2017-1110	1110	1961	M	30	NA	30	Amran	NA	NA	2017-09-10	2017-09-10	2017	September	2017-09-14	V. cholerae	Ogawa	NA	R	NA	S	NA	NA	M	NA	S	R	R	NA	S	NA	S	NA	NA	R	S	R	R	S	S
2017-1111	1111	1962	F	20	NA	20	Amran	NA	NA	2017-09-10	2017-09-10	2017	September	2017-09-13	not V. Cholerae		NA	NA	NA	NA	NA	NA	NA	NA	NA	NA	NA	NA	NA	NA	NA	NA	NA	S	S	S	S	S	S
2017-1112	1112	1963	F	20	NA	20	Amran	NA	NA	2017-09-10	2017-09-10	2017	September	2017-09-14	V. cholerae	Ogawa	NA	R	NA	S	NA	NA	M	NA	S	R	R	NA	S	NA	S	NA	NA	R	S	R	R	S	S
2017-1113	1113	1964	M	25	NA	25	Sana'a City	NA	NA	2017-09-11	2017-09-11	2017	September	2017-09-13	not V. Cholerae		NA	NA	NA	NA	NA	NA	NA	NA	NA	NA	NA	NA	NA	NA	NA	NA	NA	S	S	S	S	S	S
2017-1114	1114	1965	M	NA	NA	0	Sana'a City	NA	NA	2017-09-11	2017-09-11	2017	September	2017-09-13	not V. Cholerae		NA	NA	NA	NA	NA	NA	NA	NA	NA	NA	NA	NA	NA	NA	NA	NA	NA	S	S	S	S	S	S
2017-1115	1115	1966	F	11	NA	11	Sana'a City	NA	NA	2017-09-11	2017-09-11	2017	September	2017-09-13	not V. Cholerae		NA	NA	NA	NA	NA	NA	NA	NA	NA	NA	NA	NA	NA	NA	NA	NA	NA	S	S	S	S	S	S
2017-1116	1116	1967	F	11	NA	11	Sana'a City	NA	NA	2017-09-11	2017-09-11	2017	September	2017-09-14	not V. Cholerae		NA	NA	NA	NA	NA	NA	NA	NA	NA	NA	NA	NA	NA	NA	NA	NA	NA	S	S	S	S	S	S
2017-1117	1117	1968	F	NA	NA	0	Sana'a City	NA	NA	2017-09-11	2017-09-11	2017	September	2017-09-13	not V. Cholerae		NA	NA	NA	NA	NA	NA	NA	NA	NA	NA	NA	NA	NA	NA	NA	NA	NA	S	S	S	S	S	S
2017-1118	1118	1969	M	NA	NA	0	Sana'a City	NA	NA	2017-09-11	2017-09-11	2017	September	2017-09-13	not V. Cholerae		NA	NA	NA	NA	NA	NA	NA	NA	NA	NA	NA	NA	NA	NA	NA	NA	NA	S	S	S	S	S	S
2017-1119	1119	1970	F	1	NA	1	Amran	NA	NA	2017-09-12	2017-09-12	2017	September	2017-09-14	not V. Cholerae		NA	NA	NA	NA	NA	NA	NA	NA	NA	NA	NA	NA	NA	NA	NA	NA	NA	S	S	S	S	S	S
2017-1120	1120	1971	F	22	NA	22	Amran	NA	NA	2017-09-12	2017-09-12	2017	September	2017-09-14	not V. Cholerae		NA	NA	NA	NA	NA	NA	NA	NA	NA	NA	NA	NA	NA	NA	NA	NA	NA	S	S	S	S	S	S
2017-1121	1121	1972	F	26	NA	26	Amran	NA	NA	2017-09-12	2017-09-12	2017	September	2017-09-14	not V. Cholerae		NA	NA	NA	NA	NA	NA	NA	NA	NA	NA	NA	NA	NA	NA	NA	NA	NA	S	S	S	S	S	S
2017-1122	1122	1973	M	26	NA	26	Sana'a City	NA	NA	2017-09-12	2017-09-12	2017	September	2017-09-16	not V. Cholerae		NA	NA	NA	NA	NA	NA	NA	NA	NA	NA	NA	NA	NA	NA	NA	NA	NA	S	S	S	S	S	S
2017-1123	1123	1974	F	15	NA	15	Sana'a City	NA	NA	2017-09-12	2017-09-12	2017	September	2017-09-16	not V. Cholerae		NA	NA	NA	NA	NA	NA	NA	NA	NA	NA	NA	NA	NA	NA	NA	NA	NA	S	S	S	S	S	S
2017-1124	1124	1975	F	9	NA	9	Sana'a City	NA	NA	2017-09-12	2017-09-12	2017	September	2017-09-14	not V. Cholerae		NA	NA	NA	NA	NA	NA	NA	NA	NA	NA	NA	NA	NA	NA	NA	NA	NA	S	S	S	S	S	S
2017-1125	1125	1976	F	NA	NA	0	Dhamar	NA	NA	2017-09-12	2017-09-12	2017	September	2017-09-14	not V. Cholerae		NA	NA	NA	NA	NA	NA	NA	NA	NA	NA	NA	NA	NA	NA	NA	NA	NA	S	S	S	S	S	S
2017-1126	1126	1977	M	21	NA	21	Sana'a City	NA	NA	2017-09-12	2017-09-12	2017	September	2017-09-16	not V. Cholerae		NA	NA	NA	NA	NA	NA	NA	NA	NA	NA	NA	NA	NA	NA	NA	NA	NA	S	S	S	S	S	S
2017-1127	1127	1978	F	40	NA	40	Sana'a City	NA	NA	2017-09-12	2017-09-12	2017	September	2017-09-16	not V. Cholerae		NA	NA	NA	NA	NA	NA	NA	NA	NA	NA	NA	NA	NA	NA	NA	NA	NA	S	S	S	S	S	S
2017-1128	1128	1979	F	50	NA	50	Sana'a City	NA	NA	2017-09-12	2017-09-12	2017	September	2017-09-16	not V. Cholerae		NA	NA	NA	NA	NA	NA	NA	NA	NA	NA	NA	NA	NA	NA	NA	NA	NA	S	S	S	S	S	S
2017-1129	1129	1980	F	36	NA	36	Sana'a City	NA	NA	2017-09-12	2017-09-12	2017	September	2017-09-16	not V. Cholerae		NA	NA	NA	NA	NA	NA	NA	NA	NA	NA	NA	NA	NA	NA	NA	NA	NA	S	S	S	S	S	S
2017-1130	1130	1981	M	45	NA	45	Sana'a City	NA	NA	2017-09-12	2017-09-12	2017	September	2017-09-16	not V. Cholerae		NA	NA	NA	NA	NA	NA	NA	NA	NA	NA	NA	NA	NA	NA	NA	NA	NA	S	S	S	S	S	S
2017-1131	1131	1982	F	23	NA	23	Raymah	NA	NA	2017-09-14	2017-09-14	2017	September	2017-09-18	not V. Cholerae		NA	NA	NA	NA	NA	NA	NA	NA	NA	NA	NA	NA	NA	NA	NA	NA	NA	S	S	S	S	S	S
2017-1132	1132	1983	M	9	NA	9	Raymah	NA	NA	2017-09-14	2017-09-14	2017	September	2017-09-17	not V. Cholerae		NA	NA	NA	NA	NA	NA	NA	NA	NA	NA	NA	NA	NA	NA	NA	NA	NA	S	S	S	S	S	S
2017-1133	1133	1984	F	55	NA	55	Raymah	NA	NA	2017-09-14	2017-09-14	2017	September	2017-09-18	not V. Cholerae		NA	NA	NA	NA	NA	NA	NA	NA	NA	NA	NA	NA	NA	NA	NA	NA	NA	S	S	S	S	S	S
2017-1134	1134	1985	F	45	NA	45	Sana'a City	NA	NA	2017-09-14	2017-09-14	2017	September	2017-09-18	not V. Cholerae		NA	NA	NA	NA	NA	NA	NA	NA	NA	NA	NA	NA	NA	NA	NA	NA	NA	S	S	S	S	S	S
2017-1135	1135	1986	F	50	NA	50	Sana'a City	NA	NA	2017-09-14	2017-09-14	2017	September	2017-09-18	not V. Cholerae		NA	NA	NA	NA	NA	NA	NA	NA	NA	NA	NA	NA	NA	NA	NA	NA	NA	S	S	S	S	S	S
2017-1136	1136	1987	F	28	NA	28	Sana'a City	NA	NA	2017-09-14	2017-09-14	2017	September	2017-09-18	not V. Cholerae		NA	NA	NA	NA	NA	NA	NA	NA	NA	NA	NA	NA	NA	NA	NA	NA	NA	S	S	S	S	S	S
2017-1137	1137	1988	F	20	NA	20	Sana'a City	NA	NA	2017-09-14	2017-09-14	2017	September	2017-09-17	not V. Cholerae		NA	NA	NA	NA	NA	NA	NA	NA	NA	NA	NA	NA	NA	NA	NA	NA	NA	S	S	S	S	S	S
2017-1138	1138	1989	M	19	NA	19	Sana'a City	NA	NA	2017-09-14	2017-09-14	2017	September	2017-09-17	not V. Cholerae		NA	NA	NA	NA	NA	NA	NA	NA	NA	NA	NA	NA	NA	NA	NA	NA	NA	S	S	S	S	S	S
2017-1139	1139	1990	F	70	NA	70	Sana'a City	NA	NA	2017-09-14	2017-09-14	2017	September	2017-09-18	not V. Cholerae		NA	NA	NA	NA	NA	NA	NA	NA	NA	NA	NA	NA	NA	NA	NA	NA	NA	S	S	S	S	S	S
2017-1140	1140	1991	F	55	NA	55	Sana'a City	NA	NA	2017-09-14	2017-09-14	2017	September	2017-09-18	V. cholerae	Ogawa	NA	R	NA	S	S	NA	M	S	S	R	R	NA	S	NA	S	NA	NA	R	S	R	R	S	S
2017-1141	1141	1992	M	20	NA	20	Sana'a City	NA	NA	2017-09-14	2017-09-14	2017	September	2017-09-17	not V. Cholerae		NA	NA	NA	NA	NA	NA	NA	NA	NA	NA	NA	NA	NA	NA	NA	NA	NA	S	S	S	S	S	S
2017-1142	1142	1993	M	65	NA	65	Sana'a City	NA	NA	2017-09-14	2017-09-14	2017	September	2017-09-18	not V. Cholerae		NA	NA	NA	NA	NA	NA	NA	NA	NA	NA	NA	NA	NA	NA	NA	NA	NA	S	S	S	S	S	S
2017-1143	1143	1994	F	11	NA	11	Sana'a City	NA	NA	2017-09-14	2017-09-14	2017	September	2017-09-18	not V. Cholerae		NA	NA	NA	NA	NA	NA	NA	NA	NA	NA	NA	NA	NA	NA	NA	NA	NA	S	S	S	S	S	S
2017-1144	1144	1995	F	45	NA	45	Sana'a City	NA	NA	2017-09-14	2017-09-14	2017	September	2017-09-17	not V. Cholerae		NA	NA	NA	NA	NA	NA	NA	NA	NA	NA	NA	NA	NA	NA	NA	NA	NA	S	S	S	S	S	S
2017-1145	1145	1996	M	50	NA	50	Sana'a City	NA	NA	2017-09-14	2017-09-14	2017	September	2017-09-18	not V. Cholerae		NA	NA	NA	NA	NA	NA	NA	NA	NA	NA	NA	NA	NA	NA	NA	NA	NA	S	S	S	S	S	S
2017-1146	1146	1997	F	11	NA	11	Sana'a City	NA	NA	2017-09-14	2017-09-14	2017	September	2017-09-17	not V. Cholerae		NA	NA	NA	NA	NA	NA	NA	NA	NA	NA	NA	NA	NA	NA	NA	NA	NA	S	S	S	S	S	S
2017-1147	1147	1998	M	21	NA	21	Sana'a City	NA	NA	2017-09-14	2017-09-14	2017	September	2017-09-17	not V. Cholerae		NA	NA	NA	NA	NA	NA	NA	NA	NA	NA	NA	NA	NA	NA	NA	NA	NA	S	S	S	S	S	S
2017-1148	1148	1999	M	20	NA	20	Sana'a City	NA	NA	2017-09-14	2017-09-14	2017	September	2017-09-18	not V. Cholerae		NA	NA	NA	NA	NA	NA	NA	NA	NA	NA	NA	NA	NA	NA	NA	NA	NA	S	S	S	S	S	S
2017-1149	1149	2000	M	37	NA	37	Sana'a City	NA	NA	2017-09-14	2017-09-14	2017	September	2017-09-19	not V. Cholerae		NA	NA	NA	NA	NA	NA	NA	NA	NA	NA	NA	NA	NA	NA	NA	NA	NA	S	S	S	S	S	S
2017-1150	1150	2001	F	30	NA	30	Sana'a City	NA	NA	2017-09-14	2017-09-14	2017	September	2017-09-18	not V. Cholerae		NA	NA	NA	NA	NA	NA	NA	NA	NA	NA	NA	NA	NA	NA	NA	NA	NA	S	S	S	S	S	S
2017-1151	1151	2002	F	50	NA	50	Ad Dali	NA	NA	2017-09-16	2017-09-16	2017	September	2017-09-19	not V. Cholerae		NA	NA	NA	NA	NA	NA	NA	NA	NA	NA	NA	NA	NA	NA	NA	NA	NA	S	S	S	S	S	S
2017-1152	1152	2003	F	2	NA	2	Ad Dali	NA	NA	2017-09-16	2017-09-16	2017	September	2017-09-20	not V. Cholerae		NA	NA	NA	NA	NA	NA	NA	NA	NA	NA	NA	NA	NA	NA	NA	NA	NA	S	S	S	S	S	S
2017-1153	1153	2004	F	7	NA	7	Ad Dali	NA	NA	2017-09-16	2017-09-16	2017	September	2017-09-20	not V. Cholerae		NA	NA	NA	NA	NA	NA	NA	NA	NA	NA	NA	NA	NA	NA	NA	NA	NA	S	S	S	S	S	S
2017-1154	1154	2005	F	70	NA	70	Ibb	NA	NA	2017-09-16	2017-09-16	2017	September	2017-09-20	not V. Cholerae		NA	NA	NA	NA	NA	NA	NA	NA	NA	NA	NA	NA	NA	NA	NA	NA	NA	S	S	S	S	S	S
2017-1155	1155	2006	M	35	NA	35	Hadhramaut	NA	NA	2017-09-16	2017-09-16	2017	September	2017-09-20	not V. Cholerae		NA	NA	NA	NA	NA	NA	NA	NA	NA	NA	NA	NA	NA	NA	NA	NA	NA	S	S	S	S	S	S
2017-1156	1156	2007	F	45	NA	45	Raymah	NA	NA	2017-09-16	2017-09-16	2017	September	2017-09-20	not V. Cholerae		NA	NA	NA	NA	NA	NA	NA	NA	NA	NA	NA	NA	NA	NA	NA	NA	NA	S	S	S	S	S	S
2017-1157	1157	2008	F	35	NA	35	Raymah	NA	NA	2017-09-16	2017-09-16	2017	September	2017-09-19	not V. Cholerae		NA	NA	NA	NA	NA	NA	NA	NA	NA	NA	NA	NA	NA	NA	NA	NA	NA	S	S	S	S	S	S
2017-1158	1158	2009	F	65	NA	65	Sana'a City	NA	NA	2017-09-16	2017-09-16	2017	September	2017-09-19	not V. Cholerae		NA	NA	NA	NA	NA	NA	NA	NA	NA	NA	NA	NA	NA	NA	NA	NA	NA	S	S	S	S	S	S
2017-1159	1159	2010	F	27	NA	27	Sana'a City	NA	NA	2017-09-16	2017-09-16	2017	September	2017-09-19	not V. Cholerae		NA	NA	NA	NA	NA	NA	NA	NA	NA	NA	NA	NA	NA	NA	NA	NA	NA	S	S	S	S	S	S
2017-1160	1160	2011	F	27	NA	27	Sana'a City	NA	NA	2017-09-16	2017-09-16	2017	September	2017-09-19	not V. Cholerae		NA	NA	NA	NA	NA	NA	NA	NA	NA	NA	NA	NA	NA	NA	NA	NA	NA	S	S	S	S	S	S
2017-1161	1161	2012	F	35	NA	35	Sana'a City	NA	NA	2017-09-16	2017-09-16	2017	September	2017-09-20	not V. Cholerae		NA	NA	NA	NA	NA	NA	NA	NA	NA	NA	NA	NA	NA	NA	NA	NA	NA	S	S	S	S	S	S
2017-1162	1162	2013	F	70	NA	70	Sana'a City	NA	NA	2017-09-16	2017-09-16	2017	September	2017-09-19	not V. Cholerae		NA	NA	NA	NA	NA	NA	NA	NA	NA	NA	NA	NA	NA	NA	NA	NA	NA	S	S	S	S	S	S
2017-1163	1163	2014	M	4	NA	4	Sana'a City	NA	NA	2017-09-16	2017-09-16	2017	September	2017-09-20	V. cholerae	Ogawa	NA	R	NA	S	S	NA	S	NA	S	R	R	NA	S	S	S	NA	NA	R	S	R	R	S	S
2017-1164	1164	2015	F	40	NA	40	Sana'a City	NA	NA	2017-09-16	2017-09-16	2017	September	2017-09-19	not V. Cholerae		NA	NA	NA	NA	NA	NA	NA	NA	NA	NA	NA	NA	NA	NA	NA	NA	NA	S	S	S	S	S	S
2017-1165	1165	2016	M	10	NA	10	Sana'a City	NA	NA	2017-09-18	2017-09-18	2017	September	2017-09-21	not V. Cholerae		NA	NA	NA	NA	NA	NA	NA	NA	NA	NA	NA	NA	NA	NA	NA	NA	NA	S	S	S	S	S	S
2017-1166	1166	2017	F	NA	NA	0	Ibb	NA	NA	2017-09-18	2017-09-18	2017	September	2017-09-21	not V. Cholerae		NA	NA	NA	NA	NA	NA	NA	NA	NA	NA	NA	NA	NA	NA	NA	NA	NA	S	S	S	S	S	S
2017-1167	1167	2018	F	23	NA	23	Sana'a City	NA	NA	2017-09-18	2017-09-18	2017	September	2017-09-21	not V. Cholerae		NA	NA	NA	NA	NA	NA	NA	NA	NA	NA	NA	NA	NA	NA	NA	NA	NA	S	S	S	S	S	S
2017-1168	1168	2019	M	5	NA	5	Sana'a City	NA	NA	2017-09-18	2017-09-18	2017	September	2017-09-21	not V. Cholerae		NA	NA	NA	NA	NA	NA	NA	NA	NA	NA	NA	NA	NA	NA	NA	NA	NA	S	S	S	S	S	S
2017-1169	1169	2020	M	60	NA	60	Sana'a City	NA	NA	2017-09-18	2017-09-18	2017	September	2017-09-21	not V. Cholerae		NA	NA	NA	NA	NA	NA	NA	NA	NA	NA	NA	NA	NA	NA	NA	NA	NA	S	S	S	S	S	S
2017-1170	1170	2021	F	28	NA	28	Sana'a City	NA	NA	2017-09-18	2017-09-18	2017	September	2017-09-21	not V. Cholerae		NA	NA	NA	NA	NA	NA	NA	NA	NA	NA	NA	NA	NA	NA	NA	NA	NA	S	S	S	S	S	S
2017-1171	1171	2022	M	20	NA	20	Sana'a City	NA	NA	2017-09-18	2017-09-18	2017	September	2017-09-21	not V. Cholerae		NA	NA	NA	NA	NA	NA	NA	NA	NA	NA	NA	NA	NA	NA	NA	NA	NA	S	S	S	S	S	S
2017-1172	1172	2023	M	12	NA	12	Sana'a City	NA	NA	2017-09-18	2017-09-18	2017	September	2017-09-21	not V. Cholerae		NA	NA	NA	NA	NA	NA	NA	NA	NA	NA	NA	NA	NA	NA	NA	NA	NA	S	S	S	S	S	S
2017-1173	1173	2024	F	1	NA	1	Amran	NA	NA	2017-09-18	2017-09-18	2017	September	2017-09-20	not V. Cholerae		NA	NA	NA	NA	NA	NA	NA	NA	NA	NA	NA	NA	NA	NA	NA	NA	NA	S	S	S	S	S	S
2017-1174	1174	2025	F	40	NA	40	Sana'a City	NA	NA	2017-09-19	2017-09-19	2017	September	2017-09-21	not V. Cholerae		NA	NA	NA	NA	NA	NA	NA	NA	NA	NA	NA	NA	NA	NA	NA	NA	NA	S	S	S	S	S	S
2017-1175	1175	2026	F	80	NA	80	Sana'a City	NA	NA	2017-09-19	2017-09-19	2017	September	2017-09-21	not V. Cholerae		NA	NA	NA	NA	NA	NA	NA	NA	NA	NA	NA	NA	NA	NA	NA	NA	NA	S	S	S	S	S	S
2017-1176	1176	2027	F	85	NA	85	Sana'a City	NA	NA	2017-09-19	2017-09-19	2017	September	2017-09-21	not V. Cholerae		NA	NA	NA	NA	NA	NA	NA	NA	NA	NA	NA	NA	NA	NA	NA	NA	NA	S	S	S	S	S	S
2017-1177	1177	2028	F	45	NA	45	Al Mahwit	NA	NA	2017-09-19	2017-09-19	2017	September	2017-09-22	not V. Cholerae		NA	NA	NA	NA	NA	NA	NA	NA	NA	NA	NA	NA	NA	NA	NA	NA	NA	S	S	S	S	S	S
2017-1178	1178	2029	F	NA	NA	0	Al Mahwit	NA	NA	2017-09-19	2017-09-19	2017	September	2017-09-22	not V. Cholerae		NA	NA	NA	NA	NA	NA	NA	NA	NA	NA	NA	NA	NA	NA	NA	NA	NA	S	S	S	S	S	S
2017-1179	1179	2030	F	35	NA	35	Al Mahwit	NA	NA	2017-09-19	2017-09-19	2017	September	2017-09-22	not V. Cholerae		NA	NA	NA	NA	NA	NA	NA	NA	NA	NA	NA	NA	NA	NA	NA	NA	NA	S	S	S	S	S	S
2017-1180	1180	2031	F	60	NA	60	Sana'a City	NA	NA	2017-09-19	2017-09-19	2017	September	2017-09-21	not V. Cholerae		NA	NA	NA	NA	NA	NA	NA	NA	NA	NA	NA	NA	NA	NA	NA	NA	NA	S	S	S	S	S	S
2017-1181	1181	2032	F	NA	NA	0	Sana'a City	NA	NA	2017-09-19	2017-09-19	2017	September	2017-09-22	not V. Cholerae		NA	NA	NA	NA	NA	NA	NA	NA	NA	NA	NA	NA	NA	NA	NA	NA	NA	S	S	S	S	S	S
2017-1182	1182	2033	F	26	NA	26	Sana'a City	NA	NA	2017-09-19	2017-09-19	2017	September	2017-09-22	not V. Cholerae		NA	NA	NA	NA	NA	NA	NA	NA	NA	NA	NA	NA	NA	NA	NA	NA	NA	S	S	S	S	S	S
2017-1183	1183	2034	M	4	NA	4	Amran	NA	NA	2017-09-20	2017-09-20	2017	September	2017-09-25	not V. Cholerae		NA	NA	NA	NA	NA	NA	NA	NA	NA	NA	NA	NA	NA	NA	NA	NA	NA	S	S	S	S	S	S
2017-1184	1184	2035	M	32	NA	32	Amran	NA	NA	2017-09-20	2017-09-20	2017	September	2017-09-23	not V. Cholerae		NA	NA	NA	NA	NA	NA	NA	NA	NA	NA	NA	NA	NA	NA	NA	NA	NA	S	S	S	S	S	S
2017-1185	1185	2036	M	1	NA	1	Ad Dali	NA	NA	2017-09-21	2017-09-21	2017	September	2017-09-24	not V. Cholerae		NA	NA	NA	NA	NA	NA	NA	NA	NA	NA	NA	NA	NA	NA	NA	NA	NA	S	S	S	S	S	S
2017-1186	1186	2037	M	50	NA	50	Ad Dali	NA	NA	2017-09-21	2017-09-21	2017	September	2017-09-25	not V. Cholerae		NA	NA	NA	NA	NA	NA	NA	NA	NA	NA	NA	NA	NA	NA	NA	NA	NA	S	S	S	S	S	S
2017-1187	1187	2038	F	45	NA	45	Sana'a City	NA	NA	2017-09-21	2017-09-21	2017	September	2017-09-25	V. cholerae	Ogawa	NA	R	NA	S	NA	NA	NA	NA	S	R	R	NA	S	S	NA	NA	NA	R	S	R	R	S	S
2017-1188	1188	2039	F	7	NA	7	Sana'a City	NA	NA	2017-09-21	2017-09-21	2017	September	2017-09-24	not V. Cholerae		NA	NA	NA	NA	NA	NA	NA	NA	NA	NA	NA	NA	NA	NA	NA	NA	NA	S	S	S	S	S	S
2017-1189	1189	2040	F	47	NA	47	Sana'a City	NA	NA	2017-09-21	2017-09-21	2017	September	2017-09-23	not V. Cholerae		NA	NA	NA	NA	NA	NA	NA	NA	NA	NA	NA	NA	NA	NA	NA	NA	NA	S	S	S	S	S	S
2017-1190	1190	2041	M	10	NA	10	Sana'a City	NA	NA	2017-09-21	2017-09-21	2017	September	2017-09-24	not V. Cholerae		NA	NA	NA	NA	NA	NA	NA	NA	NA	NA	NA	NA	NA	NA	NA	NA	NA	S	S	S	S	S	S
2017-1191	1191	2042	F	6	NA	6	Hajjah	NA	NA	2017-09-24	2017-09-24	2017	September	2017-09-26	not V. Cholerae		NA	NA	NA	NA	NA	NA	NA	NA	NA	NA	NA	NA	NA	NA	NA	NA	NA	S	S	S	S	S	S
2017-1192	1192	2043	F	2	NA	2	Ad Dali	NA	NA	2017-09-24	2017-09-24	2017	September	2017-09-27	not V. Cholerae		NA	NA	NA	NA	NA	NA	NA	NA	NA	NA	NA	NA	NA	NA	NA	NA	NA	S	S	S	S	S	S
2017-1193	1193	2044	F	65	NA	65	Ad Dali	NA	NA	2017-09-24	2017-09-24	2017	September	2017-09-27	not V. Cholerae		NA	NA	NA	NA	NA	NA	NA	NA	NA	NA	NA	NA	NA	NA	NA	NA	NA	S	S	S	S	S	S
2017-1194	1194	2045	F	7	NA	7	Sana'a City	NA	NA	2017-09-24	2017-09-24	2017	September	2017-09-27	not V. Cholerae		NA	NA	NA	NA	NA	NA	NA	NA	NA	NA	NA	NA	NA	NA	NA	NA	NA	S	S	S	S	S	S
2017-1195	1195	2046	F	49	NA	49	Sana'a City	NA	NA	2017-09-24	2017-09-24	2017	September	2017-09-29	V. cholerae	Ogawa	NA	R	NA	S	S	NA	NA	NA	S	R	R	NA	S	S	NA	NA	NA	R	S	R	R	S	S
2017-1196	1196	2047	F	50	NA	50	Sana'a City	NA	NA	2017-09-24	2017-09-24	2017	September	2017-09-26	not V. Cholerae		NA	NA	NA	NA	NA	NA	NA	NA	NA	NA	NA	NA	NA	NA	NA	NA	NA	S	S	S	S	S	S
2017-1197	1197	2048	F	28	NA	28	Amran	NA	NA	2017-09-24	2017-09-24	2017	September	2017-09-27	not V. Cholerae		NA	NA	NA	NA	NA	NA	NA	NA	NA	NA	NA	NA	NA	NA	NA	NA	NA	S	S	S	S	S	S
2017-1198	1198	2049	F	60	NA	60	Sana'a City	NA	NA	2017-09-25	2017-09-25	2017	September	2017-09-29	V. cholerae	Ogawa	NA	R	NA	S	S	NA	S	NA	S	R	R	NA	S	S	S	NA	NA	R	S	R	R	S	S
2017-1199	1199	2050	F	11	NA	11	Hajjah	NA	NA	2017-09-25	2017-09-25	2017	September	2017-09-27	not V. Cholerae		NA	NA	NA	NA	NA	NA	NA	NA	NA	NA	NA	NA	NA	NA	NA	NA	NA	S	S	S	S	S	S
2017-1200	1200	2051	M	19	NA	19	Hajjah	NA	NA	2017-09-25	2017-09-25	2017	September	2017-09-30	V. cholerae	Ogawa	NA	R	NA	S	S	NA	NA	NA	S	R	R	NA	S	S	NA	NA	NA	R	S	R	R	S	S
2017-1201	1201	2052	M	40	NA	40	Hajjah	NA	NA	2017-09-25	2017-09-25	2017	September	2017-09-30	V. cholerae	Ogawa	NA	R	NA	S	S	NA	NA	NA	S	R	R	NA	S	S	NA	NA	NA	R	S	R	R	S	S
2017-1202	1202	2053	F	30	NA	30	Hajjah	NA	NA	2017-09-25	2017-09-25	2017	September	2017-09-30	V. cholerae	Ogawa	NA	R	NA	R	R	NA	NA	NA	R	R	R	NA	R	NA	NA	NA	NA	R	S	R	R	S	R
2017-1203	1203	2054	F	44	NA	44	Amran	NA	NA	2017-09-26	2017-09-26	2017	September	2017-10-01	not V. Cholerae		NA	NA	NA	NA	NA	NA	NA	NA	NA	NA	NA	NA	NA	NA	NA	NA	NA	S	S	S	S	S	S
2017-1204	1204	2055	F	30	NA	30	Amran	NA	NA	2017-09-26	2017-09-26	2017	September	2017-09-28	not V. Cholerae		NA	NA	NA	NA	NA	NA	NA	NA	NA	NA	NA	NA	NA	NA	NA	NA	NA	S	S	S	S	S	S
2017-1205	1205	2056	F	65	NA	65	Amran	NA	NA	2017-09-26	2017-09-26	2017	September	2017-09-28	not V. Cholerae		NA	NA	NA	NA	NA	NA	NA	NA	NA	NA	NA	NA	NA	NA	NA	NA	NA	S	S	S	S	S	S
2017-1206	1206	2057	F	25	NA	25	Amran	NA	NA	2017-09-26	2017-09-26	2017	September	2017-09-29	not V. Cholerae		NA	NA	NA	NA	NA	NA	NA	NA	NA	NA	NA	NA	NA	NA	NA	NA	NA	S	S	S	S	S	S
2017-1207	1207	2058	F	22	NA	22	Amran	NA	NA	2017-09-26	2017-09-26	2017	September	2017-09-29	not V. Cholerae		NA	NA	NA	NA	NA	NA	NA	NA	NA	NA	NA	NA	NA	NA	NA	NA	NA	S	S	S	S	S	S
2017-1208	1208	2059	F	19	NA	19	Sana'a City	NA	NA	2017-09-27	2017-09-27	2017	September	2017-09-29	not V. Cholerae		NA	NA	NA	NA	NA	NA	NA	NA	NA	NA	NA	NA	NA	NA	NA	NA	NA	S	S	S	S	S	S
2017-1209	1209	2060	M	40	NA	40	Sana'a City	NA	NA	2017-09-27	2017-09-27	2017	September	2017-09-29	not V. Cholerae		NA	NA	NA	NA	NA	NA	NA	NA	NA	NA	NA	NA	NA	NA	NA	NA	NA	S	S	S	S	S	S
2017-1210	1210	2061	M	55	NA	55	Sana'a	NA	NA	2017-09-27	2017-09-27	2017	September	2017-09-29	not V. Cholerae		NA	NA	NA	NA	NA	NA	NA	NA	NA	NA	NA	NA	NA	NA	NA	NA	NA	S	S	S	S	S	S
2017-1211	1211	2062	M	7	NA	7	Sana'a City	NA	NA	2017-09-27	2017-09-27	2017	September	2017-09-30	not V. Cholerae		NA	NA	NA	NA	NA	NA	NA	NA	NA	NA	NA	NA	NA	NA	NA	NA	NA	S	S	S	S	S	S
2017-1212	1212	2063	F	28	NA	28	Sana'a City	NA	NA	2017-09-27	2017-09-27	2017	September	2017-10-05	V. cholerae	Ogawa	NA	R	NA	S	NA	NA	NA	S	S	R	R	S	S	S	NA	NA	NA	R	S	R	R	S	S
2017-1213	1213	2064	M	13	NA	13	Ibb	NA	NA	2017-09-28	2017-09-28	2017	September	2017-10-01	not V. Cholerae		NA	NA	NA	NA	NA	NA	NA	NA	NA	NA	NA	NA	NA	NA	NA	NA	NA	S	S	S	S	S	S
2017-1214	1214	2065	F	50	NA	50	Amran	NA	NA	2017-09-28	2017-09-28	2017	September	2017-10-01	not V. Cholerae		NA	NA	NA	NA	NA	NA	NA	NA	NA	NA	NA	NA	NA	NA	NA	NA	NA	S	S	S	S	S	S
2017-1215	1215	2066	F	27	NA	27	Hajjah	NA	NA	2017-09-28	2017-09-28	2017	September	2017-10-01	not V. Cholerae		NA	NA	NA	NA	NA	NA	NA	NA	NA	NA	NA	NA	NA	NA	NA	NA	NA	S	S	S	S	S	S
2017-1216	1216	2067	F	55	NA	55	Amran	NA	NA	2017-09-28	2017-09-28	2017	September	2017-10-01	not V. Cholerae		NA	NA	NA	NA	NA	NA	NA	NA	NA	NA	NA	NA	NA	NA	NA	NA	NA	S	S	S	S	S	S
2017-1217	1217	2068	F	45	NA	45	Sana'a City	NA	NA	2017-09-30	2017-09-30	2017	September	2017-10-03	not V. Cholerae		NA	NA	NA	NA	NA	NA	NA	NA	NA	NA	NA	NA	NA	NA	NA	NA	NA	S	S	S	S	S	S
2017-1218	1218	2069	F	25	NA	25	Hajjah	NA	NA	2017-10-01	2017-10-01	2017	October	2017-10-03	not V. Cholerae		NA	NA	NA	NA	NA	NA	NA	NA	NA	NA	NA	NA	NA	NA	NA	NA	NA	S	S	S	S	S	S
2017-1219	1219	2070	M	3	NA	3	Ad Dali	NA	NA	2017-10-01	2017-10-01	2017	October	2017-10-03	not V. Cholerae		NA	NA	NA	NA	NA	NA	NA	NA	NA	NA	NA	NA	NA	NA	NA	NA	NA	S	S	S	S	S	S
2017-1220	1220	2071	F	36	NA	36	Ad Dali	NA	NA	2017-10-01	2017-10-01	2017	October	2017-10-03	not V. Cholerae		NA	NA	NA	NA	NA	NA	NA	NA	NA	NA	NA	NA	NA	NA	NA	NA	NA	S	S	S	S	S	S
2017-1221	1221	2072	F	11	NA	11	Sana'a City	NA	NA	2017-10-01	2017-10-01	2017	October	2017-10-03	not V. Cholerae		NA	NA	NA	NA	NA	NA	NA	NA	NA	NA	NA	NA	NA	NA	NA	NA	NA	S	S	S	S	S	S
2017-1222	1222	2073	F	NA	NA	0	Sana'a City	NA	NA	2017-10-01	2017-10-01	2017	October	2017-10-05	V. cholerae	Ogawa	NA	R	NA	S	NA	NA	NA	NA	S	R	R	S	S	S	S	NA	NA	R	S	R	R	S	S
2017-1223	1223	2074	F	45	NA	45	Sana'a City	NA	NA	2017-10-01	2017-10-01	2017	October	2017-10-04	not V. Cholerae		NA	NA	NA	NA	NA	NA	NA	NA	NA	NA	NA	NA	NA	NA	NA	NA	NA	S	S	S	S	S	S
2017-1224	1224	2075	F	35	NA	35	Sana'a City	NA	NA	2017-10-01	2017-10-01	2017	October	2017-10-05	V. cholerae	Ogawa	NA	R	NA	S	NA	NA	NA	NA	S	R	R	S	S	S	S	NA	NA	R	S	R	R	S	S
2017-1225	1225	2076	F	45	NA	45	Sana'a City	NA	NA	2017-10-03	2017-10-03	2017	October	2017-10-05	not V. Cholerae		NA	NA	NA	NA	NA	NA	NA	NA	NA	NA	NA	NA	NA	NA	NA	NA	NA	S	S	S	S	S	S
2017-1226	1226	2077	M	35	NA	35	Sana'a City	NA	NA	2017-10-03	2017-10-03	2017	October	2017-10-09	V. cholerae	Ogawa	NA	R	NA	S	NA	NA	NA	S	S	R	R	S	S	S	S	NA	NA	R	S	R	R	S	S
2017-1227	1227	2078	F	40	NA	40	Sana'a City	NA	NA	2017-10-03	2017-10-03	2017	October	2017-10-07	not V. Cholerae		NA	NA	NA	NA	NA	NA	NA	NA	NA	NA	NA	NA	NA	NA	NA	NA	NA	S	S	S	S	S	S
2017-1228	1228	2079	F	57	NA	57	Sana'a City	NA	NA	2017-10-03	2017-10-03	2017	October	2017-10-07	not V. Cholerae		NA	NA	NA	NA	NA	NA	NA	NA	NA	NA	NA	NA	NA	NA	NA	NA	NA	S	S	S	S	S	S
2017-1229	1229	2080	M	NA	NA	0	Amran	NA	NA	2017-10-03	2017-10-03	2017	October	2017-10-07	not V. Cholerae		NA	NA	NA	NA	NA	NA	NA	NA	NA	NA	NA	NA	NA	NA	NA	NA	NA	S	S	S	S	S	S
2017-1230	1230	2081	F	21	NA	21	Sana'a City	NA	NA	2017-10-04	2017-10-04	2017	October	2017-10-07	not V. Cholerae		NA	NA	NA	NA	NA	NA	NA	NA	NA	NA	NA	NA	NA	NA	NA	NA	NA	S	S	S	S	S	S
2017-1231	1231	2082	F	15	NA	15	Hajjah	NA	NA	2017-10-04	2017-10-04	2017	October	2017-10-08	not V. Cholerae		NA	NA	NA	NA	NA	NA	NA	NA	NA	NA	NA	NA	NA	NA	NA	NA	NA	S	S	S	S	S	S
2017-1232	1232	2083	M	7	NA	7	Al Hudayda	NA	NA	2017-10-04	2017-10-04	2017	October	2017-10-07	not V. Cholerae		NA	NA	NA	NA	NA	NA	NA	NA	NA	NA	NA	NA	NA	NA	NA	NA	NA	S	S	S	S	S	S
2017-1233	1233	2084	F	8	NA	8	Hajjah	NA	NA	2017-10-04	2017-10-04	2017	October	2017-10-05	not V. Cholerae		NA	NA	NA	NA	NA	NA	NA	NA	NA	NA	NA	NA	NA	NA	NA	NA	NA	S	S	S	S	S	S
2017-1234	1234	2085	F	5	NA	5	Al Bayda	NA	NA	2017-10-05	2017-10-05	2017	October	2017-10-08	not V. Cholerae		NA	NA	NA	NA	NA	NA	NA	NA	NA	NA	NA	NA	NA	NA	NA	NA	NA	S	S	S	S	S	S
2017-1235	1235	2086	F	9	NA	9	Amran	NA	NA	2017-10-05	2017-10-05	2017	October	2017-10-08	not V. Cholerae		NA	NA	NA	NA	NA	NA	NA	NA	NA	NA	NA	NA	NA	NA	NA	NA	NA	S	S	S	S	S	S
2017-1236	1236	2087	F	11	NA	11	Sana'a City	NA	NA	2017-10-05	2017-10-05	2017	October	2017-10-07	not V. Cholerae		NA	NA	NA	NA	NA	NA	NA	NA	NA	NA	NA	NA	NA	NA	NA	NA	NA	S	S	S	S	S	S
2017-1237	1237	2088	M	6	NA	6	Sana'a City	NA	NA	2017-10-05	2017-10-05	2017	October	2017-10-07	not V. Cholerae		NA	NA	NA	NA	NA	NA	NA	NA	NA	NA	NA	NA	NA	NA	NA	NA	NA	S	S	S	S	S	S
2017-1238	1238	2089	M	5	NA	5	Al Bayda	NA	NA	2017-10-07	2017-10-07	2017	October	2017-10-09	not V. Cholerae		NA	NA	NA	NA	NA	NA	NA	NA	NA	NA	NA	NA	NA	NA	NA	NA	NA	S	S	S	S	S	S
2017-1239	1239	2090	F	3	NA	3	Al Bayda	NA	NA	2017-10-07	2017-10-07	2017	October	2017-10-09	not V. Cholerae		NA	NA	NA	NA	NA	NA	NA	NA	NA	NA	NA	NA	NA	NA	NA	NA	NA	S	S	S	S	S	S
2017-1240	1240	2091	F	NA	NA	0	Sana'a	NA	NA	2017-10-07	2017-10-07	2017	October	2017-10-09	not V. Cholerae		NA	NA	NA	NA	NA	NA	NA	NA	NA	NA	NA	NA	NA	NA	NA	NA	NA	S	S	S	S	S	S
2017-1241	1241	2092	F	15	NA	15	Sana'a	NA	NA	2017-10-07	2017-10-07	2017	October	2017-10-09	not V. Cholerae		NA	NA	NA	NA	NA	NA	NA	NA	NA	NA	NA	NA	NA	NA	NA	NA	NA	S	S	S	S	S	S
2017-1242	1242	2093	F	10	NA	10	Sana'a	NA	NA	2017-10-07	2017-10-07	2017	October	2017-10-09	not V. Cholerae		NA	NA	NA	NA	NA	NA	NA	NA	NA	NA	NA	NA	NA	NA	NA	NA	NA	S	S	S	S	S	S
2017-1243	1243	2094	F	21	NA	21	Sana'a	NA	NA	2017-10-07	2017-10-07	2017	October	2017-10-09	not V. Cholerae		NA	NA	NA	NA	NA	NA	NA	NA	NA	NA	NA	NA	NA	NA	NA	NA	NA	S	S	S	S	S	S
2017-1244	1244	2095	M	15	NA	15	Sana'a	NA	NA	2017-10-07	2017-10-07	2017	October	2017-10-09	not V. Cholerae		NA	NA	NA	NA	NA	NA	NA	NA	NA	NA	NA	NA	NA	NA	NA	NA	NA	S	S	S	S	S	S
2017-1245	1245	2096	M	2	NA	2	Sana'a	NA	NA	2017-10-07	2017-10-07	2017	October	2017-10-09	not V. Cholerae		NA	NA	NA	NA	NA	NA	NA	NA	NA	NA	NA	NA	NA	NA	NA	NA	NA	S	S	S	S	S	S
2017-1246	1246	2097	M	25	NA	25	Sana'a	NA	NA	2017-10-07	2017-10-07	2017	October	2017-10-09	not V. Cholerae		NA	NA	NA	NA	NA	NA	NA	NA	NA	NA	NA	NA	NA	NA	NA	NA	NA	S	S	S	S	S	S
2017-1247	1247	2098	F	60	NA	60	Sana'a	NA	NA	2017-10-07	2017-10-07	2017	October	2017-10-09	not V. Cholerae		NA	NA	NA	NA	NA	NA	NA	NA	NA	NA	NA	NA	NA	NA	NA	NA	NA	S	S	S	S	S	S
2017-1248	1248	2099	M	35	NA	35	Sana'a	NA	NA	2017-10-07	2017-10-07	2017	October	2017-10-09	not V. Cholerae		NA	NA	NA	NA	NA	NA	NA	NA	NA	NA	NA	NA	NA	NA	NA	NA	NA	S	S	S	S	S	S
2017-1249	1249	2100	F	21	NA	21	Sana'a	NA	NA	2017-10-07	2017-10-07	2017	October	2017-10-09	not V. Cholerae		NA	NA	NA	NA	NA	NA	NA	NA	NA	NA	NA	NA	NA	NA	NA	NA	NA	S	S	S	S	S	S
2017-1250	1250	2101	F	70	NA	70	Amran	NA	NA	2017-10-08	2017-10-08	2017	October	2017-10-11	not V. Cholerae		NA	NA	NA	NA	NA	NA	NA	NA	NA	NA	NA	NA	NA	NA	NA	NA	NA	S	S	S	S	S	S
2017-1251	1251	2102	M	12	NA	12	Al Mahwit	NA	NA	2017-10-09	2017-10-09	2017	October	2017-10-11	not V. Cholerae		NA	NA	NA	NA	NA	NA	NA	NA	NA	NA	NA	NA	NA	NA	NA	NA	NA	S	S	S	S	S	S
2017-1252	1252	2103	M	35	NA	35	Al Mahwit	NA	NA	2017-10-09	2017-10-09	2017	October	2017-10-11	not V. Cholerae		NA	NA	NA	NA	NA	NA	NA	NA	NA	NA	NA	NA	NA	NA	NA	NA	NA	S	S	S	S	S	S
2017-1253	1253	2104	F	70	NA	70	Sana'a City	NA	NA	2017-10-09	2017-10-09	2017	October	2017-10-11	not V. Cholerae		NA	NA	NA	NA	NA	NA	NA	NA	NA	NA	NA	NA	NA	NA	NA	NA	NA	S	S	S	S	S	S
2017-1254	1254	2105	M	11	NA	11	Sana'a City	NA	NA	2017-10-09	2017-10-09	2017	October	2017-10-11	not V. Cholerae		NA	NA	NA	NA	NA	NA	NA	NA	NA	NA	NA	NA	NA	NA	NA	NA	NA	S	S	S	S	S	S
2017-1255	1255	2106	F	50	NA	50	Sana'a City	NA	NA	2017-10-09	2017-10-09	2017	October	2017-10-11	not V. Cholerae		NA	NA	NA	NA	NA	NA	NA	NA	NA	NA	NA	NA	NA	NA	NA	NA	NA	S	S	S	S	S	S
2017-1256	1256	2107	M	13	NA	13	Sana'a	NA	NA	2017-10-09	2017-10-09	2017	October	2017-10-11	not V. Cholerae		NA	NA	NA	NA	NA	NA	NA	NA	NA	NA	NA	NA	NA	NA	NA	NA	NA	S	S	S	S	S	S
2017-1257	1257	2108	M	11	NA	11	Sana'a	NA	NA	2017-10-09	2017-10-09	2017	October	2017-10-11	not V. Cholerae		NA	NA	NA	NA	NA	NA	NA	NA	NA	NA	NA	NA	NA	NA	NA	NA	NA	S	S	S	S	S	S
2017-1258	1258	2109	F	35	NA	35	Sana'a	NA	NA	2017-10-09	2017-10-09	2017	October	2017-10-11	not V. Cholerae		NA	NA	NA	NA	NA	NA	NA	NA	NA	NA	NA	NA	NA	NA	NA	NA	NA	S	S	S	S	S	S
2017-1259	1259	2110	M	35	NA	35	Sana'a	NA	NA	2017-10-09	2017-10-09	2017	October	2017-10-11	not V. Cholerae		NA	NA	NA	NA	NA	NA	NA	NA	NA	NA	NA	NA	NA	NA	NA	NA	NA	S	S	S	S	S	S
2017-1260	1260	2111	F	40	NA	40	Sana'a	NA	NA	2017-10-09	2017-10-09	2017	October	2017-10-11	not V. Cholerae		NA	NA	NA	NA	NA	NA	NA	NA	NA	NA	NA	NA	NA	NA	NA	NA	NA	S	S	S	S	S	S
2017-1261	1261	2112	M	4	NA	4	Sana'a	NA	NA	2017-10-10	2017-10-10	2017	October	2017-10-13	not V. Cholerae		NA	NA	NA	NA	NA	NA	NA	NA	NA	NA	NA	NA	NA	NA	NA	NA	NA	S	S	S	S	S	S
2017-1262	1262	2113	F	16	NA	16	Sana'a	NA	NA	2017-10-10	2017-10-10	2017	October	2017-10-13	not V. Cholerae		NA	NA	NA	NA	NA	NA	NA	NA	NA	NA	NA	NA	NA	NA	NA	NA	NA	S	S	S	S	S	S
2017-1263	1263	2114	M	7	NA	7	Al Bayda	NA	NA	2017-10-10	2017-10-10	2017	October	2017-10-13	not V. Cholerae		NA	NA	NA	NA	NA	NA	NA	NA	NA	NA	NA	NA	NA	NA	NA	NA	NA	S	S	S	S	S	S
2017-1264	1264	2115	F	30	NA	30	Al Bayda	NA	NA	2017-10-10	2017-10-10	2017	October	2017-10-14	not V. Cholerae		NA	NA	NA	NA	NA	NA	NA	NA	NA	NA	NA	NA	NA	NA	NA	NA	NA	S	S	S	S	S	S
2017-1265	1265	2116	F	3	NA	3	Al Bayda	NA	NA	2017-10-10	2017-10-10	2017	October	2017-10-14	not V. Cholerae		NA	NA	NA	NA	NA	NA	NA	NA	NA	NA	NA	NA	NA	NA	NA	NA	NA	S	S	S	S	S	S
2017-1266	1266	2117	F	25	NA	25	Al Bayda	NA	NA	2017-10-10	2017-10-10	2017	October	2017-10-13	not V. Cholerae		NA	NA	NA	NA	NA	NA	NA	NA	NA	NA	NA	NA	NA	NA	NA	NA	NA	S	S	S	S	S	S
2017-1267	1267	2118	M	35	NA	35	Al Bayda	NA	NA	2017-10-10	2017-10-10	2017	October	2017-10-13	not V. Cholerae		NA	NA	NA	NA	NA	NA	NA	NA	NA	NA	NA	NA	NA	NA	NA	NA	NA	S	S	S	S	S	S
2017-1268	1268	2119	M	20	NA	20	Al Bayda	NA	NA	2017-10-10	2017-10-10	2017	October	2017-10-14	not V. Cholerae		NA	NA	NA	NA	NA	NA	NA	NA	NA	NA	NA	NA	NA	NA	NA	NA	NA	S	S	S	S	S	S
2017-1269	1269	2120	F	8	NA	8	Al Bayda	NA	NA	2017-10-10	2017-10-10	2017	October	2017-10-13	not V. Cholerae		NA	NA	NA	NA	NA	NA	NA	NA	NA	NA	NA	NA	NA	NA	NA	NA	NA	S	S	S	S	S	S
2017-1270	1270	2121	M	3	NA	3	Al Bayda	NA	NA	2017-10-10	2017-10-10	2017	October	2017-10-14	not V. Cholerae		NA	NA	NA	NA	NA	NA	NA	NA	NA	NA	NA	NA	NA	NA	NA	NA	NA	S	S	S	S	S	S
2017-1271	1271	2122	M	12	NA	12	Al Bayda	NA	NA	2017-10-10	2017-10-10	2017	October	2017-10-12	not V. Cholerae		NA	NA	NA	NA	NA	NA	NA	NA	NA	NA	NA	NA	NA	NA	NA	NA	NA	S	S	S	S	S	S
2017-1272	1272	2123	M	40	NA	40	Al Bayda	NA	NA	2017-10-10	2017-10-10	2017	October	2017-10-12	not V. Cholerae		NA	NA	NA	NA	NA	NA	NA	NA	NA	NA	NA	NA	NA	NA	NA	NA	NA	S	S	S	S	S	S
2017-1273	1273	2124	F	40	NA	40	Al Bayda	NA	NA	2017-10-10	2017-10-10	2017	October	2017-10-12	not V. Cholerae		NA	NA	NA	NA	NA	NA	NA	NA	NA	NA	NA	NA	NA	NA	NA	NA	NA	S	S	S	S	S	S
2017-1274	1274	2125	M	22	NA	22	Al Bayda	NA	NA	2017-10-10	2017-10-10	2017	October	2017-10-13	not V. Cholerae		NA	NA	NA	NA	NA	NA	NA	NA	NA	NA	NA	NA	NA	NA	NA	NA	NA	S	S	S	S	S	S
2017-1275	1275	2126	F	17	NA	17	Sana'a City	NA	NA	2017-10-10	2017-10-10	2017	October	2017-10-13	not V. Cholerae		NA	NA	NA	NA	NA	NA	NA	NA	NA	NA	NA	NA	NA	NA	NA	NA	NA	S	S	S	S	S	S
2017-1276	1276	2127	F	30	NA	30	Sana'a City	NA	NA	2017-10-10	2017-10-10	2017	October	2017-10-13	not V. Cholerae		NA	NA	NA	NA	NA	NA	NA	NA	NA	NA	NA	NA	NA	NA	NA	NA	NA	S	S	S	S	S	S
2017-1277	1277	2128	F	11	NA	11	Sana'a City	NA	NA	2017-10-10	2017-10-10	2017	October	2017-10-13	not V. Cholerae		NA	NA	NA	NA	NA	NA	NA	NA	NA	NA	NA	NA	NA	NA	NA	NA	NA	S	S	S	S	S	S
2017-1278	1278	2129	F	95	NA	95	Sana'a City	NA	NA	2017-10-10	2017-10-10	2017	October	2017-10-13	not V. Cholerae		NA	NA	NA	NA	NA	NA	NA	NA	NA	NA	NA	NA	NA	NA	NA	NA	NA	S	S	S	S	S	S
2017-1279	1279	2130	F	95	NA	95	Sana'a City	NA	NA	2017-10-10	2017-10-10	2017	October	2017-10-12	not V. Cholerae		NA	NA	NA	NA	NA	NA	NA	NA	NA	NA	NA	NA	NA	NA	NA	NA	NA	S	S	S	S	S	S
2017-1280	1280	2131	M	45	NA	45	Sana'a City	NA	NA	2017-10-10	2017-10-10	2017	October	2017-10-13	not V. Cholerae		NA	NA	NA	NA	NA	NA	NA	NA	NA	NA	NA	NA	NA	NA	NA	NA	NA	S	S	S	S	S	S
2017-1281	1281	2132	F	NA	NA	0	Sana'a City	NA	NA	2017-10-10	2017-10-10	2017	October	2017-10-13	not V. Cholerae		NA	NA	NA	NA	NA	NA	NA	NA	NA	NA	NA	NA	NA	NA	NA	NA	NA	S	S	S	S	S	S
2017-1282	1282	2133	M	60	NA	60	Sana'a City	NA	NA	2017-10-10	2017-10-10	2017	October	2017-10-13	not V. Cholerae		NA	NA	NA	NA	NA	NA	NA	NA	NA	NA	NA	NA	NA	NA	NA	NA	NA	S	S	S	S	S	S
2017-1283	1283	2134	F	10	NA	10	Sana'a City	NA	NA	2017-10-10	2017-10-10	2017	October	2017-10-12	not V. Cholerae		NA	NA	NA	NA	NA	NA	NA	NA	NA	NA	NA	NA	NA	NA	NA	NA	NA	S	S	S	S	S	S
2017-1284	1284	2135	M	7	NA	7	Sana'a City	NA	NA	2017-10-10	2017-10-10	2017	October	2017-10-12	not V. Cholerae		NA	NA	NA	NA	NA	NA	NA	NA	NA	NA	NA	NA	NA	NA	NA	NA	NA	S	S	S	S	S	S
2017-1285	1285	2136	M	13	NA	13	Sana'a City	NA	NA	2017-10-10	2017-10-10	2017	October	2017-10-12	not V. Cholerae		NA	NA	NA	NA	NA	NA	NA	NA	NA	NA	NA	NA	NA	NA	NA	NA	NA	S	S	S	S	S	S
2017-1286	1286	2137	F	13	NA	13	Ad Dali	NA	NA	2017-10-11	2017-10-11	2017	October	2017-10-13	not V. Cholerae		NA	NA	NA	NA	NA	NA	NA	NA	NA	NA	NA	NA	NA	NA	NA	NA	NA	S	S	S	S	S	S
2017-1287	1287	2138	M	NA	NA	0	Ad Dali	NA	NA	2017-10-11	2017-10-11	2017	October	2017-10-13	not V. Cholerae		NA	NA	NA	NA	NA	NA	NA	NA	NA	NA	NA	NA	NA	NA	NA	NA	NA	S	S	S	S	S	S
2017-1288	1288	2139	F	NA	NA	0	Ad Dali	NA	NA	2017-10-11	2017-10-11	2017	October	2017-10-13	not V. Cholerae		NA	NA	NA	NA	NA	NA	NA	NA	NA	NA	NA	NA	NA	NA	NA	NA	NA	S	S	S	S	S	S
2017-1289	1289	2140	M	NA	NA	0	Ad Dali	NA	NA	2017-10-11	2017-10-11	2017	October	2017-10-13	not V. Cholerae		NA	NA	NA	NA	NA	NA	NA	NA	NA	NA	NA	NA	NA	NA	NA	NA	NA	S	S	S	S	S	S
2017-1290	1290	2141	F	35	NA	35	Ibb	NA	NA	2017-10-11	2017-10-11	2017	October	2017-10-13	not V. Cholerae		NA	NA	NA	NA	NA	NA	NA	NA	NA	NA	NA	NA	NA	NA	NA	NA	NA	S	S	S	S	S	S
2017-1291	1291	2142	F	NA	NA	0	Ibb	NA	NA	2017-10-11	2017-10-11	2017	October	2017-10-15	not V. Cholerae		NA	NA	NA	NA	NA	NA	NA	NA	NA	NA	NA	NA	NA	NA	NA	NA	NA	S	S	S	S	S	S
2017-1292	1292	2143	F	9	NA	9	Taizz	NA	NA	2017-10-11	2017-10-11	2017	October	2017-10-13	not V. Cholerae		NA	NA	NA	NA	NA	NA	NA	NA	NA	NA	NA	NA	NA	NA	NA	NA	NA	S	S	S	S	S	S
2017-1293	1293	2144	M	3	NA	3	Ibb	NA	NA	2017-10-11	2017-10-11	2017	October	2017-10-15	not V. Cholerae		NA	NA	NA	NA	NA	NA	NA	NA	NA	NA	NA	NA	NA	NA	NA	NA	NA	S	S	S	S	S	S
2017-1294	1294	2145	M	4	NA	4	Ibb	NA	NA	2017-10-11	2017-10-11	2017	October	2017-10-14	not V. Cholerae		NA	NA	NA	NA	NA	NA	NA	NA	NA	NA	NA	NA	NA	NA	NA	NA	NA	S	S	S	S	S	S
2017-1295	1295	2146	M	26	NA	26	Ibb	NA	NA	2017-10-11	2017-10-11	2017	October	2017-10-13	not V. Cholerae		NA	NA	NA	NA	NA	NA	NA	NA	NA	NA	NA	NA	NA	NA	NA	NA	NA	S	S	S	S	S	S
2017-1296	1296	2147	F	7	NA	7	Sana'a City	NA	NA	2017-10-11	2017-10-11	2017	October	2017-10-13	not V. Cholerae		NA	NA	NA	NA	NA	NA	NA	NA	NA	NA	NA	NA	NA	NA	NA	NA	NA	S	S	S	S	S	S
2017-1297	1297	2148	M	35	NA	35	Amran	NA	NA	2017-10-11	2017-10-11	2017	October	2017-10-13	not V. Cholerae		NA	NA	NA	NA	NA	NA	NA	NA	NA	NA	NA	NA	NA	NA	NA	NA	NA	S	S	S	S	S	S
2017-1298	1298	2149	F	10	NA	10	Sana'a City	NA	NA	2017-10-12	2017-10-12	2017	October	2017-10-16	not V. Cholerae		NA	NA	NA	NA	NA	NA	NA	NA	NA	NA	NA	NA	NA	NA	NA	NA	NA	S	S	S	S	S	S
2017-1299	1299	2150	F	16	NA	16	Sana'a City	NA	NA	2017-10-12	2017-10-12	2017	October	2017-10-16	not V. Cholerae		NA	NA	NA	NA	NA	NA	NA	NA	NA	NA	NA	NA	NA	NA	NA	NA	NA	S	S	S	S	S	S
2017-1300	1300	2151	M	25	NA	25	Sana'a City	NA	NA	2017-10-12	2017-10-12	2017	October	2017-10-16	not V. Cholerae		NA	NA	NA	NA	NA	NA	NA	NA	NA	NA	NA	NA	NA	NA	NA	NA	NA	S	S	S	S	S	S
2017-1301	1301	2152	F	50	NA	50	Sana'a City	NA	NA	2017-10-12	2017-10-12	2017	October	2017-10-16	not V. Cholerae		NA	NA	NA	NA	NA	NA	NA	NA	NA	NA	NA	NA	NA	NA	NA	NA	NA	S	S	S	S	S	S
2017-1302	1302	2153	F	14	NA	14	Ad Dali	NA	NA	2017-10-14	2017-10-14	2017	October	2017-10-16	not V. Cholerae		NA	NA	NA	NA	NA	NA	NA	NA	NA	NA	NA	NA	NA	NA	NA	NA	NA	S	S	S	S	S	S
2017-1303	1303	2154	F	17	NA	17	Ad Dali	NA	NA	2017-10-14	2017-10-14	2017	October	2017-10-16	not V. Cholerae		NA	NA	NA	NA	NA	NA	NA	NA	NA	NA	NA	NA	NA	NA	NA	NA	NA	S	S	S	S	S	S
2017-1304	1304	2155	M	20	NA	20	Ad Dali	NA	NA	2017-10-14	2017-10-14	2017	October	2017-10-16	not V. Cholerae		NA	NA	NA	NA	NA	NA	NA	NA	NA	NA	NA	NA	NA	NA	NA	NA	NA	S	S	S	S	S	S
2017-1305	1305	2156	F	6	NA	6	Al Bayda	NA	NA	2017-10-15	2017-10-15	2017	October	2017-10-17	not V. Cholerae		NA	NA	NA	NA	NA	NA	NA	NA	NA	NA	NA	NA	NA	NA	NA	NA	NA	S	S	S	S	S	S
2017-1306	1306	2157	F	30	NA	30	Al Bayda	NA	NA	2017-10-15	2017-10-15	2017	October	2017-10-17	not V. Cholerae		NA	NA	NA	NA	NA	NA	NA	NA	NA	NA	NA	NA	NA	NA	NA	NA	NA	S	S	S	S	S	S
2017-1307	1307	2158	F	4	NA	4	Al Bayda	NA	NA	2017-10-15	2017-10-15	2017	October	2017-10-18	not V. Cholerae		NA	NA	NA	NA	NA	NA	NA	NA	NA	NA	NA	NA	NA	NA	NA	NA	NA	S	S	S	S	S	S
2017-1308	1308	2159	M	15	NA	15	Al Bayda	NA	NA	2017-10-15	2017-10-15	2017	October	2017-10-18	not V. Cholerae		NA	NA	NA	NA	NA	NA	NA	NA	NA	NA	NA	NA	NA	NA	NA	NA	NA	S	S	S	S	S	S
2017-1309	1309	2160	F	38	NA	38	Al Bayda	NA	NA	2017-10-15	2017-10-15	2017	October	2017-10-18	not V. Cholerae		NA	NA	NA	NA	NA	NA	NA	NA	NA	NA	NA	NA	NA	NA	NA	NA	NA	S	S	S	S	S	S
2017-1310	1310	2161	F	8	NA	8	Al Bayda	NA	NA	2017-10-15	2017-10-15	2017	October	2017-10-17	not V. Cholerae		NA	NA	NA	NA	NA	NA	NA	NA	NA	NA	NA	NA	NA	NA	NA	NA	NA	S	S	S	S	S	S
2017-1311	1311	2162	F	20	NA	20	Al Bayda	NA	NA	2017-10-15	2017-10-15	2017	October	2017-10-18	not V. Cholerae		NA	NA	NA	NA	NA	NA	NA	NA	NA	NA	NA	NA	NA	NA	NA	NA	NA	S	S	S	S	S	S
2017-1312	1312	2163	M	23	NA	23	Al Bayda	NA	NA	2017-10-15	2017-10-15	2017	October	2017-10-17	not V. Cholerae		NA	NA	NA	NA	NA	NA	NA	NA	NA	NA	NA	NA	NA	NA	NA	NA	NA	S	S	S	S	S	S
2017-1313	1313	2164	F	40	NA	40	Al Bayda	NA	NA	2017-10-15	2017-10-15	2017	October	2017-10-18	not V. Cholerae		NA	NA	NA	NA	NA	NA	NA	NA	NA	NA	NA	NA	NA	NA	NA	NA	NA	S	S	S	S	S	S
2017-1314	1314	2165	F	1	NA	1	Al Bayda	NA	NA	2017-10-15	2017-10-15	2017	October	2017-10-18	not V. Cholerae		NA	NA	NA	NA	NA	NA	NA	NA	NA	NA	NA	NA	NA	NA	NA	NA	NA	S	S	S	S	S	S
2017-1315	1315	2166	M	17	NA	17	Al Bayda	NA	NA	2017-10-15	2017-10-15	2017	October	2017-10-18	not V. Cholerae		NA	NA	NA	NA	NA	NA	NA	NA	NA	NA	NA	NA	NA	NA	NA	NA	NA	S	S	S	S	S	S
2017-1316	1316	2167	M	20	NA	20	Al Bayda	NA	NA	2017-10-15	2017-10-15	2017	October	2017-10-18	not V. Cholerae		NA	NA	NA	NA	NA	NA	NA	NA	NA	NA	NA	NA	NA	NA	NA	NA	NA	S	S	S	S	S	S
2017-1317	1317	2168	M	35	NA	35	Al Bayda	NA	NA	2017-10-15	2017-10-15	2017	October	2017-10-18	not V. Cholerae		NA	NA	NA	NA	NA	NA	NA	NA	NA	NA	NA	NA	NA	NA	NA	NA	NA	S	S	S	S	S	S
2017-1318	1318	2169	F	13	NA	13	Al Bayda	NA	NA	2017-10-15	2017-10-15	2017	October	2017-10-18	not V. Cholerae		NA	NA	NA	NA	NA	NA	NA	NA	NA	NA	NA	NA	NA	NA	NA	NA	NA	S	S	S	S	S	S
2017-1319	1319	2170	F	13	NA	13	Al Bayda	NA	NA	2017-10-15	2017-10-15	2017	October	2017-10-18	not V. Cholerae		NA	NA	NA	NA	NA	NA	NA	NA	NA	NA	NA	NA	NA	NA	NA	NA	NA	S	S	S	S	S	S
2017-1320	1320	2171	F	18	NA	18	Al Bayda	NA	NA	2017-10-15	2017-10-15	2017	October	2017-10-18	not V. Cholerae		NA	NA	NA	NA	NA	NA	NA	NA	NA	NA	NA	NA	NA	NA	NA	NA	NA	S	S	S	S	S	S
2017-1321	1321	2172	F	19	NA	19	Al Bayda	NA	NA	2017-10-15	2017-10-15	2017	October	2017-10-18	not V. Cholerae		NA	NA	NA	NA	NA	NA	NA	NA	NA	NA	NA	NA	NA	NA	NA	NA	NA	S	S	S	S	S	S
2017-1322	1322	2173	M	18	NA	18	Al Bayda	NA	NA	2017-10-15	2017-10-15	2017	October	2017-10-18	not V. Cholerae		NA	NA	NA	NA	NA	NA	NA	NA	NA	NA	NA	NA	NA	NA	NA	NA	NA	S	S	S	S	S	S
2017-1323	1323	2174	M	18	NA	18	Al Bayda	NA	NA	2017-10-15	2017-10-15	2017	October	2017-10-18	not V. Cholerae		NA	NA	NA	NA	NA	NA	NA	NA	NA	NA	NA	NA	NA	NA	NA	NA	NA	S	S	S	S	S	S
2017-1324	1324	2175	M	NA	NA	0	Al Jawf	NA	NA	2017-10-15	2017-10-15	2017	October	2017-10-17	not V. Cholerae		NA	NA	NA	NA	NA	NA	NA	NA	NA	NA	NA	NA	NA	NA	NA	NA	NA	S	S	S	S	S	S
2017-1325	1325	2176	M	30	NA	30	Ibb	NA	NA	2017-10-15	2017-10-15	2017	October	2017-10-17	not V. Cholerae		NA	NA	NA	NA	NA	NA	NA	NA	NA	NA	NA	NA	NA	NA	NA	NA	NA	S	S	S	S	S	S
2017-1326	1326	2177	F	18	NA	18	Ibb	NA	NA	2017-10-15	2017-10-15	2017	October	2017-10-17	not V. Cholerae		NA	NA	NA	NA	NA	NA	NA	NA	NA	NA	NA	NA	NA	NA	NA	NA	NA	S	S	S	S	S	S
2017-1327	1327	2178	M	14	NA	14	Sana'a	NA	NA	2017-10-15	2017-10-15	2017	October	2017-10-17	not V. Cholerae		NA	NA	NA	NA	NA	NA	NA	NA	NA	NA	NA	NA	NA	NA	NA	NA	NA	S	S	S	S	S	S
2017-1328	1328	2179	M	12	NA	12	Sana'a	NA	NA	2017-10-15	2017-10-15	2017	October	2017-10-18	not V. Cholerae		NA	NA	NA	NA	NA	NA	NA	NA	NA	NA	NA	NA	NA	NA	NA	NA	NA	S	S	S	S	S	S
2017-1329	1329	2180	F	35	NA	35	Sana'a	NA	NA	2017-10-15	2017-10-15	2017	October	2017-10-18	not V. Cholerae		NA	NA	NA	NA	NA	NA	NA	NA	NA	NA	NA	NA	NA	NA	NA	NA	NA	S	S	S	S	S	S
2017-1330	1330	2181	F	50	NA	50	Sana'a	NA	NA	2017-10-15	2017-10-15	2017	October	2017-10-18	not V. Cholerae		NA	NA	NA	NA	NA	NA	NA	NA	NA	NA	NA	NA	NA	NA	NA	NA	NA	S	S	S	S	S	S
2017-1331	1331	2182	F	4	NA	4	Sana'a	NA	NA	2017-10-15	2017-10-15	2017	October	2017-10-18	not V. Cholerae		NA	NA	NA	NA	NA	NA	NA	NA	NA	NA	NA	NA	NA	NA	NA	NA	NA	S	S	S	S	S	S
2017-1332	1332	2183	M	20	NA	20	Sana'a	NA	NA	2017-10-15	2017-10-15	2017	October	2017-10-17	not V. Cholerae		NA	NA	NA	NA	NA	NA	NA	NA	NA	NA	NA	NA	NA	NA	NA	NA	NA	S	S	S	S	S	S
2017-1333	1333	2184	M	11	NA	11	Sana'a	NA	NA	2017-10-15	2017-10-15	2017	October	2017-10-17	not V. Cholerae		NA	NA	NA	NA	NA	NA	NA	NA	NA	NA	NA	NA	NA	NA	NA	NA	NA	S	S	S	S	S	S
2017-1334	1334	2185	M	49	NA	49	Sana'a City	NA	NA	2017-10-15	2017-10-15	2017	October	2017-10-17	not V. Cholerae		NA	NA	NA	NA	NA	NA	NA	NA	NA	NA	NA	NA	NA	NA	NA	NA	NA	S	S	S	S	S	S
2017-1335	1335	2186	M	55	NA	55	Sana'a City	NA	NA	2017-10-15	2017-10-15	2017	October	2017-10-17	not V. Cholerae		NA	NA	NA	NA	NA	NA	NA	NA	NA	NA	NA	NA	NA	NA	NA	NA	NA	S	S	S	S	S	S
2017-1336	1336	2187	F	80	NA	80	Sana'a City	NA	NA	2017-10-15	2017-10-15	2017	October	2017-10-17	not V. Cholerae		NA	NA	NA	NA	NA	NA	NA	NA	NA	NA	NA	NA	NA	NA	NA	NA	NA	S	S	S	S	S	S
2017-1337	1337	2188	F	8	NA	8	Sana'a City	NA	NA	2017-10-16	2017-10-16	2017	October	2017-10-18	not V. Cholerae		NA	NA	NA	NA	NA	NA	NA	NA	NA	NA	NA	NA	NA	NA	NA	NA	NA	S	S	S	S	S	S
2017-1338	1338	2189	M	8	NA	8	Sana'a City	NA	NA	2017-10-16	2017-10-16	2017	October	2017-10-20	V. cholerae	Ogawa	NA	R	NA	S	NA	NA	R	S	S	R	R	S	NA	NA	S	NA	NA	R	R	R	R	S	S
2017-1339	1339	2190	M	21	NA	21	Sana'a City	NA	NA	2017-10-16	2017-10-16	2017	October	2017-10-18	not V. Cholerae		NA	NA	NA	NA	NA	NA	NA	NA	NA	NA	NA	NA	NA	NA	NA	NA	NA	S	S	S	S	S	S
2017-1340	1340	2191	F	30	NA	30	Sana'a	NA	NA	2017-10-16	2017-10-16	2017	October	2017-10-18	not V. Cholerae		NA	NA	NA	NA	NA	NA	NA	NA	NA	NA	NA	NA	NA	NA	NA	NA	NA	S	S	S	S	S	S
2017-1341	1341	2192	F	8	NA	8	Sana'a	NA	NA	2017-10-16	2017-10-16	2017	October	2017-10-18	not V. Cholerae		NA	NA	NA	NA	NA	NA	NA	NA	NA	NA	NA	NA	NA	NA	NA	NA	NA	S	S	S	S	S	S
2017-1342	1342	2193	F	30	NA	30	Ibb	NA	NA	2017-10-16	2017-10-16	2017	October	2017-10-19	not V. Cholerae		NA	NA	NA	NA	NA	NA	NA	NA	NA	NA	NA	NA	NA	NA	NA	NA	NA	S	S	S	S	S	S
2017-1343	1343	2194	F	10	NA	10	Sana'a City	NA	NA	2017-10-16	2017-10-16	2017	October	2017-10-19	not V. Cholerae		NA	NA	NA	NA	NA	NA	NA	NA	NA	NA	NA	NA	NA	NA	NA	NA	NA	S	S	S	S	S	S
2017-1344	1344	2195	F	NA	NA	0	Sana'a	NA	NA	2017-10-16	2017-10-16	2017	October	2017-10-18	not V. Cholerae		NA	NA	NA	NA	NA	NA	NA	NA	NA	NA	NA	NA	NA	NA	NA	NA	NA	S	S	S	S	S	S
2017-1345	1345	2196	F	35	NA	35	Sana'a City	NA	NA	2017-10-16	2017-10-16	2017	October	2017-10-18	not V. Cholerae		NA	NA	NA	NA	NA	NA	NA	NA	NA	NA	NA	NA	NA	NA	NA	NA	NA	S	S	S	S	S	S
2017-1346	1346	2197	F	40	NA	40	Sana'a City	NA	NA	2017-10-16	2017-10-16	2017	October	2017-10-18	not V. Cholerae		NA	NA	NA	NA	NA	NA	NA	NA	NA	NA	NA	NA	NA	NA	NA	NA	NA	S	S	S	S	S	S
2017-1347	1347	2198	F	40	NA	40	Hajjah	NA	NA	2017-10-18	2017-10-18	2017	October	2017-10-21	not V. Cholerae		NA	NA	NA	NA	NA	NA	NA	NA	NA	NA	NA	NA	NA	NA	NA	NA	NA	S	S	S	S	S	S
2017-1348	1348	2199	F	30	NA	30	Hajjah	NA	NA	2017-10-18	2017-10-18	2017	October	2017-10-20	not V. Cholerae		NA	NA	NA	NA	NA	NA	NA	NA	NA	NA	NA	NA	NA	NA	NA	NA	NA	S	S	S	S	S	S
2017-1349	1349	2200	F	55	NA	55	Hajjah	NA	NA	2017-10-18	2017-10-18	2017	October	2017-10-21	not V. Cholerae		NA	NA	NA	NA	NA	NA	NA	NA	NA	NA	NA	NA	NA	NA	NA	NA	NA	S	S	S	S	S	S
2017-1350	1350	2201	F	35	NA	35	Hajjah	NA	NA	2017-10-18	2017-10-18	2017	October	2017-10-21	not V. Cholerae		NA	NA	NA	NA	NA	NA	NA	NA	NA	NA	NA	NA	NA	NA	NA	NA	NA	S	S	S	S	S	S
2017-1351	1351	2202	F	30	NA	30	Hajjah	NA	NA	2017-10-18	2017-10-18	2017	October	2017-10-20	not V. Cholerae		NA	NA	NA	NA	NA	NA	NA	NA	NA	NA	NA	NA	NA	NA	NA	NA	NA	S	S	S	S	S	S
2017-1352	1352	2203	M	81	NA	81	Sana'a City	NA	NA	2017-10-18	2017-10-18	2017	October	2017-10-21	not V. Cholerae		NA	NA	NA	NA	NA	NA	NA	NA	NA	NA	NA	NA	NA	NA	NA	NA	NA	S	S	S	S	S	S
2017-1353	1353	2204	F	25	NA	25	Sana'a City	NA	NA	2017-10-18	2017-10-18	2017	October	2017-10-20	not V. Cholerae		NA	NA	NA	NA	NA	NA	NA	NA	NA	NA	NA	NA	NA	NA	NA	NA	NA	S	S	S	S	S	S
2017-1354	1354	2205	F	19	NA	19	Sana'a City	NA	NA	2017-10-18	2017-10-18	2017	October	2017-10-20	not V. Cholerae		NA	NA	NA	NA	NA	NA	NA	NA	NA	NA	NA	NA	NA	NA	NA	NA	NA	S	S	S	S	S	S
2017-1355	1355	2206	F	70	NA	70	Sana'a City	NA	NA	2017-10-18	2017-10-18	2017	October	2017-10-23	V. cholerae	Ogawa	NA	R	NA	S	NA	NA	NA	S	S	NA	NA	S	S	S	S	NA	NA	R	S	S	S	S	S
2017-1356	1356	2207	F	18	NA	18	Sana'a City	NA	NA	2017-10-18	2017-10-18	2017	October	2017-10-20	not V. Cholerae		NA	NA	NA	NA	NA	NA	NA	NA	NA	NA	NA	NA	NA	NA	NA	NA	NA	S	S	S	S	S	S
2017-1357	1357	2208	F	70	NA	70	Sana'a City	NA	NA	2017-10-18	2017-10-18	2017	October	2017-10-21	not V. Cholerae		NA	NA	NA	NA	NA	NA	NA	NA	NA	NA	NA	NA	NA	NA	NA	NA	NA	S	S	S	S	S	S
2017-1358	1358	2209	F	60	NA	60	Sana'a City	NA	NA	2017-10-18	2017-10-18	2017	October	2017-10-20	not V. Cholerae		NA	NA	NA	NA	NA	NA	NA	NA	NA	NA	NA	NA	NA	NA	NA	NA	NA	S	S	S	S	S	S
2017-1359	1359	2210	M	20	NA	20	Taizz	NA	NA	2017-10-18	2017-10-18	2017	October	2017-10-21	not V. Cholerae		NA	NA	NA	NA	NA	NA	NA	NA	NA	NA	NA	NA	NA	NA	NA	NA	NA	S	S	S	S	S	S
2017-1360	1360	2211	F	25	NA	25	Taizz	NA	NA	2017-10-18	2017-10-18	2017	October	2017-10-21	not V. Cholerae		NA	NA	NA	NA	NA	NA	NA	NA	NA	NA	NA	NA	NA	NA	NA	NA	NA	S	S	S	S	S	S
2017-1361	1361	2212	M	14	NA	14	Ibb	NA	NA	2017-10-18	2017-10-18	2017	October	2017-10-22	not V. Cholerae		NA	NA	NA	NA	NA	NA	NA	NA	NA	NA	NA	NA	NA	NA	NA	NA	NA	S	S	S	S	S	S
2017-1362	1362	2213	M	42	NA	42	Sana'a City	NA	NA	2017-10-19	2017-10-19	2017	October	2017-10-22	not V. Cholerae		NA	NA	NA	NA	NA	NA	NA	NA	NA	NA	NA	NA	NA	NA	NA	NA	NA	S	S	S	S	S	S
2017-1363	1363	2214	F	NA	NA	0	Sana'a City	NA	NA	2017-10-19	2017-10-19	2017	October	2017-10-22	not V. Cholerae		NA	NA	NA	NA	NA	NA	NA	NA	NA	NA	NA	NA	NA	NA	NA	NA	NA	S	S	S	S	S	S
2017-1364	1364	2215	F	60	NA	60	Sana'a City	NA	NA	2017-10-19	2017-10-19	2017	October	2017-10-23	not V. Cholerae		NA	NA	NA	NA	NA	NA	NA	NA	NA	NA	NA	NA	NA	NA	NA	NA	NA	S	S	S	S	S	S
2017-1365	1365	2216	F	50	NA	50	Sana'a City	NA	NA	2017-10-19	2017-10-19	2017	October	2017-10-23	not V. Cholerae		NA	NA	NA	NA	NA	NA	NA	NA	NA	NA	NA	NA	NA	NA	NA	NA	NA	S	S	S	S	S	S
2017-1366	1366	2217	F	20	NA	20	Sana'a City	NA	NA	2017-10-19	2017-10-19	2017	October	2017-10-23	not V. Cholerae		NA	NA	NA	NA	NA	NA	NA	NA	NA	NA	NA	NA	NA	NA	NA	NA	NA	S	S	S	S	S	S
2017-1367	1367	2218	M	35	NA	35	Sana'a	NA	NA	2017-10-19	2017-10-19	2017	October	2017-10-22	not V. Cholerae		NA	NA	NA	NA	NA	NA	NA	NA	NA	NA	NA	NA	NA	NA	NA	NA	NA	S	S	S	S	S	S
2017-1368	1368	2219	M	7	NA	7	Sana'a	NA	NA	2017-10-19	2017-10-19	2017	October	2017-10-22	not V. Cholerae		NA	NA	NA	NA	NA	NA	NA	NA	NA	NA	NA	NA	NA	NA	NA	NA	NA	S	S	S	S	S	S
2017-1369	1369	2220	M	12	NA	12	Sana'a	NA	NA	2017-10-19	2017-10-19	2017	October	2017-10-22	not V. Cholerae		NA	NA	NA	NA	NA	NA	NA	NA	NA	NA	NA	NA	NA	NA	NA	NA	NA	S	S	S	S	S	S
2017-1370	1370	2221	F	25	NA	25	Dhamar	NA	NA	2017-10-20	2017-10-20	2017	October	2017-10-23	not V. Cholerae		NA	NA	NA	NA	NA	NA	NA	NA	NA	NA	NA	NA	NA	NA	NA	NA	NA	S	S	S	S	S	S
2017-1371	1371	2222	F	37	NA	37	Dhamar	NA	NA	2017-10-20	2017-10-20	2017	October	2017-10-24	not V. Cholerae		NA	NA	NA	NA	NA	NA	NA	NA	NA	NA	NA	NA	NA	NA	NA	NA	NA	S	S	S	S	S	S
2017-1372	1372	2223	M	NA	NA	0	Dhamar	NA	NA	2017-10-20	2017-10-20	2017	October	2017-10-24	not V. Cholerae		NA	NA	NA	NA	NA	NA	NA	NA	NA	NA	NA	NA	NA	NA	NA	NA	NA	S	S	S	S	S	S
2017-1373	1373	2224	F	30	NA	30	Dhamar	NA	NA	2017-10-20	2017-10-20	2017	October	2017-10-23	not V. Cholerae		NA	NA	NA	NA	NA	NA	NA	NA	NA	NA	NA	NA	NA	NA	NA	NA	NA	S	S	S	S	S	S
2017-1374	1374	2225	F	7	NA	7	Dhamar	NA	NA	2017-10-20	2017-10-20	2017	October	2017-10-23	not V. Cholerae		NA	NA	NA	NA	NA	NA	NA	NA	NA	NA	NA	NA	NA	NA	NA	NA	NA	S	S	S	S	S	S
2017-1375	1375	2226	M	30	NA	30	Dhamar	NA	NA	2017-10-20	2017-10-20	2017	October	2017-10-23	not V. Cholerae		NA	NA	NA	NA	NA	NA	NA	NA	NA	NA	NA	NA	NA	NA	NA	NA	NA	S	S	S	S	S	S
2017-1376	1376	2227	F	14	NA	14	Amran	NA	NA	2017-10-20	2017-10-20	2017	October	2017-10-23	not V. Cholerae		NA	NA	NA	NA	NA	NA	NA	NA	NA	NA	NA	NA	NA	NA	NA	NA	NA	S	S	S	S	S	S
2017-1377	1377	2228	M	15	NA	15	Hajjah	NA	NA	2017-10-20	2017-10-20	2017	October	2017-10-23	not V. Cholerae		NA	NA	NA	NA	NA	NA	NA	NA	NA	NA	NA	NA	NA	NA	NA	NA	NA	S	S	S	S	S	S
2017-1378	1378	2229	M	27	NA	27	Hadhramaut	NA	NA	2017-10-20	2017-10-20	2017	October	2017-10-23	not V. Cholerae		NA	NA	NA	NA	NA	NA	NA	NA	NA	NA	NA	NA	NA	NA	NA	NA	NA	S	S	S	S	S	S
2017-1379	1379	2230	F	26	NA	26	Taizz	NA	NA	2017-10-20	2017-10-20	2017	October	2017-10-23	not V. Cholerae		NA	NA	NA	NA	NA	NA	NA	NA	NA	NA	NA	NA	NA	NA	NA	NA	NA	S	S	S	S	S	S
2017-1380	1380	2231	M	30	NA	30	Sana'a	NA	NA	2017-10-21	2017-10-21	2017	October	2017-10-24	not V. Cholerae		NA	NA	NA	NA	NA	NA	NA	NA	NA	NA	NA	NA	NA	NA	NA	NA	NA	S	S	S	S	S	S
2017-1381	1381	2232	F	12	NA	12	Sana'a	NA	NA	2017-10-21	2017-10-21	2017	October	2017-10-24	not V. Cholerae		NA	NA	NA	NA	NA	NA	NA	NA	NA	NA	NA	NA	NA	NA	NA	NA	NA	S	S	S	S	S	S
2017-1382	1382	2233	M	11	NA	11	Sana'a	NA	NA	2017-10-21	2017-10-21	2017	October	2017-10-23	not V. Cholerae		NA	NA	NA	NA	NA	NA	NA	NA	NA	NA	NA	NA	NA	NA	NA	NA	NA	S	S	S	S	S	S
2017-1383	1383	2234	F	32	NA	32	Sana'a City	NA	NA	2017-10-21	2017-10-21	2017	October	2017-10-24	not V. Cholerae		NA	NA	NA	NA	NA	NA	NA	NA	NA	NA	NA	NA	NA	NA	NA	NA	NA	S	S	S	S	S	S
2017-1384	1384	2235	M	NA	NA	0	Sana'a City	NA	NA	2017-10-21	2017-10-21	2017	October	2017-10-23	not V. Cholerae		NA	NA	NA	NA	NA	NA	NA	NA	NA	NA	NA	NA	NA	NA	NA	NA	NA	S	S	S	S	S	S
2017-1385	1385	2236	M	10	NA	10	Ibb	NA	NA	2017-10-22	2017-10-22	2017	October	2017-10-24	not V. Cholerae		NA	NA	NA	NA	NA	NA	NA	NA	NA	NA	NA	NA	NA	NA	NA	NA	NA	S	S	S	S	S	S
2017-1386	1386	2237	F	30	NA	30	Ibb	NA	NA	2017-10-22	2017-10-22	2017	October	2017-10-25	not V. Cholerae		NA	NA	NA	NA	NA	NA	NA	NA	NA	NA	NA	NA	NA	NA	NA	NA	NA	S	S	S	S	S	S
2017-1387	1387	2238	M	25	NA	25	Taizz	NA	NA	2017-10-22	2017-10-22	2017	October	2017-10-24	not V. Cholerae		NA	NA	NA	NA	NA	NA	NA	NA	NA	NA	NA	NA	NA	NA	NA	NA	NA	S	S	S	S	S	S
2017-1388	1388	2239	F	48	NA	48	Ibb	NA	NA	2017-10-22	2017-10-22	2017	October	2017-10-24	not V. Cholerae		NA	NA	NA	NA	NA	NA	NA	NA	NA	NA	NA	NA	NA	NA	NA	NA	NA	S	S	S	S	S	S
2017-1389	1389	2240	F	30	NA	30	Hajjah	NA	NA	2017-10-22	2017-10-22	2017	October	2017-10-24	not V. Cholerae		NA	NA	NA	NA	NA	NA	NA	NA	NA	NA	NA	NA	NA	NA	NA	NA	NA	S	S	S	S	S	S
2017-1390	1390	2241	M	5	NA	5	Hajjah	NA	NA	2017-10-22	2017-10-22	2017	October	2017-10-25	not V. Cholerae		NA	NA	NA	NA	NA	NA	NA	NA	NA	NA	NA	NA	NA	NA	NA	NA	NA	S	S	S	S	S	S
2017-1391	1391	2242	M	19	NA	19	Hajjah	NA	NA	2017-10-22	2017-10-22	2017	October	2017-10-25	not V. Cholerae		NA	NA	NA	NA	NA	NA	NA	NA	NA	NA	NA	NA	NA	NA	NA	NA	NA	S	S	S	S	S	S
2017-1392	1392	2243	F	25	NA	25	Hajjah	NA	NA	2017-10-22	2017-10-22	2017	October	2017-10-25	not V. Cholerae		NA	NA	NA	NA	NA	NA	NA	NA	NA	NA	NA	NA	NA	NA	NA	NA	NA	S	S	S	S	S	S
2017-1393	1393	2244	F	32	NA	32	Al Mahwit	NA	NA	2017-10-23	2017-10-23	2017	October	2017-10-25	not V. Cholerae		NA	NA	NA	NA	NA	NA	NA	NA	NA	NA	NA	NA	NA	NA	NA	NA	NA	S	S	S	S	S	S
2017-1394	1394	2245	M	70	NA	70	Al Mahwit	NA	NA	2017-10-23	2017-10-23	2017	October	2017-10-26	not V. Cholerae		NA	NA	NA	NA	NA	NA	NA	NA	NA	NA	NA	NA	NA	NA	NA	NA	NA	S	S	S	S	S	S
2017-1395	1395	2246	M	30	NA	30	Ibb	NA	NA	2017-10-23	2017-10-23	2017	October	2017-10-26	not V. Cholerae		NA	NA	NA	NA	NA	NA	NA	NA	NA	NA	NA	NA	NA	NA	NA	NA	NA	S	S	S	S	S	S
2017-1396	1396	2247	F	NA	NA	0	Ibb	NA	NA	2017-10-23	2017-10-23	2017	October	2017-10-26	not V. Cholerae		NA	NA	NA	NA	NA	NA	NA	NA	NA	NA	NA	NA	NA	NA	NA	NA	NA	S	S	S	S	S	S
2017-1397	1397	2248	F	NA	NA	0	Ibb	NA	NA	2017-10-23	2017-10-23	2017	October	2017-10-25	not V. Cholerae		NA	NA	NA	NA	NA	NA	NA	NA	NA	NA	NA	NA	NA	NA	NA	NA	NA	S	S	S	S	S	S
2017-1398	1398	2249	M	NA	NA	0	Al Bayda	NA	NA	2017-10-24	2017-10-24	2017	October	2017-10-26	not V. Cholerae		NA	NA	NA	NA	NA	NA	NA	NA	NA	NA	NA	NA	NA	NA	NA	NA	NA	S	S	S	S	S	S
2017-1399	1399	2250	M	NA	NA	0	Ibb	NA	NA	2017-10-24	2017-10-24	2017	October	2017-10-26	not V. Cholerae		NA	NA	NA	NA	NA	NA	NA	NA	NA	NA	NA	NA	NA	NA	NA	NA	NA	S	S	S	S	S	S
2017-1400	1400	2251	M	10	NA	10	Ibb	NA	NA	2017-10-24	2017-10-24	2017	October	2017-10-26	not V. Cholerae		NA	NA	NA	NA	NA	NA	NA	NA	NA	NA	NA	NA	NA	NA	NA	NA	NA	S	S	S	S	S	S
2017-1401	1401	2252	M	1	NA	1	Ibb	NA	NA	2017-10-24	2017-10-24	2017	October	2017-10-27	not V. Cholerae		NA	NA	NA	NA	NA	NA	NA	NA	NA	NA	NA	NA	NA	NA	NA	NA	NA	S	S	S	S	S	S
2017-1402	1402	2253	M	7	NA	7	Ibb	NA	NA	2017-10-24	2017-10-24	2017	October	2017-10-27	not V. Cholerae		NA	NA	NA	NA	NA	NA	NA	NA	NA	NA	NA	NA	NA	NA	NA	NA	NA	S	S	S	S	S	S
2017-1403	1403	2254	F	45	NA	45	Hajjah	NA	NA	2017-10-24	2017-10-24	2017	October	2017-10-26	not V. Cholerae		NA	NA	NA	NA	NA	NA	NA	NA	NA	NA	NA	NA	NA	NA	NA	NA	NA	S	S	S	S	S	S
2017-1404	1404	2255	F	30	NA	30	Hajjah	NA	NA	2017-10-24	2017-10-24	2017	October	2017-10-26	not V. Cholerae		NA	NA	NA	NA	NA	NA	NA	NA	NA	NA	NA	NA	NA	NA	NA	NA	NA	S	S	S	S	S	S
2017-1405	1405	2256	F	60	NA	60	Hajjah	NA	NA	2017-10-25	2017-10-25	2017	October	2017-10-28	not V. Cholerae		NA	NA	NA	NA	NA	NA	NA	NA	NA	NA	NA	NA	NA	NA	NA	NA	NA	S	S	S	S	S	S
2017-1406	1406	2257	F	65	NA	65	Sana'a City	NA	NA	2017-10-25	2017-10-25	2017	October	2017-10-28	not V. Cholerae		NA	NA	NA	NA	NA	NA	NA	NA	NA	NA	NA	NA	NA	NA	NA	NA	NA	S	S	S	S	S	S
2017-1407	1407	2258	M	17	NA	17	Sana'a City	NA	NA	2017-10-25	2017-10-25	2017	October	2017-10-28	not V. Cholerae		NA	NA	NA	NA	NA	NA	NA	NA	NA	NA	NA	NA	NA	NA	NA	NA	NA	S	S	S	S	S	S
2017-1408	1408	2259	M	8	NA	8	Sana'a City	NA	NA	2017-10-25	2017-10-25	2017	October	2017-10-27	not V. Cholerae		NA	NA	NA	NA	NA	NA	NA	NA	NA	NA	NA	NA	NA	NA	NA	NA	NA	S	S	S	S	S	S
2017-1409	1409	2260	F	43	NA	43	Sana'a	NA	NA	2017-10-25	2017-10-25	2017	October	2017-10-28	not V. Cholerae		NA	NA	NA	NA	NA	NA	NA	NA	NA	NA	NA	NA	NA	NA	NA	NA	NA	S	S	S	S	S	S
2017-1410	1410	2261	F	36	NA	36	Sana'a	NA	NA	2017-10-25	2017-10-25	2017	October	2017-10-28	not V. Cholerae		NA	NA	NA	NA	NA	NA	NA	NA	NA	NA	NA	NA	NA	NA	NA	NA	NA	S	S	S	S	S	S
2017-1411	1411	2262	M	NA	NA	0	Ibb	NA	NA	2017-10-25	2017-10-25	2017	October	2017-10-28	not V. Cholerae		NA	NA	NA	NA	NA	NA	NA	NA	NA	NA	NA	NA	NA	NA	NA	NA	NA	S	S	S	S	S	S
2017-1412	1412	2263	M	20	NA	20	Ibb	NA	NA	2017-10-25	2017-10-25	2017	October	2017-10-28	not V. Cholerae		NA	NA	NA	NA	NA	NA	NA	NA	NA	NA	NA	NA	NA	NA	NA	NA	NA	S	S	S	S	S	S
2017-1413	1413	2264	F	45	NA	45	Ibb	NA	NA	2017-10-26	2017-10-26	2017	October	2017-10-29	not V. Cholerae		NA	NA	NA	NA	NA	NA	NA	NA	NA	NA	NA	NA	NA	NA	NA	NA	NA	S	S	S	S	S	S
2017-1414	1414	2265	F	39	NA	39	Ibb	NA	NA	2017-10-26	2017-10-26	2017	October	2017-10-29	not V. Cholerae		NA	NA	NA	NA	NA	NA	NA	NA	NA	NA	NA	NA	NA	NA	NA	NA	NA	S	S	S	S	S	S
2017-1415	1415	2266	F	60	NA	60	Sana'a City	NA	NA	2017-10-26	2017-10-26	2017	October	2017-10-29	not V. Cholerae		NA	NA	NA	NA	NA	NA	NA	NA	NA	NA	NA	NA	NA	NA	NA	NA	NA	S	S	S	S	S	S
2017-1416	1416	2267	M	60	NA	60	Hajjah	NA	NA	2017-10-29	2017-10-29	2017	October	2017-10-31	not V. Cholerae		NA	NA	NA	NA	NA	NA	NA	NA	NA	NA	NA	NA	NA	NA	NA	NA	NA	S	S	S	S	S	S
2017-1417	1417	2268	F	16	NA	16	Hajjah	NA	NA	2017-10-29	2017-10-29	2017	October	2017-10-31	not V. Cholerae		NA	NA	NA	NA	NA	NA	NA	NA	NA	NA	NA	NA	NA	NA	NA	NA	NA	S	S	S	S	S	S
2017-1418	1418	2269	F	60	NA	60	Hajjah	NA	NA	2017-10-29	2017-10-29	2017	October	2017-10-31	not V. Cholerae		NA	NA	NA	NA	NA	NA	NA	NA	NA	NA	NA	NA	NA	NA	NA	NA	NA	S	S	S	S	S	S
2017-1419	1419	2270	F	17	NA	17	Hajjah	NA	NA	2017-10-29	2017-10-29	2017	October	2017-11-01	not V. Cholerae		NA	NA	NA	NA	NA	NA	NA	NA	NA	NA	NA	NA	NA	NA	NA	NA	NA	S	S	S	S	S	S
2017-1420	1420	2271	F	60	NA	60	Hajjah	NA	NA	2017-10-29	2017-10-29	2017	October	2017-11-01	not V. Cholerae		NA	NA	NA	NA	NA	NA	NA	NA	NA	NA	NA	NA	NA	NA	NA	NA	NA	S	S	S	S	S	S
2017-1421	1421	2272	M	20	NA	20	Sana'a	NA	NA	2017-10-29	2017-10-29	2017	October	2017-11-01	not V. Cholerae		NA	NA	NA	NA	NA	NA	NA	NA	NA	NA	NA	NA	NA	NA	NA	NA	NA	S	S	S	S	S	S
2017-1422	1422	2273	F	45	NA	45	Sana'a	NA	NA	2017-10-29	2017-10-29	2017	October	2017-11-01	not V. Cholerae		NA	NA	NA	NA	NA	NA	NA	NA	NA	NA	NA	NA	NA	NA	NA	NA	NA	S	S	S	S	S	S
2017-1423	1423	2274	F	20	NA	20	Sana'a	NA	NA	2017-10-29	2017-10-29	2017	October	2017-11-01	not V. Cholerae		NA	NA	NA	NA	NA	NA	NA	NA	NA	NA	NA	NA	NA	NA	NA	NA	NA	S	S	S	S	S	S
2017-1424	1424	2275	M	NA	NA	0	Sana'a	NA	NA	2017-10-29	2017-10-29	2017	October	2017-10-31	not V. Cholerae		NA	NA	NA	NA	NA	NA	NA	NA	NA	NA	NA	NA	NA	NA	NA	NA	NA	S	S	S	S	S	S
2017-1425	1425	2276	M	17	NA	17	Sana'a	NA	NA	2017-10-29	2017-10-29	2017	October	2017-10-31	not V. Cholerae		NA	NA	NA	NA	NA	NA	NA	NA	NA	NA	NA	NA	NA	NA	NA	NA	NA	S	S	S	S	S	S
2017-1426	1426	2277	F	20	NA	20	Sana'a City	NA	NA	2017-10-29	2017-10-29	2017	October	2017-11-01	not V. Cholerae		NA	NA	NA	NA	NA	NA	NA	NA	NA	NA	NA	NA	NA	NA	NA	NA	NA	S	S	S	S	S	S
2017-1427	1427	2278	M	20	NA	20	Sana'a City	NA	NA	2017-10-29	2017-10-29	2017	October	2017-11-01	not V. Cholerae		NA	NA	NA	NA	NA	NA	NA	NA	NA	NA	NA	NA	NA	NA	NA	NA	NA	S	S	S	S	S	S
2017-1428	1428	2279	M	7	NA	7	Ibb	NA	NA	2017-10-29	2017-10-29	2017	October	2017-11-01	not V. Cholerae		NA	NA	NA	NA	NA	NA	NA	NA	NA	NA	NA	NA	NA	NA	NA	NA	NA	S	S	S	S	S	S
2017-1429	1429	2280	F	NA	NA	0	Ibb	NA	NA	2017-10-29	2017-10-29	2017	October	2017-11-01	not V. Cholerae		NA	NA	NA	NA	NA	NA	NA	NA	NA	NA	NA	NA	NA	NA	NA	NA	NA	S	S	S	S	S	S
2017-1430	1430	2281	M	1	NA	1	Ibb	NA	NA	2017-10-29	2017-10-29	2017	October	2017-10-31	not V. Cholerae		NA	NA	NA	NA	NA	NA	NA	NA	NA	NA	NA	NA	NA	NA	NA	NA	NA	S	S	S	S	S	S
2017-1431	1431	2282	M	75	NA	75	Ibb	NA	NA	2017-10-29	2017-10-29	2017	October	2017-11-01	not V. Cholerae		NA	NA	NA	NA	NA	NA	NA	NA	NA	NA	NA	NA	NA	NA	NA	NA	NA	S	S	S	S	S	S
2017-1432	1432	2283	M	2	NA	2	Al Mahwit	NA	NA	2017-10-29	2017-10-29	2017	October	2017-10-31	not V. Cholerae		NA	NA	NA	NA	NA	NA	NA	NA	NA	NA	NA	NA	NA	NA	NA	NA	NA	S	S	S	S	S	S
2017-1433	1433	2284	M	NA	NA	0	Al Mahwit	NA	NA	2017-10-29	2017-10-29	2017	October	2017-11-01	not V. Cholerae		NA	NA	NA	NA	NA	NA	NA	NA	NA	NA	NA	NA	NA	NA	NA	NA	NA	S	S	S	S	S	S
2017-1434	1434	2285	M	30	NA	30	Al Mahwit	NA	NA	2017-10-29	2017-10-29	2017	October	2017-10-31	not V. Cholerae		NA	NA	NA	NA	NA	NA	NA	NA	NA	NA	NA	NA	NA	NA	NA	NA	NA	S	S	S	S	S	S
2017-1435	1435	2286	F	8	NA	8	Hajjah	NA	NA	2017-10-30	2017-10-30	2017	October	2017-11-01	not V. Cholerae		NA	NA	NA	NA	NA	NA	NA	NA	NA	NA	NA	NA	NA	NA	NA	NA	NA	S	S	S	S	S	S
2017-1436	1436	2287	M	5	NA	5	Sana'a	NA	NA	2017-10-30	2017-10-30	2017	October	2017-10-31	not V. Cholerae		NA	NA	NA	NA	NA	NA	NA	NA	NA	NA	NA	NA	NA	NA	NA	NA	NA	S	S	S	S	S	S
2017-1437	1437	2288	F	45	NA	45	Sana'a	NA	NA	2017-10-30	2017-10-30	2017	October	2017-11-01	not V. Cholerae		NA	NA	NA	NA	NA	NA	NA	NA	NA	NA	NA	NA	NA	NA	NA	NA	NA	S	S	S	S	S	S
2017-1438	1438	2289	F	35	NA	35	Hajjah	NA	NA	2017-10-31	2017-10-31	2017	October	2017-11-02	not V. Cholerae		NA	NA	NA	NA	NA	NA	NA	NA	NA	NA	NA	NA	NA	NA	NA	NA	NA	S	S	S	S	S	S
2017-1439	1439	2290	M	50	NA	50	Ad Dali	NA	NA	2017-10-31	2017-10-31	2017	October	2017-11-02	not V. Cholerae		NA	NA	NA	NA	NA	NA	NA	NA	NA	NA	NA	NA	NA	NA	NA	NA	NA	S	S	S	S	S	S
2017-1440	1440	2291	M	17	NA	17	Ad Dali	NA	NA	2017-10-31	2017-10-31	2017	October	2017-11-04	not V. Cholerae		NA	NA	NA	NA	NA	NA	NA	NA	NA	NA	NA	NA	NA	NA	NA	NA	NA	S	S	S	S	S	S
2017-1441	1441	2292	M	13	NA	13	Ad Dali	NA	NA	2017-10-31	2017-10-31	2017	October	2017-11-02	not V. Cholerae		NA	NA	NA	NA	NA	NA	NA	NA	NA	NA	NA	NA	NA	NA	NA	NA	NA	S	S	S	S	S	S
2017-1442	1442	2293	F	11	NA	11	Ad Dali	NA	NA	2017-10-31	2017-10-31	2017	October	2017-11-04	not V. Cholerae		NA	NA	NA	NA	NA	NA	NA	NA	NA	NA	NA	NA	NA	NA	NA	NA	NA	S	S	S	S	S	S
2017-1443	1443	2294	F	30	NA	30	Ad Dali	NA	NA	2017-10-31	2017-10-31	2017	October	2017-11-04	not V. Cholerae		NA	NA	NA	NA	NA	NA	NA	NA	NA	NA	NA	NA	NA	NA	NA	NA	NA	S	S	S	S	S	S
2017-1444	1444	2295	M	17	NA	17	Sana'a	NA	NA	2017-10-31	2017-10-31	2017	October	2017-11-04	not V. Cholerae		NA	NA	NA	NA	NA	NA	NA	NA	NA	NA	NA	NA	NA	NA	NA	NA	NA	S	S	S	S	S	S
2017-1445	1445	2296	F	12	NA	12	Sana'a	NA	NA	2017-10-31	2017-10-31	2017	October	2017-11-04	not V. Cholerae		NA	NA	NA	NA	NA	NA	NA	NA	NA	NA	NA	NA	NA	NA	NA	NA	NA	S	S	S	S	S	S
2017-1446	1446	2297	F	32	NA	32	Sana'a City	NA	NA	2017-10-31	2017-10-31	2017	October	2017-11-02	not V. Cholerae		NA	NA	NA	NA	NA	NA	NA	NA	NA	NA	NA	NA	NA	NA	NA	NA	NA	S	S	S	S	S	S
2017-1447	1447	2298	M	7	NA	7	Sana'a City	NA	NA	2017-10-31	2017-10-31	2017	October	2017-11-02	not V. Cholerae		NA	NA	NA	NA	NA	NA	NA	NA	NA	NA	NA	NA	NA	NA	NA	NA	NA	S	S	S	S	S	S
2017-1448	1448	2299	F	20	NA	20	Sana'a City	NA	NA	2017-10-31	2017-10-31	2017	October	2017-11-02	not V. Cholerae		NA	NA	NA	NA	NA	NA	NA	NA	NA	NA	NA	NA	NA	NA	NA	NA	NA	S	S	S	S	S	S
2017-1449	1449	2300	M	9	NA	9	Sana'a City	NA	NA	2017-10-31	2017-10-31	2017	October	2017-11-02	not V. Cholerae		NA	NA	NA	NA	NA	NA	NA	NA	NA	NA	NA	NA	NA	NA	NA	NA	NA	S	S	S	S	S	S
2017-1450	1450	2301	F	48	NA	48	Al Bayda	NA	NA	2017-11-01	2017-11-01	2017	November	2017-11-04	not V. Cholerae		NA	NA	NA	NA	NA	NA	NA	NA	NA	NA	NA	NA	NA	NA	NA	NA	NA	S	S	S	S	S	S
2017-1451	1451	2302	F	30	NA	30	Al Bayda	NA	NA	2017-11-01	2017-11-01	2017	November	2017-11-04	not V. Cholerae		NA	NA	NA	NA	NA	NA	NA	NA	NA	NA	NA	NA	NA	NA	NA	NA	NA	S	S	S	S	S	S
2017-1452	1452	2303	M	7	NA	7	Al Bayda	NA	NA	2017-11-01	2017-11-01	2017	November	2017-11-05	not V. Cholerae		NA	NA	NA	NA	NA	NA	NA	NA	NA	NA	NA	NA	NA	NA	NA	NA	NA	S	S	S	S	S	S
2017-1453	1453	2304	F	22	NA	22	Al Bayda	NA	NA	2017-11-01	2017-11-01	2017	November	2017-11-05	not V. Cholerae		NA	NA	NA	NA	NA	NA	NA	NA	NA	NA	NA	NA	NA	NA	NA	NA	NA	S	S	S	S	S	S
2017-1454	1454	2305	F	28	NA	28	Sana'a City	NA	NA	2017-11-01	2017-11-01	2017	November	2017-11-06	not V. Cholerae		NA	NA	NA	NA	NA	NA	NA	NA	NA	NA	NA	NA	NA	NA	NA	NA	NA	S	S	S	S	S	S
2017-1455	1455	2306	F	23	NA	23	Sana'a City	NA	NA	2017-11-01	2017-11-01	2017	November	2017-11-04	not V. Cholerae		NA	NA	NA	NA	NA	NA	NA	NA	NA	NA	NA	NA	NA	NA	NA	NA	NA	S	S	S	S	S	S
2017-1456	1456	2307	F	17	NA	17	Sana'a City	NA	NA	2017-11-01	2017-11-01	2017	November	2017-11-04	not V. Cholerae		NA	NA	NA	NA	NA	NA	NA	NA	NA	NA	NA	NA	NA	NA	NA	NA	NA	S	S	S	S	S	S
2017-1457	1457	2308	F	33	NA	33	Sana'a City	NA	NA	2017-11-01	2017-11-01	2017	November	2017-11-04	not V. Cholerae		NA	NA	NA	NA	NA	NA	NA	NA	NA	NA	NA	NA	NA	NA	NA	NA	NA	S	S	S	S	S	S
2017-1458	1458	2309	M	5	NA	5	Sana'a City	NA	NA	2017-11-01	2017-11-01	2017	November	2017-11-05	not V. Cholerae		NA	NA	NA	NA	NA	NA	NA	NA	NA	NA	NA	NA	NA	NA	NA	NA	NA	S	S	S	S	S	S
2017-1459	1459	2310	F	11	NA	11	Sana'a City	NA	NA	2017-11-01	2017-11-01	2017	November	2017-11-04	not V. Cholerae		NA	NA	NA	NA	NA	NA	NA	NA	NA	NA	NA	NA	NA	NA	NA	NA	NA	S	S	S	S	S	S
2017-1460	1460	2311	M	38	NA	38	Sana'a City	NA	NA	2017-11-01	2017-11-01	2017	November	2017-11-04	not V. Cholerae		NA	NA	NA	NA	NA	NA	NA	NA	NA	NA	NA	NA	NA	NA	NA	NA	NA	S	S	S	S	S	S
2017-1461	1461	2312	M	30	NA	30	Ibb	NA	NA	2017-11-01	2017-11-01	2017	November	2017-11-05	not V. Cholerae		NA	NA	NA	NA	NA	NA	NA	NA	NA	NA	NA	NA	NA	NA	NA	NA	NA	S	S	S	S	S	S
2017-1462	1462	2313	M	25	NA	25	Ibb	NA	NA	2017-11-01	2017-11-01	2017	November	2017-11-05	not V. Cholerae		NA	NA	NA	NA	NA	NA	NA	NA	NA	NA	NA	NA	NA	NA	NA	NA	NA	S	S	S	S	S	S
2017-1463	1463	2314	F	49	NA	49	Ibb	NA	NA	2017-11-01	2017-11-01	2017	November	2017-11-05	not V. Cholerae		NA	NA	NA	NA	NA	NA	NA	NA	NA	NA	NA	NA	NA	NA	NA	NA	NA	S	S	S	S	S	S
2017-1464	1464	2315	M	60	NA	60	Taizz	NA	NA	2017-11-01	2017-11-01	2017	November	2017-11-05	not V. Cholerae		NA	NA	NA	NA	NA	NA	NA	NA	NA	NA	NA	NA	NA	NA	NA	NA	NA	S	S	S	S	S	S
2017-1465	1465	2316	M	18	NA	18	Ibb	NA	NA	2017-11-01	2017-11-01	2017	November	2017-11-05	not V. Cholerae		NA	NA	NA	NA	NA	NA	NA	NA	NA	NA	NA	NA	NA	NA	NA	NA	NA	S	S	S	S	S	S
2017-1466	1466	2317	F	20	NA	20	Ibb	NA	NA	2017-11-01	2017-11-01	2017	November	2017-11-05	not V. Cholerae		NA	NA	NA	NA	NA	NA	NA	NA	NA	NA	NA	NA	NA	NA	NA	NA	NA	S	S	S	S	S	S
2017-1467	1467	2318	F	4	NA	4	Hajjah	NA	NA	2017-11-02	2017-11-02	2017	November	2017-11-05	not V. Cholerae		NA	NA	NA	NA	NA	NA	NA	NA	NA	NA	NA	NA	NA	NA	NA	NA	NA	S	S	S	S	S	S
2017-1468	1468	2319	F	3	NA	3	Hajjah	NA	NA	2017-11-02	2017-11-02	2017	November	2017-11-05	not V. Cholerae		NA	NA	NA	NA	NA	NA	NA	NA	NA	NA	NA	NA	NA	NA	NA	NA	NA	S	S	S	S	S	S
2017-1469	1469	2320	F	70	NA	70	Hajjah	NA	NA	2017-11-02	2017-11-02	2017	November	2017-11-05	not V. Cholerae		NA	NA	NA	NA	NA	NA	NA	NA	NA	NA	NA	NA	NA	NA	NA	NA	NA	S	S	S	S	S	S
2017-1470	1470	2321	F	NA	NA	0	Ibb	NA	NA	2017-11-02	2017-11-02	2017	November	2017-11-06	not V. Cholerae		NA	NA	NA	NA	NA	NA	NA	NA	NA	NA	NA	NA	NA	NA	NA	NA	NA	S	S	S	S	S	S
2017-1471	1471	2322	M	12	NA	12	Ibb	NA	NA	2017-11-02	2017-11-02	2017	November	2017-11-07	V. cholerae	Ogawa	NA	R	NA	S	NA	NA	NA	S	S	R	R	S	S	S	S	NA	NA	R	S	R	R	S	S
2017-1472	1472	2323	F	20	NA	20	Ibb	NA	NA	2017-11-02	2017-11-02	2017	November	2017-11-08	not V. Cholerae		NA	NA	NA	NA	NA	NA	NA	NA	NA	NA	NA	NA	NA	NA	NA	NA	NA	S	S	S	S	S	S
2017-1473	1473	2324	F	23	NA	23	Ibb	NA	NA	2017-11-02	2017-11-02	2017	November	2017-11-05	not V. Cholerae		NA	NA	NA	NA	NA	NA	NA	NA	NA	NA	NA	NA	NA	NA	NA	NA	NA	S	S	S	S	S	S
2017-1474	1474	2325	F	40	NA	40	Taizz	NA	NA	2017-11-02	2017-11-02	2017	November	2017-11-06	not V. Cholerae		NA	NA	NA	NA	NA	NA	NA	NA	NA	NA	NA	NA	NA	NA	NA	NA	NA	S	S	S	S	S	S
2017-1475	1475	2326	M	11	NA	11	Taizz	NA	NA	2017-11-02	2017-11-02	2017	November	2017-11-06	not V. Cholerae		NA	NA	NA	NA	NA	NA	NA	NA	NA	NA	NA	NA	NA	NA	NA	NA	NA	S	S	S	S	S	S
2017-1476	1476	2327	F	6	NA	6	Sana'a City	NA	NA	2017-11-02	2017-11-02	2017	November	2017-11-05	not V. Cholerae		NA	NA	NA	NA	NA	NA	NA	NA	NA	NA	NA	NA	NA	NA	NA	NA	NA	S	S	S	S	S	S
2017-1477	1477	2328	F	50	NA	50	Sana'a City	NA	NA	2017-11-02	2017-11-02	2017	November	2017-11-06	not V. Cholerae		NA	NA	NA	NA	NA	NA	NA	NA	NA	NA	NA	NA	NA	NA	NA	NA	NA	S	S	S	S	S	S
2017-1478	1478	2329	F	50	NA	50	Sana'a City	NA	NA	2017-11-02	2017-11-02	2017	November	2017-11-06	not V. Cholerae		NA	NA	NA	NA	NA	NA	NA	NA	NA	NA	NA	NA	NA	NA	NA	NA	NA	S	S	S	S	S	S
2017-1479	1479	2330	F	22	NA	22	Al Bayda	NA	NA	2017-11-04	2017-11-04	2017	November	2017-11-07	not V. Cholerae		NA	NA	NA	NA	NA	NA	NA	NA	NA	NA	NA	NA	NA	NA	NA	NA	NA	S	S	S	S	S	S
2017-1480	1480	2331	M	31	NA	31	Al Bayda	NA	NA	2017-11-04	2017-11-04	2017	November	2017-11-07	not V. Cholerae		NA	NA	NA	NA	NA	NA	NA	NA	NA	NA	NA	NA	NA	NA	NA	NA	NA	S	S	S	S	S	S
2017-1481	1481	2332	M	22	NA	22	Al Bayda	NA	NA	2017-11-04	2017-11-04	2017	November	2017-11-07	not V. Cholerae		NA	NA	NA	NA	NA	NA	NA	NA	NA	NA	NA	NA	NA	NA	NA	NA	NA	S	S	S	S	S	S
2017-1482	1482	2333	M	27	NA	27	Sana'a City	NA	NA	2017-11-04	2017-11-04	2017	November	2017-11-07	not V. Cholerae		NA	NA	NA	NA	NA	NA	NA	NA	NA	NA	NA	NA	NA	NA	NA	NA	NA	S	S	S	S	S	S
2017-1483	1483	2334	M	30	NA	30	Sana'a	NA	NA	2017-11-04	2017-11-04	2017	November	2017-11-07	not V. Cholerae		NA	NA	NA	NA	NA	NA	NA	NA	NA	NA	NA	NA	NA	NA	NA	NA	NA	S	S	S	S	S	S
2017-1484	1484	2335	M	NA	NA	0	Sana'a	NA	NA	2017-11-04	2017-11-04	2017	November	2017-11-06	not V. Cholerae		NA	NA	NA	NA	NA	NA	NA	NA	NA	NA	NA	NA	NA	NA	NA	NA	NA	S	S	S	S	S	S
2017-1485	1485	2336	M	1	NA	1	Sana'a	NA	NA	2017-11-04	2017-11-04	2017	November	2017-11-07	not V. Cholerae		NA	NA	NA	NA	NA	NA	NA	NA	NA	NA	NA	NA	NA	NA	NA	NA	NA	S	S	S	S	S	S
2017-1486	1486	2337	F	NA	NA	0	Sana'a City	NA	NA	2017-11-04	2017-11-04	2017	November	2017-11-07	not V. Cholerae		NA	NA	NA	NA	NA	NA	NA	NA	NA	NA	NA	NA	NA	NA	NA	NA	NA	S	S	S	S	S	S
2017-1487	1487	2338	F	19	NA	19	Sana'a City	NA	NA	2017-11-04	2017-11-04	2017	November	2017-11-06	not V. Cholerae		NA	NA	NA	NA	NA	NA	NA	NA	NA	NA	NA	NA	NA	NA	NA	NA	NA	S	S	S	S	S	S
2017-1488	1488	2339	M	65	NA	65	Sana'a City	NA	NA	2017-11-05	2017-11-05	2017	November	2017-11-08	not V. Cholerae		NA	NA	NA	NA	NA	NA	NA	NA	NA	NA	NA	NA	NA	NA	NA	NA	NA	S	S	S	S	S	S
2017-1489	1489	2340	F	56	NA	56	Sana'a City	NA	NA	2017-11-05	2017-11-05	2017	November	2017-11-07	not V. Cholerae		NA	NA	NA	NA	NA	NA	NA	NA	NA	NA	NA	NA	NA	NA	NA	NA	NA	S	S	S	S	S	S
2017-1490	1490	2341	F	30	NA	30	Sana'a	NA	NA	2017-11-06	2017-11-06	2017	November	2017-11-09	not V. Cholerae		NA	NA	NA	NA	NA	NA	NA	NA	NA	NA	NA	NA	NA	NA	NA	NA	NA	S	S	S	S	S	S
2017-1491	1491	2342	M	20	NA	20	Sana'a	NA	NA	2017-11-06	2017-11-06	2017	November	2017-11-09	not V. Cholerae		NA	NA	NA	NA	NA	NA	NA	NA	NA	NA	NA	NA	NA	NA	NA	NA	NA	S	S	S	S	S	S
2017-1492	1492	2343	M	27	NA	27	Sana'a	NA	NA	2017-11-06	2017-11-06	2017	November	2017-11-08	not V. Cholerae		NA	NA	NA	NA	NA	NA	NA	NA	NA	NA	NA	NA	NA	NA	NA	NA	NA	S	S	S	S	S	S
2017-1493	1493	2344	M	12	NA	12	Sana'a	NA	NA	2017-11-06	2017-11-06	2017	November	2017-11-08	not V. Cholerae		NA	NA	NA	NA	NA	NA	NA	NA	NA	NA	NA	NA	NA	NA	NA	NA	NA	S	S	S	S	S	S
2017-1494	1494	2345	M	NA	NA	0	Sana'a	NA	NA	2017-11-06	2017-11-06	2017	November	2017-11-08	not V. Cholerae		NA	NA	NA	NA	NA	NA	NA	NA	NA	NA	NA	NA	NA	NA	NA	NA	NA	S	S	S	S	S	S
2017-1495	1495	2346	F	5	NA	5	Sana'a	NA	NA	2017-11-06	2017-11-06	2017	November	2017-11-08	not V. Cholerae		NA	NA	NA	NA	NA	NA	NA	NA	NA	NA	NA	NA	NA	NA	NA	NA	NA	S	S	S	S	S	S
2017-1496	1496	2347	F	30	NA	30	Sana'a City	NA	NA	2017-11-06	2017-11-06	2017	November	2017-11-08	not V. Cholerae		NA	NA	NA	NA	NA	NA	NA	NA	NA	NA	NA	NA	NA	NA	NA	NA	NA	S	S	S	S	S	S
2017-1497	1497	2348	M	12	NA	12	Sana'a City	NA	NA	2017-11-06	2017-11-06	2017	November	2017-11-09	not V. Cholerae		NA	NA	NA	NA	NA	NA	NA	NA	NA	NA	NA	NA	NA	NA	NA	NA	NA	S	S	S	S	S	S
2017-1498	1498	2349	M	15	NA	15	Ibb	NA	NA	2017-11-06	2017-11-06	2017	November	2017-11-09	not V. Cholerae		NA	NA	NA	NA	NA	NA	NA	NA	NA	NA	NA	NA	NA	NA	NA	NA	NA	S	S	S	S	S	S
2017-1499	1499	2350	F	19	NA	19	Ibb	NA	NA	2017-11-06	2017-11-06	2017	November	2017-11-09	not V. Cholerae		NA	NA	NA	NA	NA	NA	NA	NA	NA	NA	NA	NA	NA	NA	NA	NA	NA	S	S	S	S	S	S
2017-1500	1500	2351	F	23	NA	23	Ibb	NA	NA	2017-11-06	2017-11-06	2017	November	2017-11-09	not V. Cholerae		NA	NA	NA	NA	NA	NA	NA	NA	NA	NA	NA	NA	NA	NA	NA	NA	NA	S	S	S	S	S	S
2017-1501	1501	2352	F	50	NA	50	Ibb	NA	NA	2017-11-06	2017-11-06	2017	November	2017-11-10	V. cholerae	Ogawa	NA	R	NA	S	NA	NA	NA	S	S	R	R	S	S	S	S	NA	NA	R	S	R	R	S	S
2017-1502	1502	2353	M	1	NA	1	Marib	NA	NA	2017-11-07	2017-11-07	2017	November	2017-11-09	not V. Cholerae		NA	NA	NA	NA	NA	NA	NA	NA	NA	NA	NA	NA	NA	NA	NA	NA	NA	S	S	S	S	S	S
2017-1503	1503	2354	F	40	NA	40	Marib	NA	NA	2017-11-07	2017-11-07	2017	November	2017-11-09	not V. Cholerae		NA	NA	NA	NA	NA	NA	NA	NA	NA	NA	NA	NA	NA	NA	NA	NA	NA	S	S	S	S	S	S
2017-1504	1504	2355	M	1	NA	1	Marib	NA	NA	2017-11-07	2017-11-07	2017	November	2017-11-09	not V. Cholerae		NA	NA	NA	NA	NA	NA	NA	NA	NA	NA	NA	NA	NA	NA	NA	NA	NA	S	S	S	S	S	S
2017-1505	1505	2356	F	5	NA	5	Sana'a City	NA	NA	2017-11-07	2017-11-07	2017	November	2017-11-10	not V. Cholerae		NA	NA	NA	NA	NA	NA	NA	NA	NA	NA	NA	NA	NA	NA	NA	NA	NA	S	S	S	S	S	S
2017-1506	1506	2357	F	22	NA	22	Sana'a City	NA	NA	2017-11-07	2017-11-07	2017	November	2017-11-10	not V. Cholerae		NA	NA	NA	NA	NA	NA	NA	NA	NA	NA	NA	NA	NA	NA	NA	NA	NA	S	S	S	S	S	S
2017-1507	1507	2358	F	50	NA	50	Sana'a City	NA	NA	2017-11-07	2017-11-07	2017	November	2017-11-10	not V. Cholerae		NA	NA	NA	NA	NA	NA	NA	NA	NA	NA	NA	NA	NA	NA	NA	NA	NA	S	S	S	S	S	S
2017-1508	1508	2359	F	35	NA	35	Sana'a City	NA	NA	2017-11-07	2017-11-07	2017	November	2017-11-10	not V. Cholerae		NA	NA	NA	NA	NA	NA	NA	NA	NA	NA	NA	NA	NA	NA	NA	NA	NA	S	S	S	S	S	S
2017-1509	1509	2360	M	2	NA	2	Al Mahwit	NA	NA	2017-11-09	2017-11-09	2017	November	2017-11-11	not V. Cholerae		NA	NA	NA	NA	NA	NA	NA	NA	NA	NA	NA	NA	NA	NA	NA	NA	NA	S	S	S	S	S	S
2017-1510	1510	2361	M	10	NA	10	Al Mahwit	NA	NA	2017-11-09	2017-11-09	2017	November	2017-11-12	not V. Cholerae		NA	NA	NA	NA	NA	NA	NA	NA	NA	NA	NA	NA	NA	NA	NA	NA	NA	S	S	S	S	S	S
2017-1511	1511	2362	M	58	NA	58	Al Mahwit	NA	NA	2017-11-09	2017-11-09	2017	November	2017-11-11	not V. Cholerae		NA	NA	NA	NA	NA	NA	NA	NA	NA	NA	NA	NA	NA	NA	NA	NA	NA	S	S	S	S	S	S
2017-1512	1512	2363	M	47	NA	47	Ibb	NA	NA	2017-11-09	2017-11-09	2017	November	2017-11-12	not V. Cholerae		NA	NA	NA	NA	NA	NA	NA	NA	NA	NA	NA	NA	NA	NA	NA	NA	NA	S	S	S	S	S	S
2017-1513	1513	2364	F	60	NA	60	Ibb	NA	NA	2017-11-09	2017-11-09	2017	November	2017-11-12	not V. Cholerae		NA	NA	NA	NA	NA	NA	NA	NA	NA	NA	NA	NA	NA	NA	NA	NA	NA	S	S	S	S	S	S
2017-1514	1514	2365	M	70	NA	70	Ibb	NA	NA	2017-11-09	2017-11-09	2017	November	2017-11-13	not V. Cholerae		NA	NA	NA	NA	NA	NA	NA	NA	NA	NA	NA	NA	NA	NA	NA	NA	NA	S	S	S	S	S	S
2017-1515	1515	2366	F	10	NA	10	Ibb	NA	NA	2017-11-09	2017-11-09	2017	November	2017-11-12	not V. Cholerae		NA	NA	NA	NA	NA	NA	NA	NA	NA	NA	NA	NA	NA	NA	NA	NA	NA	S	S	S	S	S	S
2017-1516	1516	2367	M	37	NA	37	Sana'a City	NA	NA	2017-11-11	2017-11-11	2017	November	2017-11-14	not V. Cholerae		NA	NA	NA	NA	NA	NA	NA	NA	NA	NA	NA	NA	NA	NA	NA	NA	NA	S	S	S	S	S	S
2017-1517	1517	2368	M	24	NA	24	Ibb	NA	NA	2017-11-12	2017-11-12	2017	November	2017-11-15	not V. Cholerae		NA	NA	NA	NA	NA	NA	NA	NA	NA	NA	NA	NA	NA	NA	NA	NA	NA	S	S	S	S	S	S
2017-1518	1518	2369	M	9	NA	9	Ibb	NA	NA	2017-11-12	2017-11-12	2017	November	2017-11-15	not V. Cholerae		NA	NA	NA	NA	NA	NA	NA	NA	NA	NA	NA	NA	NA	NA	NA	NA	NA	S	S	S	S	S	S
2017-1519	1519	2370	M	60	NA	60	Ibb	NA	NA	2017-11-12	2017-11-12	2017	November	2017-11-15	not V. Cholerae		NA	NA	NA	NA	NA	NA	NA	NA	NA	NA	NA	NA	NA	NA	NA	NA	NA	S	S	S	S	S	S
2017-1520	1520	2371	F	6	NA	6	Sana'a City	NA	NA	2017-11-12	2017-11-12	2017	November	2017-11-14	not V. Cholerae		NA	NA	NA	NA	NA	NA	NA	NA	NA	NA	NA	NA	NA	NA	NA	NA	NA	S	S	S	S	S	S
2017-1521	1521	2372	F	10	NA	10	Sana'a City	NA	NA	2017-11-12	2017-11-12	2017	November	2017-11-15	not V. Cholerae		NA	NA	NA	NA	NA	NA	NA	NA	NA	NA	NA	NA	NA	NA	NA	NA	NA	S	S	S	S	S	S
2017-1522	1522	2373	F	50	NA	50	Sana'a City	NA	NA	2017-11-12	2017-11-12	2017	November	2017-11-15	not V. Cholerae		NA	NA	NA	NA	NA	NA	NA	NA	NA	NA	NA	NA	NA	NA	NA	NA	NA	S	S	S	S	S	S
2017-1523	1523	2374	F	30	NA	30	Sana'a City	NA	NA	2017-11-12	2017-11-12	2017	November	2017-11-15	not V. Cholerae		NA	NA	NA	NA	NA	NA	NA	NA	NA	NA	NA	NA	NA	NA	NA	NA	NA	S	S	S	S	S	S
2017-1524	1524	2375	M	32	NA	32	Dhamar	NA	NA	2017-11-13	2017-11-13	2017	November	2017-11-15	not V. Cholerae		NA	NA	NA	NA	NA	NA	NA	NA	NA	NA	NA	NA	NA	NA	NA	NA	NA	S	S	S	S	S	S
2017-1525	1525	2376	F	22	NA	22	Dhamar	NA	NA	2017-11-13	2017-11-13	2017	November	2017-11-15	not V. Cholerae		NA	NA	NA	NA	NA	NA	NA	NA	NA	NA	NA	NA	NA	NA	NA	NA	NA	S	S	S	S	S	S
2017-1526	1526	2377	F	40	NA	40	Dhamar	NA	NA	2017-11-13	2017-11-13	2017	November	2017-11-15	not V. Cholerae		NA	NA	NA	NA	NA	NA	NA	NA	NA	NA	NA	NA	NA	NA	NA	NA	NA	S	S	S	S	S	S
2017-1527	1527	2378	M	33	NA	33	Dhamar	NA	NA	2017-11-13	2017-11-13	2017	November	2017-11-15	not V. Cholerae		NA	NA	NA	NA	NA	NA	NA	NA	NA	NA	NA	NA	NA	NA	NA	NA	NA	S	S	S	S	S	S
2017-1528	1528	2379	M	19	NA	19	Dhamar	NA	NA	2017-11-13	2017-11-13	2017	November	2017-11-15	not V. Cholerae		NA	NA	NA	NA	NA	NA	NA	NA	NA	NA	NA	NA	NA	NA	NA	NA	NA	S	S	S	S	S	S
2017-1529	1529	2380	M	8	NA	8	Dhamar	NA	NA	2017-11-13	2017-11-13	2017	November	2017-11-15	not V. Cholerae		NA	NA	NA	NA	NA	NA	NA	NA	NA	NA	NA	NA	NA	NA	NA	NA	NA	S	S	S	S	S	S
2017-1530	1530	2381	F	7	NA	7	Dhamar	NA	NA	2017-11-13	2017-11-13	2017	November	2017-11-15	not V. Cholerae		NA	NA	NA	NA	NA	NA	NA	NA	NA	NA	NA	NA	NA	NA	NA	NA	NA	S	S	S	S	S	S
2017-1531	1531	2382	M	18	NA	18	Dhamar	NA	NA	2017-11-13	2017-11-13	2017	November	2017-11-15	not V. Cholerae		NA	NA	NA	NA	NA	NA	NA	NA	NA	NA	NA	NA	NA	NA	NA	NA	NA	S	S	S	S	S	S
2017-1532	1532	2383	F	21	NA	21	Dhamar	NA	NA	2017-11-13	2017-11-13	2017	November	2017-11-15	not V. Cholerae		NA	NA	NA	NA	NA	NA	NA	NA	NA	NA	NA	NA	NA	NA	NA	NA	NA	S	S	S	S	S	S
2017-1533	1533	2384	M	NA	NA	0	Dhamar	NA	NA	2017-11-13	2017-11-13	2017	November	2017-11-15	not V. Cholerae		NA	NA	NA	NA	NA	NA	NA	NA	NA	NA	NA	NA	NA	NA	NA	NA	NA	S	S	S	S	S	S
2017-1534	1534	2385	M	11	NA	11	Sana'a City	NA	NA	2017-11-13	2017-11-13	2017	November	2017-11-15	not V. Cholerae		NA	NA	NA	NA	NA	NA	NA	NA	NA	NA	NA	NA	NA	NA	NA	NA	NA	S	S	S	S	S	S
2017-1535	1535	2386	F	20	NA	20	Sana'a City	NA	NA	2017-11-13	2017-11-13	2017	November	2017-11-16	not V. Cholerae		NA	NA	NA	NA	NA	NA	NA	NA	NA	NA	NA	NA	NA	NA	NA	NA	NA	S	S	S	S	S	S
2017-1536	1536	2387	M	19	NA	19	Sana'a	NA	NA	2017-11-13	2017-11-13	2017	November	2017-11-15	not V. Cholerae		NA	NA	NA	NA	NA	NA	NA	NA	NA	NA	NA	NA	NA	NA	NA	NA	NA	S	S	S	S	S	S
2017-1537	1537	2388	F	60	NA	60	Sana'a	NA	NA	2017-11-13	2017-11-13	2017	November	2017-11-15	not V. Cholerae		NA	NA	NA	NA	NA	NA	NA	NA	NA	NA	NA	NA	NA	NA	NA	NA	NA	S	S	S	S	S	S
2017-1538	1538	2389	M	9	NA	9	Sana'a	NA	NA	2017-11-13	2017-11-13	2017	November	2017-11-15	not V. Cholerae		NA	NA	NA	NA	NA	NA	NA	NA	NA	NA	NA	NA	NA	NA	NA	NA	NA	S	S	S	S	S	S
2017-1539	1539	2390	F	11	NA	11	Sana'a	NA	NA	2017-11-13	2017-11-13	2017	November	2017-11-15	not V. Cholerae		NA	NA	NA	NA	NA	NA	NA	NA	NA	NA	NA	NA	NA	NA	NA	NA	NA	S	S	S	S	S	S
2017-1540	1540	2391	F	8	NA	8	Sana'a	NA	NA	2017-11-13	2017-11-13	2017	November	2017-11-15	not V. Cholerae		NA	NA	NA	NA	NA	NA	NA	NA	NA	NA	NA	NA	NA	NA	NA	NA	NA	S	S	S	S	S	S
2017-1541	1541	2392	M	12	NA	12	Al Mahwit	NA	NA	2017-11-15	2017-11-15	2017	November	2017-11-18	not V. Cholerae		NA	NA	NA	NA	NA	NA	NA	NA	NA	NA	NA	NA	NA	NA	NA	NA	NA	S	S	S	S	S	S
2017-1542	1542	2393	F	55	NA	55	Al Mahwit	NA	NA	2017-11-15	2017-11-15	2017	November	2017-11-18	not V. Cholerae		NA	NA	NA	NA	NA	NA	NA	NA	NA	NA	NA	NA	NA	NA	NA	NA	NA	S	S	S	S	S	S
2017-1543	1543	2394	F	5	NA	5	Al Mahwit	NA	NA	2017-11-15	2017-11-15	2017	November	2017-11-18	not V. Cholerae		NA	NA	NA	NA	NA	NA	NA	NA	NA	NA	NA	NA	NA	NA	NA	NA	NA	S	S	S	S	S	S
2017-1544	1544	2395	F	75	NA	75	Al Mahwit	NA	NA	2017-11-15	2017-11-15	2017	November	2017-11-18	not V. Cholerae		NA	NA	NA	NA	NA	NA	NA	NA	NA	NA	NA	NA	NA	NA	NA	NA	NA	S	S	S	S	S	S
2017-1545	1545	2396	F	29	NA	29	Ibb	NA	NA	2017-11-15	2017-11-15	2017	November	2017-11-18	not V. Cholerae		NA	NA	NA	NA	NA	NA	NA	NA	NA	NA	NA	NA	NA	NA	NA	NA	NA	S	S	S	S	S	S
2017-1546	1546	2397	F	50	NA	50	Hajjah	NA	NA	2017-11-15	2017-11-15	2017	November	2017-11-19	not V. Cholerae		NA	NA	NA	NA	NA	NA	NA	NA	NA	NA	NA	NA	NA	NA	NA	NA	NA	S	S	S	S	S	S
2017-1547	1547	2398	F	30	NA	30	Sana'a City	NA	NA	2017-11-15	2017-11-15	2017	November	2017-11-18	not V. Cholerae		NA	NA	NA	NA	NA	NA	NA	NA	NA	NA	NA	NA	NA	NA	NA	NA	NA	S	S	S	S	S	S
2017-1548	1548	2399	F	35	NA	35	Sana'a	NA	NA	2017-11-15	2017-11-15	2017	November	2017-11-19	not V. Cholerae		NA	NA	NA	NA	NA	NA	NA	NA	NA	NA	NA	NA	NA	NA	NA	NA	NA	S	S	S	S	S	S
2017-1549	1549	2400	F	5	NA	5	Sana'a	NA	NA	2017-11-15	2017-11-15	2017	November	2017-11-20	V. cholerae	Ogawa	NA	R	NA	S	NA	NA	NA	M	S	R	R	NA	S	NA	S	NA	NA	R	S	R	R	S	S
2017-1550	1550	2401	F	14	NA	14	Al Mahwit	NA	NA	2017-11-16	2017-11-16	2017	November	2017-11-20	not V. Cholerae		NA	NA	NA	NA	NA	NA	NA	NA	NA	NA	NA	NA	NA	NA	NA	NA	NA	S	S	S	S	S	S
2017-1551	1551	2402	M	12	NA	12	Sana'a	NA	NA	2017-11-16	2017-11-16	2017	November	2017-11-20	not V. Cholerae		NA	NA	NA	NA	NA	NA	NA	NA	NA	NA	NA	NA	NA	NA	NA	NA	NA	S	S	S	S	S	S
2017-1552	1552	2403	F	38	NA	38	Sana'a City	NA	NA	2017-11-16	2017-11-16	2017	November	2017-11-20	not V. Cholerae		NA	NA	NA	NA	NA	NA	NA	NA	NA	NA	NA	NA	NA	NA	NA	NA	NA	S	S	S	S	S	S
2017-1553	1553	2404	F	25	NA	25	Sana'a City	NA	NA	2017-11-16	2017-11-16	2017	November	2017-11-20	not V. Cholerae		NA	NA	NA	NA	NA	NA	NA	NA	NA	NA	NA	NA	NA	NA	NA	NA	NA	S	S	S	S	S	S
2017-1554	1554	2405	F	45	NA	45	Sana'a City	NA	NA	2017-11-16	2017-11-16	2017	November	2017-11-20	not V. Cholerae		NA	NA	NA	NA	NA	NA	NA	NA	NA	NA	NA	NA	NA	NA	NA	NA	NA	S	S	S	S	S	S
2017-1555	1555	2406	M	47	NA	47	Ibb	NA	NA	2017-11-18	2017-11-18	2017	November	2017-11-21	not V. Cholerae		NA	NA	NA	NA	NA	NA	NA	NA	NA	NA	NA	NA	NA	NA	NA	NA	NA	S	S	S	S	S	S
2017-1556	1556	2407	F	38	NA	38	Ibb	NA	NA	2017-11-18	2017-11-18	2017	November	2017-11-21	not V. Cholerae		NA	NA	NA	NA	NA	NA	NA	NA	NA	NA	NA	NA	NA	NA	NA	NA	NA	S	S	S	S	S	S
2017-1557	1557	2408	F	70	NA	70	Ibb	NA	NA	2017-11-18	2017-11-18	2017	November	2017-11-20	not V. Cholerae		NA	NA	NA	NA	NA	NA	NA	NA	NA	NA	NA	NA	NA	NA	NA	NA	NA	S	S	S	S	S	S
2017-1558	1558	2409	F	6	NA	6	Ibb	NA	NA	2017-11-18	2017-11-18	2017	November	2017-11-22	not V. Cholerae		NA	NA	NA	NA	NA	NA	NA	NA	NA	NA	NA	NA	NA	NA	NA	NA	NA	S	S	S	S	S	S
2017-1559	1559	2410	M	24	NA	24	Ibb	NA	NA	2017-11-18	2017-11-18	2017	November	2017-11-20	not V. Cholerae		NA	NA	NA	NA	NA	NA	NA	NA	NA	NA	NA	NA	NA	NA	NA	NA	NA	S	S	S	S	S	S
2017-1560	1560	2411	F	21	NA	21	Ibb	NA	NA	2017-11-18	2017-11-18	2017	November	2017-11-21	not V. Cholerae		NA	NA	NA	NA	NA	NA	NA	NA	NA	NA	NA	NA	NA	NA	NA	NA	NA	S	S	S	S	S	S
2017-1561	1561	2412	F	35	NA	35	Ibb	NA	NA	2017-11-18	2017-11-18	2017	November	2017-11-20	not V. Cholerae		NA	NA	NA	NA	NA	NA	NA	NA	NA	NA	NA	NA	NA	NA	NA	NA	NA	S	S	S	S	S	S
2017-1562	1562	2413	M	27	NA	27	Ibb	NA	NA	2017-11-18	2017-11-18	2017	November	2017-11-21	not V. Cholerae		NA	NA	NA	NA	NA	NA	NA	NA	NA	NA	NA	NA	NA	NA	NA	NA	NA	S	S	S	S	S	S
2017-1563	1563	2414	F	37	NA	37	Hajjah	NA	NA	2017-11-18	2017-11-18	2017	November	2017-11-22	not V. Cholerae		NA	NA	NA	NA	NA	NA	NA	NA	NA	NA	NA	NA	NA	NA	NA	NA	NA	S	S	S	S	S	S
2017-1564	1564	2415	F	80	NA	80	Amran	NA	NA	2017-11-18	2017-11-18	2017	November	2017-11-22	not V. Cholerae		NA	NA	NA	NA	NA	NA	NA	NA	NA	NA	NA	NA	NA	NA	NA	NA	NA	S	S	S	S	S	S
2017-1565	1565	2416	F	NA	NA	0	Sana'a City	NA	NA	2017-11-18	2017-11-18	2017	November	2017-11-21	not V. Cholerae		NA	NA	NA	NA	NA	NA	NA	NA	NA	NA	NA	NA	NA	NA	NA	NA	NA	S	S	S	S	S	S
2017-1566	1566	2417	M	9	NA	9	Sana'a City	NA	NA	2017-11-18	2017-11-18	2017	November	2017-11-21	not V. Cholerae		NA	NA	NA	NA	NA	NA	NA	NA	NA	NA	NA	NA	NA	NA	NA	NA	NA	S	S	S	S	S	S
2017-1567	1567	2418	F	5	NA	5	Sana'a City	NA	NA	2017-11-18	2017-11-18	2017	November	2017-11-21	not V. Cholerae		NA	NA	NA	NA	NA	NA	NA	NA	NA	NA	NA	NA	NA	NA	NA	NA	NA	S	S	S	S	S	S
2017-1568	1568	2419	F	4	NA	4	Sana'a City	NA	NA	2017-11-19	2017-11-19	2017	November	2017-11-23	not V. Cholerae		NA	NA	NA	NA	NA	NA	NA	NA	NA	NA	NA	NA	NA	NA	NA	NA	NA	S	S	S	S	S	S
2017-1569	1569	2420	M	2	NA	2	Sana'a City	NA	NA	2017-11-19	2017-11-19	2017	November	2017-11-23	not V. Cholerae		NA	NA	NA	NA	NA	NA	NA	NA	NA	NA	NA	NA	NA	NA	NA	NA	NA	S	S	S	S	S	S
2017-1570	1570	2421	F	9	NA	9	Sana'a City	NA	NA	2017-11-19	2017-11-19	2017	November	2017-11-22	not V. Cholerae		NA	NA	NA	NA	NA	NA	NA	NA	NA	NA	NA	NA	NA	NA	NA	NA	NA	S	S	S	S	S	S
2017-1571	1571	2422	F	NA	NA	0	Sana'a City	NA	NA	2017-11-19	2017-11-19	2017	November	2017-11-21	not V. Cholerae		NA	NA	NA	NA	NA	NA	NA	NA	NA	NA	NA	NA	NA	NA	NA	NA	NA	S	S	S	S	S	S
2017-1572	1572	2423	F	60	NA	60	Sana'a City	NA	NA	2017-11-19	2017-11-19	2017	November	2017-11-21	not V. Cholerae		NA	NA	NA	NA	NA	NA	NA	NA	NA	NA	NA	NA	NA	NA	NA	NA	NA	S	S	S	S	S	S
2017-1573	1573	2424	F	45	NA	45	Sana'a City	NA	NA	2017-11-19	2017-11-19	2017	November	2017-11-21	not V. Cholerae		NA	NA	NA	NA	NA	NA	NA	NA	NA	NA	NA	NA	NA	NA	NA	NA	NA	S	S	S	S	S	S
2017-1574	1574	2425	F	65	NA	65	Sana'a City	NA	NA	2017-11-19	2017-11-19	2017	November	2017-11-21	not V. Cholerae		NA	NA	NA	NA	NA	NA	NA	NA	NA	NA	NA	NA	NA	NA	NA	NA	NA	S	S	S	S	S	S
2017-1575	1575	2426	F	30	NA	30	Sana'a City	NA	NA	2017-11-19	2017-11-19	2017	November	2017-11-21	not V. Cholerae		NA	NA	NA	NA	NA	NA	NA	NA	NA	NA	NA	NA	NA	NA	NA	NA	NA	S	S	S	S	S	S
2017-1576	1576	2427	M	4	NA	4	Sana'a City	NA	NA	2017-11-19	2017-11-19	2017	November	2017-11-21	not V. Cholerae		NA	NA	NA	NA	NA	NA	NA	NA	NA	NA	NA	NA	NA	NA	NA	NA	NA	S	S	S	S	S	S
2017-1577	1577	2428	M	50	NA	50	Sana'a City	NA	NA	2017-11-19	2017-11-19	2017	November	2017-11-21	not V. Cholerae		NA	NA	NA	NA	NA	NA	NA	NA	NA	NA	NA	NA	NA	NA	NA	NA	NA	S	S	S	S	S	S
2017-1578	1578	2429	F	35	NA	35	Sana'a City	NA	NA	2017-11-19	2017-11-19	2017	November	2017-11-21	not V. Cholerae		NA	NA	NA	NA	NA	NA	NA	NA	NA	NA	NA	NA	NA	NA	NA	NA	NA	S	S	S	S	S	S
2017-1579	1579	2430	M	40	NA	40	Sana'a City	NA	NA	2017-11-19	2017-11-19	2017	November	2017-11-21	not V. Cholerae		NA	NA	NA	NA	NA	NA	NA	NA	NA	NA	NA	NA	NA	NA	NA	NA	NA	S	S	S	S	S	S
2017-1580	1580	2431	M	1	NA	1	Sana'a City	NA	NA	2017-11-19	2017-11-19	2017	November	2017-11-22	not V. Cholerae		NA	NA	NA	NA	NA	NA	NA	NA	NA	NA	NA	NA	NA	NA	NA	NA	NA	S	S	S	S	S	S
2017-1581	1581	2432	F	8	NA	8	Sana'a City	NA	NA	2017-11-19	2017-11-19	2017	November	2017-11-22	not V. Cholerae		NA	NA	NA	NA	NA	NA	NA	NA	NA	NA	NA	NA	NA	NA	NA	NA	NA	S	S	S	S	S	S
2017-1582	1582	2433	F	15	NA	15	Sana'a City	NA	NA	2017-11-19	2017-11-19	2017	November	2017-11-21	not V. Cholerae		NA	NA	NA	NA	NA	NA	NA	NA	NA	NA	NA	NA	NA	NA	NA	NA	NA	S	S	S	S	S	S
2017-1583	1583	2434	M	60	NA	60	Ibb	NA	NA	2017-11-19	2017-11-19	2017	November	2017-11-25	V. cholerae	Ogawa	NA	R	NA	S	R	NA	NA	M	S	R	R	S	S	NA	S	NA	NA	R	S	R	R	S	S
2017-1584	1584	2435	F	22	NA	22	Ibb	NA	NA	2017-11-19	2017-11-19	2017	November	2017-11-22	not V. Cholerae		NA	NA	NA	NA	NA	NA	NA	NA	NA	NA	NA	NA	NA	NA	NA	NA	NA	S	S	S	S	S	S
2017-1585	1585	2436	M	2	NA	2	Sana'a City	NA	NA	2017-11-20	2017-11-20	2017	November	2017-11-22	not V. Cholerae		NA	NA	NA	NA	NA	NA	NA	NA	NA	NA	NA	NA	NA	NA	NA	NA	NA	S	S	S	S	S	S
2017-1586	1586	2437	M	28	NA	28	Sana'a City	NA	NA	2017-11-20	2017-11-20	2017	November	2017-11-22	not V. Cholerae		NA	NA	NA	NA	NA	NA	NA	NA	NA	NA	NA	NA	NA	NA	NA	NA	NA	S	S	S	S	S	S
2017-1587	1587	2438	F	48	NA	48	Sana'a City	NA	NA	2017-11-20	2017-11-20	2017	November	2017-11-22	not V. Cholerae		NA	NA	NA	NA	NA	NA	NA	NA	NA	NA	NA	NA	NA	NA	NA	NA	NA	S	S	S	S	S	S
2017-1588	1588	2439	F	46	NA	46	Sana'a City	NA	NA	2017-11-20	2017-11-20	2017	November	2017-11-22	not V. Cholerae		NA	NA	NA	NA	NA	NA	NA	NA	NA	NA	NA	NA	NA	NA	NA	NA	NA	S	S	S	S	S	S
2017-1589	1589	2440	M	33	NA	33	Sana'a	NA	NA	2017-11-20	2017-11-20	2017	November	2017-11-22	not V. Cholerae		NA	NA	NA	NA	NA	NA	NA	NA	NA	NA	NA	NA	NA	NA	NA	NA	NA	S	S	S	S	S	S
2017-1590	1590	2441	M	70	NA	70	Sana'a	NA	NA	2017-11-20	2017-11-20	2017	November	2017-11-22	not V. Cholerae		NA	NA	NA	NA	NA	NA	NA	NA	NA	NA	NA	NA	NA	NA	NA	NA	NA	S	S	S	S	S	S
2017-1591	1591	2442	M	14	NA	14	Sana'a	NA	NA	2017-11-20	2017-11-20	2017	November	2017-11-22	not V. Cholerae		NA	NA	NA	NA	NA	NA	NA	NA	NA	NA	NA	NA	NA	NA	NA	NA	NA	S	S	S	S	S	S
2017-1592	1592	2443	F	45	NA	45	Hajjah	NA	NA	2017-11-20	2017-11-20	2017	November	2017-11-22	not V. Cholerae		NA	NA	NA	NA	NA	NA	NA	NA	NA	NA	NA	NA	NA	NA	NA	NA	NA	S	S	S	S	S	S
2017-1593	1593	2444	M	18	NA	18	Al Bayda	NA	NA	2017-11-21	2017-11-21	2017	November	2017-11-26	not V. Cholerae		NA	NA	NA	NA	NA	NA	NA	NA	NA	NA	NA	NA	NA	NA	NA	NA	NA	S	S	S	S	S	S
2017-1594	1594	2445	F	21	NA	21	Al Bayda	NA	NA	2017-11-21	2017-11-21	2017	November	2017-11-26	not V. Cholerae		NA	NA	NA	NA	NA	NA	NA	NA	NA	NA	NA	NA	NA	NA	NA	NA	NA	S	S	S	S	S	S
2017-1595	1595	2446	F	24	NA	24	Al Bayda	NA	NA	2017-11-21	2017-11-21	2017	November	2017-11-26	not V. Cholerae		NA	NA	NA	NA	NA	NA	NA	NA	NA	NA	NA	NA	NA	NA	NA	NA	NA	S	S	S	S	S	S
2017-1596	1596	2447	F	45	NA	45	Amran	NA	NA	2017-11-21	2017-11-21	2017	November	2017-11-23	not V. Cholerae		NA	NA	NA	NA	NA	NA	NA	NA	NA	NA	NA	NA	NA	NA	NA	NA	NA	S	S	S	S	S	S
2017-1597	1597	2448	F	28	NA	28	Amran	NA	NA	2017-11-21	2017-11-21	2017	November	2017-11-23	not V. Cholerae		NA	NA	NA	NA	NA	NA	NA	NA	NA	NA	NA	NA	NA	NA	NA	NA	NA	S	S	S	S	S	S
2017-1598	1598	2449	F	38	NA	38	Sana'a City	NA	NA	2017-11-21	2017-11-21	2017	November	2017-11-23	not V. Cholerae		NA	NA	NA	NA	NA	NA	NA	NA	NA	NA	NA	NA	NA	NA	NA	NA	NA	S	S	S	S	S	S
2017-1599	1599	2450	M	15	NA	15	Sana'a City	NA	NA	2017-11-21	2017-11-21	2017	November	2017-11-26	not V. Cholerae		NA	NA	NA	NA	NA	NA	NA	NA	NA	NA	NA	NA	NA	NA	NA	NA	NA	S	S	S	S	S	S
2017-1600	1600	2451	M	40	NA	40	Sana'a City	NA	NA	2017-11-21	2017-11-21	2017	November	2017-11-26	not V. Cholerae		NA	NA	NA	NA	NA	NA	NA	NA	NA	NA	NA	NA	NA	NA	NA	NA	NA	S	S	S	S	S	S
2017-1601	1601	2452	F	25	NA	25	Sana'a City	NA	NA	2017-11-21	2017-11-21	2017	November	2017-11-23	not V. Cholerae		NA	NA	NA	NA	NA	NA	NA	NA	NA	NA	NA	NA	NA	NA	NA	NA	NA	S	S	S	S	S	S
2017-1602	1602	2453	F	37	NA	37	Sana'a City	NA	NA	2017-11-21	2017-11-21	2017	November	2017-11-23	not V. Cholerae		NA	NA	NA	NA	NA	NA	NA	NA	NA	NA	NA	NA	NA	NA	NA	NA	NA	S	S	S	S	S	S
2017-1603	1603	2454	F	25	NA	25	Ibb	NA	NA	2017-11-21	2017-11-21	2017	November	2017-11-27	V. cholerae	Ogawa	NA	NA	NA	S	NA	NA	NA	M	S	R	R	S	S	S	S	NA	NA	S	S	R	R	S	S
2017-1604	1604	2455	M	28	NA	28	Ibb	NA	NA	2017-11-21	2017-11-21	2017	November	2017-11-24	not V. Cholerae		NA	NA	NA	NA	NA	NA	NA	NA	NA	NA	NA	NA	NA	NA	NA	NA	NA	S	S	S	S	S	S
2017-1605	1605	2456	F	45	NA	45	Ibb	NA	NA	2017-11-21	2017-11-21	2017	November	2017-11-24	not V. Cholerae		NA	NA	NA	NA	NA	NA	NA	NA	NA	NA	NA	NA	NA	NA	NA	NA	NA	S	S	S	S	S	S
2017-1606	1606	2457	M	7	NA	7	Sana'a City	NA	NA	2017-11-22	2017-11-22	2017	November	2017-11-25	not V. Cholerae		NA	NA	NA	NA	NA	NA	NA	NA	NA	NA	NA	NA	NA	NA	NA	NA	NA	S	S	S	S	S	S
2017-1607	1607	2458	M	8	NA	8	Sana'a City	NA	NA	2017-11-22	2017-11-22	2017	November	2017-11-25	not V. Cholerae		NA	NA	NA	NA	NA	NA	NA	NA	NA	NA	NA	NA	NA	NA	NA	NA	NA	S	S	S	S	S	S
2017-1608	1608	2459	F	22	NA	22	Hajjah	NA	NA	2017-11-22	2017-11-22	2017	November	2017-11-25	not V. Cholerae		NA	NA	NA	NA	NA	NA	NA	NA	NA	NA	NA	NA	NA	NA	NA	NA	NA	S	S	S	S	S	S
2017-1609	1609	2460	M	10	NA	10	Hajjah	NA	NA	2017-11-22	2017-11-22	2017	November	2017-11-25	not V. Cholerae		NA	NA	NA	NA	NA	NA	NA	NA	NA	NA	NA	NA	NA	NA	NA	NA	NA	S	S	S	S	S	S
2017-1610	1610	2461	F	20	NA	20	Amran	NA	NA	2017-11-22	2017-11-22	2017	November	2017-11-25	not V. Cholerae		NA	NA	NA	NA	NA	NA	NA	NA	NA	NA	NA	NA	NA	NA	NA	NA	NA	S	S	S	S	S	S
2017-1611	1611	2462	F	24	NA	24	Sana'a City	NA	NA	2017-11-22	2017-11-22	2017	November	2017-11-25	not V. Cholerae		NA	NA	NA	NA	NA	NA	NA	NA	NA	NA	NA	NA	NA	NA	NA	NA	NA	S	S	S	S	S	S
2017-1612	1612	2463	M	8	NA	8	Sana'a City	NA	NA	2017-11-22	2017-11-22	2017	November	2017-11-25	not V. Cholerae		NA	NA	NA	NA	NA	NA	NA	NA	NA	NA	NA	NA	NA	NA	NA	NA	NA	S	S	S	S	S	S
2017-1613	1613	2464	M	13	NA	13	Sana'a City	NA	NA	2017-11-22	2017-11-22	2017	November	2017-11-25	not V. Cholerae		NA	NA	NA	NA	NA	NA	NA	NA	NA	NA	NA	NA	NA	NA	NA	NA	NA	S	S	S	S	S	S
2017-1614	1614	2465	F	80	NA	80	Sana'a City	NA	NA	2017-11-22	2017-11-22	2017	November	2017-11-25	not V. Cholerae		NA	NA	NA	NA	NA	NA	NA	NA	NA	NA	NA	NA	NA	NA	NA	NA	NA	S	S	S	S	S	S
2017-1615	1615	2466	M	13	NA	13	Sana'a City	NA	NA	2017-11-22	2017-11-22	2017	November	2017-11-25	not V. Cholerae		NA	NA	NA	NA	NA	NA	NA	NA	NA	NA	NA	NA	NA	NA	NA	NA	NA	S	S	S	S	S	S
2017-1616	1616	2467	F	45	NA	45	Sana'a City	NA	NA	2017-11-22	2017-11-22	2017	November	2017-11-26	not V. Cholerae		NA	NA	NA	NA	NA	NA	NA	NA	NA	NA	NA	NA	NA	NA	NA	NA	NA	S	S	S	S	S	S
2017-1617	1617	2468	M	20	NA	20	Sana'a City	NA	NA	2017-11-22	2017-11-22	2017	November	2017-11-25	not V. Cholerae		NA	NA	NA	NA	NA	NA	NA	NA	NA	NA	NA	NA	NA	NA	NA	NA	NA	S	S	S	S	S	S
2017-1618	1618	2469	M	20	NA	20	Sana'a City	NA	NA	2017-11-22	2017-11-22	2017	November	2017-11-25	not V. Cholerae		NA	NA	NA	NA	NA	NA	NA	NA	NA	NA	NA	NA	NA	NA	NA	NA	NA	S	S	S	S	S	S
2017-1619	1619	2470	M	75	NA	75	Al Bayda	NA	NA	2017-11-23	2017-11-23	2017	November	2017-11-27	not V. Cholerae		NA	NA	NA	NA	NA	NA	NA	NA	NA	NA	NA	NA	NA	NA	NA	NA	NA	S	S	S	S	S	S
2017-1620	1620	2471	M	65	NA	65	Al Bayda	NA	NA	2017-11-23	2017-11-23	2017	November	2017-11-27	not V. Cholerae		NA	NA	NA	NA	NA	NA	NA	NA	NA	NA	NA	NA	NA	NA	NA	NA	NA	S	S	S	S	S	S
2017-1621	1621	2472	M	NA	NA	0	Dhamar	NA	NA	2017-11-24	2017-11-24	2017	November	2017-11-27	not V. Cholerae		NA	NA	NA	NA	NA	NA	NA	NA	NA	NA	NA	NA	NA	NA	NA	NA	NA	S	S	S	S	S	S
2017-1622	1622	2473	M	8	NA	8	Dhamar	NA	NA	2017-11-24	2017-11-24	2017	November	2017-11-27	not V. Cholerae		NA	NA	NA	NA	NA	NA	NA	NA	NA	NA	NA	NA	NA	NA	NA	NA	NA	S	S	S	S	S	S
2017-1623	1623	2474	M	12	NA	12	Dhamar	NA	NA	2017-11-24	2017-11-24	2017	November	2017-11-27	not V. Cholerae		NA	NA	NA	NA	NA	NA	NA	NA	NA	NA	NA	NA	NA	NA	NA	NA	NA	S	S	S	S	S	S
2017-1624	1624	2475	F	NA	NA	0	Dhamar	NA	NA	2017-11-24	2017-11-24	2017	November	2017-11-27	not V. Cholerae		NA	NA	NA	NA	NA	NA	NA	NA	NA	NA	NA	NA	NA	NA	NA	NA	NA	S	S	S	S	S	S
2017-1625	1625	2476	M	32	NA	32	Dhamar	NA	NA	2017-11-24	2017-11-24	2017	November	2017-11-28	not V. Cholerae		NA	NA	NA	NA	NA	NA	NA	NA	NA	NA	NA	NA	NA	NA	NA	NA	NA	S	S	S	S	S	S
2017-1626	1626	2477	F	3	NA	3	Dhamar	NA	NA	2017-11-24	2017-11-24	2017	November	2017-11-27	not V. Cholerae		NA	NA	NA	NA	NA	NA	NA	NA	NA	NA	NA	NA	NA	NA	NA	NA	NA	S	S	S	S	S	S
2017-1627	1627	2478	F	16	NA	16	Dhamar	NA	NA	2017-11-24	2017-11-24	2017	November	2017-11-27	not V. Cholerae		NA	NA	NA	NA	NA	NA	NA	NA	NA	NA	NA	NA	NA	NA	NA	NA	NA	S	S	S	S	S	S
2017-1628	1628	2479	M	NA	NA	0	Dhamar	NA	NA	2017-11-24	2017-11-24	2017	November	2017-11-27	not V. Cholerae		NA	NA	NA	NA	NA	NA	NA	NA	NA	NA	NA	NA	NA	NA	NA	NA	NA	S	S	S	S	S	S
2017-1629	1629	2480	M	7	NA	7	Al Bayda	NA	NA	2017-11-24	2017-11-24	2017	November	2017-11-27	not V. Cholerae		NA	NA	NA	NA	NA	NA	NA	NA	NA	NA	NA	NA	NA	NA	NA	NA	NA	S	S	S	S	S	S
2017-1630	1630	2481	M	12	NA	12	Al Bayda	NA	NA	2017-11-24	2017-11-24	2017	November	2017-11-27	not V. Cholerae		NA	NA	NA	NA	NA	NA	NA	NA	NA	NA	NA	NA	NA	NA	NA	NA	NA	S	S	S	S	S	S
2017-1631	1631	2482	F	12	NA	12	Al Bayda	NA	NA	2017-11-24	2017-11-24	2017	November	2017-11-27	not V. Cholerae		NA	NA	NA	NA	NA	NA	NA	NA	NA	NA	NA	NA	NA	NA	NA	NA	NA	S	S	S	S	S	S
2017-1632	1632	2483	F	NA	NA	0	Al Bayda	NA	NA	2017-11-24	2017-11-24	2017	November	2017-11-27	not V. Cholerae		NA	NA	NA	NA	NA	NA	NA	NA	NA	NA	NA	NA	NA	NA	NA	NA	NA	S	S	S	S	S	S
2017-1633	1633	2484	M	17	NA	17	Al Bayda	NA	NA	2017-11-24	2017-11-24	2017	November	2017-11-27	not V. Cholerae		NA	NA	NA	NA	NA	NA	NA	NA	NA	NA	NA	NA	NA	NA	NA	NA	NA	S	S	S	S	S	S
2017-1634	1634	2485	F	40	NA	40	Al Bayda	NA	NA	2017-11-24	2017-11-24	2017	November	2017-11-27	not V. Cholerae		NA	NA	NA	NA	NA	NA	NA	NA	NA	NA	NA	NA	NA	NA	NA	NA	NA	S	S	S	S	S	S
2017-1635	1635	2486	F	27	NA	27	Al Bayda	NA	NA	2017-11-24	2017-11-24	2017	November	2017-11-28	not V. Cholerae		NA	NA	NA	NA	NA	NA	NA	NA	NA	NA	NA	NA	NA	NA	NA	NA	NA	S	S	S	S	S	S
2017-1636	1636	2487	F	45	NA	45	Al Bayda	NA	NA	2017-11-24	2017-11-24	2017	November	2017-11-28	not V. Cholerae		NA	NA	NA	NA	NA	NA	NA	NA	NA	NA	NA	NA	NA	NA	NA	NA	NA	S	S	S	S	S	S
2017-1637	1637	2488	F	35	NA	35	Al Bayda	NA	NA	2017-11-24	2017-11-24	2017	November	2017-11-28	not V. Cholerae		NA	NA	NA	NA	NA	NA	NA	NA	NA	NA	NA	NA	NA	NA	NA	NA	NA	S	S	S	S	S	S
2017-1638	1638	2489	M	17	NA	17	Al Bayda	NA	NA	2017-11-24	2017-11-24	2017	November	2017-11-28	not V. Cholerae		NA	NA	NA	NA	NA	NA	NA	NA	NA	NA	NA	NA	NA	NA	NA	NA	NA	S	S	S	S	S	S
2017-1639	1639	2490	M	11	NA	11	Amran	NA	NA	2017-11-25	2017-11-25	2017	November	2017-11-27	not V. Cholerae		NA	NA	NA	NA	NA	NA	NA	NA	NA	NA	NA	NA	NA	NA	NA	NA	NA	S	S	S	S	S	S
2017-1640	1640	2491	M	40	NA	40	Sana'a City	NA	NA	2017-11-25	2017-11-25	2017	November	2017-11-28	not V. Cholerae		NA	NA	NA	NA	NA	NA	NA	NA	NA	NA	NA	NA	NA	NA	NA	NA	NA	S	S	S	S	S	S
2017-1641	1641	2492	F	18	NA	18	Ibb	NA	NA	2017-11-25	2017-11-25	2017	November	2017-11-29	V. cholerae	Ogawa	NA	NA	NA	S	NA	NA	NA	NA	S	R	R	S	S	S	S	NA	NA	S	S	R	R	S	S
2017-1642	1642	2493	M	60	NA	60	Ibb	NA	NA	2017-11-25	2017-11-25	2017	November	2017-11-28	not V. Cholerae		NA	NA	NA	NA	NA	NA	NA	NA	NA	NA	NA	NA	NA	NA	NA	NA	NA	S	S	S	S	S	S
2017-1643	1643	2494	F	14	NA	14	Ibb	NA	NA	2017-11-25	2017-11-25	2017	November	2017-11-27	not V. Cholerae		NA	NA	NA	NA	NA	NA	NA	NA	NA	NA	NA	NA	NA	NA	NA	NA	NA	S	S	S	S	S	S
2017-1644	1644	2495	M	9	NA	9	Ibb	NA	NA	2017-11-25	2017-11-25	2017	November	2017-11-28	not V. Cholerae		NA	NA	NA	NA	NA	NA	NA	NA	NA	NA	NA	NA	NA	NA	NA	NA	NA	S	S	S	S	S	S
2017-1645	1645	2496	M	40	NA	40	Ibb	NA	NA	2017-11-25	2017-11-25	2017	November	2017-11-28	not V. Cholerae		NA	NA	NA	NA	NA	NA	NA	NA	NA	NA	NA	NA	NA	NA	NA	NA	NA	S	S	S	S	S	S
2017-1646	1646	2497	F	45	NA	45	Sana'a City	NA	NA	2017-11-25	2017-11-25	2017	November	2017-11-28	not V. Cholerae		NA	NA	NA	NA	NA	NA	NA	NA	NA	NA	NA	NA	NA	NA	NA	NA	NA	S	S	S	S	S	S
2017-1647	1647	2498	F	40	NA	40	Sana'a City	NA	NA	2017-11-25	2017-11-25	2017	November	2017-11-28	not V. Cholerae		NA	NA	NA	NA	NA	NA	NA	NA	NA	NA	NA	NA	NA	NA	NA	NA	NA	S	S	S	S	S	S
2017-1648	1648	2499	M	45	NA	45	Al Bayda	NA	NA	2017-11-26	2017-11-26	2017	November	2017-11-29	not V. Cholerae		NA	NA	NA	NA	NA	NA	NA	NA	NA	NA	NA	NA	NA	NA	NA	NA	NA	S	S	S	S	S	S
2017-1649	1649	2500	F	40	NA	40	Amran	NA	NA	2017-11-26	2017-11-26	2017	November	2017-11-28	not V. Cholerae		NA	NA	NA	NA	NA	NA	NA	NA	NA	NA	NA	NA	NA	NA	NA	NA	NA	S	S	S	S	S	S
2017-1650	1650	2501	F	70	NA	70	Amran	NA	NA	2017-11-26	2017-11-26	2017	November	2017-11-29	not V. Cholerae		NA	NA	NA	NA	NA	NA	NA	NA	NA	NA	NA	NA	NA	NA	NA	NA	NA	S	S	S	S	S	S
2017-1651	1651	2502	M	22	NA	22	Amran	NA	NA	2017-11-26	2017-11-26	2017	November	2017-11-29	not V. Cholerae		NA	NA	NA	NA	NA	NA	NA	NA	NA	NA	NA	NA	NA	NA	NA	NA	NA	S	S	S	S	S	S
2017-1652	1652	2503	F	25	NA	25	Al Bayda	NA	NA	2017-11-26	2017-11-26	2017	November	2017-11-29	not V. Cholerae		NA	NA	NA	NA	NA	NA	NA	NA	NA	NA	NA	NA	NA	NA	NA	NA	NA	S	S	S	S	S	S
2017-1653	1653	2504	M	50	NA	50	Al Bayda	NA	NA	2017-11-26	2017-11-26	2017	November	2017-11-29	not V. Cholerae		NA	NA	NA	NA	NA	NA	NA	NA	NA	NA	NA	NA	NA	NA	NA	NA	NA	S	S	S	S	S	S
2017-1654	1654	2505	M	7	NA	7	Al Bayda	NA	NA	2017-11-26	2017-11-26	2017	November	2017-11-29	not V. Cholerae		NA	NA	NA	NA	NA	NA	NA	NA	NA	NA	NA	NA	NA	NA	NA	NA	NA	S	S	S	S	S	S
2017-1655	1655	2506	M	4	NA	4	Al Bayda	NA	NA	2017-11-26	2017-11-26	2017	November	2017-11-29	not V. Cholerae		NA	NA	NA	NA	NA	NA	NA	NA	NA	NA	NA	NA	NA	NA	NA	NA	NA	S	S	S	S	S	S
2017-1656	1656	2507	M	17	NA	17	Al Bayda	NA	NA	2017-11-26	2017-11-26	2017	November	2017-11-29	not V. Cholerae		NA	NA	NA	NA	NA	NA	NA	NA	NA	NA	NA	NA	NA	NA	NA	NA	NA	S	S	S	S	S	S
2017-1657	1657	2508	M	17	NA	17	Al Bayda	NA	NA	2017-11-26	2017-11-26	2017	November	2017-11-29	not V. Cholerae		NA	NA	NA	NA	NA	NA	NA	NA	NA	NA	NA	NA	NA	NA	NA	NA	NA	S	S	S	S	S	S
2017-1658	1658	2509	F	13	NA	13	Al Bayda	NA	NA	2017-11-26	2017-11-26	2017	November	2017-11-29	not V. Cholerae		NA	NA	NA	NA	NA	NA	NA	NA	NA	NA	NA	NA	NA	NA	NA	NA	NA	S	S	S	S	S	S
2017-1659	1659	2510	F	48	NA	48	Sana'a City	NA	NA	2017-11-26	2017-11-26	2017	November	2017-11-29	not V. Cholerae		NA	NA	NA	NA	NA	NA	NA	NA	NA	NA	NA	NA	NA	NA	NA	NA	NA	S	S	S	S	S	S
2017-1660	1660	2511	M	28	NA	28	Sana'a City	NA	NA	2017-11-26	2017-11-26	2017	November	2017-11-29	not V. Cholerae		NA	NA	NA	NA	NA	NA	NA	NA	NA	NA	NA	NA	NA	NA	NA	NA	NA	S	S	S	S	S	S
2017-1661	1661	2512	M	34	NA	34	Al Bayda	NA	NA	2017-11-27	2017-11-27	2017	November	2017-11-29	not V. Cholerae		NA	NA	NA	NA	NA	NA	NA	NA	NA	NA	NA	NA	NA	NA	NA	NA	NA	S	S	S	S	S	S
2017-1662	1662	2513	F	4	NA	4	Al Bayda	NA	NA	2017-11-27	2017-11-27	2017	November	2017-11-30	not V. Cholerae		NA	NA	NA	NA	NA	NA	NA	NA	NA	NA	NA	NA	NA	NA	NA	NA	NA	S	S	S	S	S	S
2017-1663	1663	2514	M	11	NA	11	Al Bayda	NA	NA	2017-11-27	2017-11-27	2017	November	2017-11-30	not V. Cholerae		NA	NA	NA	NA	NA	NA	NA	NA	NA	NA	NA	NA	NA	NA	NA	NA	NA	S	S	S	S	S	S
2017-1664	1664	2515	M	2	NA	2	Al Bayda	NA	NA	2017-11-27	2017-11-27	2017	November	2017-11-30	not V. Cholerae		NA	NA	NA	NA	NA	NA	NA	NA	NA	NA	NA	NA	NA	NA	NA	NA	NA	S	S	S	S	S	S
2017-1665	1665	2516	M	9	NA	9	Al Bayda	NA	NA	2017-11-27	2017-11-27	2017	November	2017-11-30	not V. Cholerae		NA	NA	NA	NA	NA	NA	NA	NA	NA	NA	NA	NA	NA	NA	NA	NA	NA	S	S	S	S	S	S
2017-1666	1666	2517	M	45	NA	45	Al Bayda	NA	NA	2017-11-27	2017-11-27	2017	November	2017-11-30	not V. Cholerae		NA	NA	NA	NA	NA	NA	NA	NA	NA	NA	NA	NA	NA	NA	NA	NA	NA	S	S	S	S	S	S
2017-1667	1667	2518	M	8	NA	8	Al Bayda	NA	NA	2017-11-27	2017-11-27	2017	November	2017-11-30	not V. Cholerae		NA	NA	NA	NA	NA	NA	NA	NA	NA	NA	NA	NA	NA	NA	NA	NA	NA	S	S	S	S	S	S
2017-1668	1668	2519	F	40	NA	40	Al Bayda	NA	NA	2017-11-27	2017-11-27	2017	November	2017-11-30	not V. Cholerae		NA	NA	NA	NA	NA	NA	NA	NA	NA	NA	NA	NA	NA	NA	NA	NA	NA	S	S	S	S	S	S
2017-1669	1669	2520	M	25	NA	25	Al Bayda	NA	NA	2017-11-27	2017-11-27	2017	November	2017-11-30	not V. Cholerae		NA	NA	NA	NA	NA	NA	NA	NA	NA	NA	NA	NA	NA	NA	NA	NA	NA	S	S	S	S	S	S
2017-1670	1670	2521	F	NA	NA	0	Al Bayda	NA	NA	2017-11-27	2017-11-27	2017	November	2017-11-30	not V. Cholerae		NA	NA	NA	NA	NA	NA	NA	NA	NA	NA	NA	NA	NA	NA	NA	NA	NA	S	S	S	S	S	S
2017-1671	1671	2522	F	12	NA	12	Al Bayda	NA	NA	2017-11-27	2017-11-27	2017	November	2017-11-29	not V. Cholerae		NA	NA	NA	NA	NA	NA	NA	NA	NA	NA	NA	NA	NA	NA	NA	NA	NA	S	S	S	S	S	S
2017-1672	1672	2523	M	6	NA	6	Sana'a City	NA	NA	2017-11-27	2017-11-27	2017	November	2017-12-04	not V. Cholerae		NA	NA	NA	NA	NA	NA	NA	NA	NA	NA	NA	NA	NA	NA	NA	NA	NA	S	S	S	S	S	S
2017-1673	1673	2524	F	2	NA	2	Sana'a City	NA	NA	2017-11-27	2017-11-27	2017	November	2017-11-30	not V. Cholerae		NA	NA	NA	NA	NA	NA	NA	NA	NA	NA	NA	NA	NA	NA	NA	NA	NA	S	S	S	S	S	S
2017-1674	1674	2525	F	29	NA	29	Sana'a City	NA	NA	2017-11-27	2017-11-27	2017	November	2017-11-29	not V. Cholerae		NA	NA	NA	NA	NA	NA	NA	NA	NA	NA	NA	NA	NA	NA	NA	NA	NA	S	S	S	S	S	S
2017-1675	1675	2526	M	NA	NA	0	Sana'a City	NA	NA	2017-11-27	2017-11-27	2017	November	2017-11-30	not V. Cholerae		NA	NA	NA	NA	NA	NA	NA	NA	NA	NA	NA	NA	NA	NA	NA	NA	NA	S	S	S	S	S	S
2017-1676	1676	2527	M	NA	NA	0	Sana'a City	NA	NA	2017-11-27	2017-11-27	2017	November	2017-11-30	not V. Cholerae		NA	NA	NA	NA	NA	NA	NA	NA	NA	NA	NA	NA	NA	NA	NA	NA	NA	S	S	S	S	S	S
2017-1677	1677	2528	M	45	NA	45	Sana'a City	NA	NA	2017-11-27	2017-11-27	2017	November	2017-11-30	not V. Cholerae		NA	NA	NA	NA	NA	NA	NA	NA	NA	NA	NA	NA	NA	NA	NA	NA	NA	S	S	S	S	S	S
2017-1678	1678	2529	M	28	NA	28	Sana'a City	NA	NA	2017-11-27	2017-11-27	2017	November	2017-11-29	not V. Cholerae		NA	NA	NA	NA	NA	NA	NA	NA	NA	NA	NA	NA	NA	NA	NA	NA	NA	S	S	S	S	S	S
2017-1679	1679	2530	M	8	NA	8	Sana'a City	NA	NA	2017-11-27	2017-11-27	2017	November	2017-11-30	not V. Cholerae		NA	NA	NA	NA	NA	NA	NA	NA	NA	NA	NA	NA	NA	NA	NA	NA	NA	S	S	S	S	S	S
2017-1680	1680	2531	M	9	NA	9	Sana'a City	NA	NA	2017-11-27	2017-11-27	2017	November	2017-11-30	not V. Cholerae		NA	NA	NA	NA	NA	NA	NA	NA	NA	NA	NA	NA	NA	NA	NA	NA	NA	S	S	S	S	S	S
2017-1681	1681	2532	F	25	NA	25	Sana'a City	NA	NA	2017-11-27	2017-11-27	2017	November	2017-11-29	not V. Cholerae		NA	NA	NA	NA	NA	NA	NA	NA	NA	NA	NA	NA	NA	NA	NA	NA	NA	S	S	S	S	S	S
2017-1682	1682	2533	M	20	NA	20	Sana'a City	NA	NA	2017-11-27	2017-11-27	2017	November	2017-11-30	not V. Cholerae		NA	NA	NA	NA	NA	NA	NA	NA	NA	NA	NA	NA	NA	NA	NA	NA	NA	S	S	S	S	S	S
2017-1683	1683	2534	F	35	NA	35	Sana'a City	NA	NA	2017-11-27	2017-11-27	2017	November	2017-12-02	V. cholerae	Ogawa	NA	R	NA	S	NA	NA	NA	NA	S	R	R	S	S	NA	S	NA	NA	R	S	R	R	S	S
2017-1684	1684	2535	M	36	NA	36	Sana'a City	NA	NA	2017-11-27	2017-11-27	2017	November	2017-11-30	not V. Cholerae		NA	NA	NA	NA	NA	NA	NA	NA	NA	NA	NA	NA	NA	NA	NA	NA	NA	S	S	S	S	S	S
2017-1685	1685	2536	M	6	NA	6	Sana'a City	NA	NA	2017-11-27	2017-11-27	2017	November	2017-11-30	not V. Cholerae		NA	NA	NA	NA	NA	NA	NA	NA	NA	NA	NA	NA	NA	NA	NA	NA	NA	S	S	S	S	S	S
2017-1686	1686	2537	F	NA	NA	0	Ibb	NA	NA	2017-11-27	2017-11-27	2017	November	2017-12-04	not V. Cholerae		NA	NA	NA	NA	NA	NA	NA	NA	NA	NA	NA	NA	NA	NA	NA	NA	NA	S	S	S	S	S	S
2017-1687	1687	2538	M	18	NA	18	Sana'a City	NA	NA	2017-11-27	2017-11-27	2017	November	2017-11-29	not V. Cholerae		NA	NA	NA	NA	NA	NA	NA	NA	NA	NA	NA	NA	NA	NA	NA	NA	NA	S	S	S	S	S	S
2017-1688	1688	2539	F	35	NA	35	Sana'a City	NA	NA	2017-11-27	2017-11-27	2017	November	2017-11-30	not V. Cholerae		NA	NA	NA	NA	NA	NA	NA	NA	NA	NA	NA	NA	NA	NA	NA	NA	NA	S	S	S	S	S	S
2017-1689	1689	2540	M	19	NA	19	Sana'a City	NA	NA	2017-11-27	2017-11-27	2017	November	2017-11-30	not V. Cholerae		NA	NA	NA	NA	NA	NA	NA	NA	NA	NA	NA	NA	NA	NA	NA	NA	NA	S	S	S	S	S	S
2017-1690	1690	2541	F	40	NA	40	Sana'a City	NA	NA	2017-11-27	2017-11-27	2017	November	2017-11-29	not V. Cholerae		NA	NA	NA	NA	NA	NA	NA	NA	NA	NA	NA	NA	NA	NA	NA	NA	NA	S	S	S	S	S	S
2017-1691	1691	2542	F	27	NA	27	Sana'a City	NA	NA	2017-11-27	2017-11-27	2017	November	2017-11-30	not V. Cholerae		NA	NA	NA	NA	NA	NA	NA	NA	NA	NA	NA	NA	NA	NA	NA	NA	NA	S	S	S	S	S	S
2017-1692	1692	2543	F	33	NA	33	Sana'a City	NA	NA	2017-11-27	2017-11-27	2017	November	2017-11-30	not V. Cholerae		NA	NA	NA	NA	NA	NA	NA	NA	NA	NA	NA	NA	NA	NA	NA	NA	NA	S	S	S	S	S	S
2017-1693	1693	2544	M	14	NA	14	Ibb	NA	NA	2017-11-27	2017-11-27	2017	November	2017-12-02	not V. Cholerae		NA	NA	NA	NA	NA	NA	NA	NA	NA	NA	NA	NA	NA	NA	NA	NA	NA	S	S	S	S	S	S
2017-1694	1694	2545	M	18	NA	18	Ibb	NA	NA	2017-11-27	2017-11-27	2017	November	2017-12-02	not V. Cholerae		NA	NA	NA	NA	NA	NA	NA	NA	NA	NA	NA	NA	NA	NA	NA	NA	NA	S	S	S	S	S	S
2017-1695	1695	2546	F	20	NA	20	Sana'a City	NA	NA	2017-11-28	2017-11-28	2017	November	2017-11-30	not V. Cholerae		NA	NA	NA	NA	NA	NA	NA	NA	NA	NA	NA	NA	NA	NA	NA	NA	NA	S	S	S	S	S	S
2017-1696	1696	2547	F	27	NA	27	Sana'a City	NA	NA	2017-11-28	2017-11-28	2017	November	2017-12-02	not V. Cholerae		NA	NA	NA	NA	NA	NA	NA	NA	NA	NA	NA	NA	NA	NA	NA	NA	NA	S	S	S	S	S	S
2017-1697	1697	2548	F	60	NA	60	Sana'a City	NA	NA	2017-11-28	2017-11-28	2017	November	2017-12-02	not V. Cholerae		NA	NA	NA	NA	NA	NA	NA	NA	NA	NA	NA	NA	NA	NA	NA	NA	NA	S	S	S	S	S	S
2017-1698	1698	2549	F	11	NA	11	Sana'a City	NA	NA	2017-11-28	2017-11-28	2017	November	2017-12-02	not V. Cholerae		NA	NA	NA	NA	NA	NA	NA	NA	NA	NA	NA	NA	NA	NA	NA	NA	NA	S	S	S	S	S	S
2017-1699	1699	2550	F	20	NA	20	Sana'a City	NA	NA	2017-11-28	2017-11-28	2017	November	2017-12-02	not V. Cholerae		NA	NA	NA	NA	NA	NA	NA	NA	NA	NA	NA	NA	NA	NA	NA	NA	NA	S	S	S	S	S	S
2017-1700	1700	2551	M	3	NA	3	Sana'a City	NA	NA	2017-11-28	2017-11-28	2017	November	2017-12-02	not V. Cholerae		NA	NA	NA	NA	NA	NA	NA	NA	NA	NA	NA	NA	NA	NA	NA	NA	NA	S	S	S	S	S	S
2017-1701	1701	2552	M	12	NA	12	Sana'a City	NA	NA	2017-11-28	2017-11-28	2017	November	2017-12-02	not V. Cholerae		NA	NA	NA	NA	NA	NA	NA	NA	NA	NA	NA	NA	NA	NA	NA	NA	NA	S	S	S	S	S	S
2017-1702	1702	2553	F	NA	NA	0	Hajjah	NA	NA	2017-11-28	2017-11-28	2017	November	2017-12-03	not V. Cholerae		NA	NA	NA	NA	NA	NA	NA	NA	NA	NA	NA	NA	NA	NA	NA	NA	NA	S	S	S	S	S	S
2017-1703	1703	2554	F	1	NA	1	Hajjah	NA	NA	2017-11-28	2017-11-28	2017	November	2017-12-03	not V. Cholerae		NA	NA	NA	NA	NA	NA	NA	NA	NA	NA	NA	NA	NA	NA	NA	NA	NA	S	S	S	S	S	S
2017-1704	1704	2555	F	14	NA	14	Hajjah	NA	NA	2017-11-28	2017-11-28	2017	November	2017-12-03	not V. Cholerae		NA	NA	NA	NA	NA	NA	NA	NA	NA	NA	NA	NA	NA	NA	NA	NA	NA	S	S	S	S	S	S
2017-1705	1705	2556	F	12	NA	12	Al Bayda	NA	NA	2017-11-28	2017-11-28	2017	November	2017-12-03	not V. Cholerae		NA	NA	NA	NA	NA	NA	NA	NA	NA	NA	NA	NA	NA	NA	NA	NA	NA	S	S	S	S	S	S
2017-1706	1706	2557	M	NA	NA	0	Al Bayda	NA	NA	2017-11-28	2017-11-28	2017	November	2017-12-03	not V. Cholerae		NA	NA	NA	NA	NA	NA	NA	NA	NA	NA	NA	NA	NA	NA	NA	NA	NA	S	S	S	S	S	S
2017-1707	1707	2558	M	13	NA	13	Al Bayda	NA	NA	2017-11-28	2017-11-28	2017	November	2017-12-03	not V. Cholerae		NA	NA	NA	NA	NA	NA	NA	NA	NA	NA	NA	NA	NA	NA	NA	NA	NA	S	S	S	S	S	S
2017-1708	1708	2559	F	10	NA	10	Al Bayda	NA	NA	2017-11-28	2017-11-28	2017	November	2017-12-03	not V. Cholerae		NA	NA	NA	NA	NA	NA	NA	NA	NA	NA	NA	NA	NA	NA	NA	NA	NA	S	S	S	S	S	S
2017-1709	1709	2560	M	8	NA	8	Al Bayda	NA	NA	2017-11-28	2017-11-28	2017	November	2017-12-03	not V. Cholerae		NA	NA	NA	NA	NA	NA	NA	NA	NA	NA	NA	NA	NA	NA	NA	NA	NA	S	S	S	S	S	S
2017-1710	1710	2561	M	11	NA	11	Al Bayda	NA	NA	2017-11-28	2017-11-28	2017	November	2017-12-04	not V. Cholerae		NA	NA	NA	NA	NA	NA	NA	NA	NA	NA	NA	NA	NA	NA	NA	NA	NA	S	S	S	S	S	S
2017-1711	1711	2562	M	1	NA	1	Al Bayda	NA	NA	2017-11-28	2017-11-28	2017	November	2017-12-03	not V. Cholerae		NA	NA	NA	NA	NA	NA	NA	NA	NA	NA	NA	NA	NA	NA	NA	NA	NA	S	S	S	S	S	S
2017-1712	1712	2563	M	65	NA	65	Sana'a City	NA	NA	2017-11-28	2017-11-28	2017	November	2017-12-03	not V. Cholerae		NA	NA	NA	NA	NA	NA	NA	NA	NA	NA	NA	NA	NA	NA	NA	NA	NA	S	S	S	S	S	S
2017-1713	1713	2564	M	4	NA	4	Sana'a City	NA	NA	2017-11-29	2017-11-29	2017	November	2017-12-04	not V. Cholerae		NA	NA	NA	NA	NA	NA	NA	NA	NA	NA	NA	NA	NA	NA	NA	NA	NA	S	S	S	S	S	S
2017-1714	1714	2565	M	NA	NA	0	Sana'a City	NA	NA	2017-11-29	2017-11-29	2017	November	2017-12-03	not V. Cholerae		NA	NA	NA	NA	NA	NA	NA	NA	NA	NA	NA	NA	NA	NA	NA	NA	NA	S	S	S	S	S	S
2017-1715	1715	2566	F	17	NA	17	Sana'a City	NA	NA	2017-11-29	2017-11-29	2017	November	2017-12-03	not V. Cholerae		NA	NA	NA	NA	NA	NA	NA	NA	NA	NA	NA	NA	NA	NA	NA	NA	NA	S	S	S	S	S	S
2017-1716	1716	2567	F	11	NA	11	Sana'a	NA	NA	2017-11-29	2017-11-29	2017	November	2017-12-03	not V. Cholerae		NA	NA	NA	NA	NA	NA	NA	NA	NA	NA	NA	NA	NA	NA	NA	NA	NA	S	S	S	S	S	S
2017-1717	1717	2568	M	9	NA	9	Sana'a	NA	NA	2017-11-29	2017-11-29	2017	November	2017-12-04	not V. Cholerae		NA	NA	NA	NA	NA	NA	NA	NA	NA	NA	NA	NA	NA	NA	NA	NA	NA	S	S	S	S	S	S
2017-1718	1718	2569	F	60	NA	60	Amran	NA	NA	2017-11-29	2017-11-29	2017	November	2017-12-03	not V. Cholerae		NA	NA	NA	NA	NA	NA	NA	NA	NA	NA	NA	NA	NA	NA	NA	NA	NA	S	S	S	S	S	S
2017-1719	1719	2570	M	12	NA	12	Amran	NA	NA	2017-11-29	2017-11-29	2017	November	2017-12-03	not V. Cholerae		NA	NA	NA	NA	NA	NA	NA	NA	NA	NA	NA	NA	NA	NA	NA	NA	NA	S	S	S	S	S	S
2017-1720	1720	2571	F	10	NA	10	Amran	NA	NA	2017-11-29	2017-11-29	2017	November	2017-12-03	not V. Cholerae		NA	NA	NA	NA	NA	NA	NA	NA	NA	NA	NA	NA	NA	NA	NA	NA	NA	S	S	S	S	S	S
2017-1721	1721	2572	F	10	NA	10	Amran	NA	NA	2017-11-29	2017-11-29	2017	November	2017-12-03	not V. Cholerae		NA	NA	NA	NA	NA	NA	NA	NA	NA	NA	NA	NA	NA	NA	NA	NA	NA	S	S	S	S	S	S
2017-1722	1722	2573	M	40	NA	40	Sana'a City	NA	NA	2017-11-29	2017-11-29	2017	November	2017-12-03	not V. Cholerae		NA	NA	NA	NA	NA	NA	NA	NA	NA	NA	NA	NA	NA	NA	NA	NA	NA	S	S	S	S	S	S
2017-1723	1723	2574	M	50	NA	50	Sana'a City	NA	NA	2017-11-29	2017-11-29	2017	November	2017-12-03	not V. Cholerae		NA	NA	NA	NA	NA	NA	NA	NA	NA	NA	NA	NA	NA	NA	NA	NA	NA	S	S	S	S	S	S
2017-1724	1724	2575	M	30	NA	30	Sana'a City	NA	NA	2017-11-29	2017-11-29	2017	November	2017-12-03	not V. Cholerae		NA	NA	NA	NA	NA	NA	NA	NA	NA	NA	NA	NA	NA	NA	NA	NA	NA	S	S	S	S	S	S
2017-1725	1725	2576	F	48	NA	48	Sana'a City	NA	NA	2017-11-29	2017-11-29	2017	November	2017-12-03	not V. Cholerae		NA	NA	NA	NA	NA	NA	NA	NA	NA	NA	NA	NA	NA	NA	NA	NA	NA	S	S	S	S	S	S
2017-1726	1726	2577	M	9	NA	9	Sana'a City	NA	NA	2017-11-29	2017-11-29	2017	November	2017-12-04	not V. Cholerae		NA	NA	NA	NA	NA	NA	NA	NA	NA	NA	NA	NA	NA	NA	NA	NA	NA	S	S	S	S	S	S
2017-1727	1727	2578	M	6	NA	6	Sana'a City	NA	NA	2017-11-30	2017-11-30	2017	November	2017-12-03	not V. Cholerae		NA	NA	NA	NA	NA	NA	NA	NA	NA	NA	NA	NA	NA	NA	NA	NA	NA	S	S	S	S	S	S
2017-1728	1728	2579	M	14	NA	14	Sana'a City	NA	NA	2017-11-30	2017-11-30	2017	November	2017-12-03	not V. Cholerae		NA	NA	NA	NA	NA	NA	NA	NA	NA	NA	NA	NA	NA	NA	NA	NA	NA	S	S	S	S	S	S
2017-1729	1729	2580	F	40	NA	40	Sana'a City	NA	NA	2017-11-30	2017-11-30	2017	November	2017-12-03	not V. Cholerae		NA	NA	NA	NA	NA	NA	NA	NA	NA	NA	NA	NA	NA	NA	NA	NA	NA	S	S	S	S	S	S
2017-1730	1730	2581	F	1	NA	1	Sana'a City	NA	NA	2017-11-30	2017-11-30	2017	November	2017-12-04	not V. Cholerae		NA	NA	NA	NA	NA	NA	NA	NA	NA	NA	NA	NA	NA	NA	NA	NA	NA	S	S	S	S	S	S
2017-1731	1731	2582	M	35	NA	35	Sana'a City	NA	NA	2017-11-30	2017-11-30	2017	November	2017-12-03	not V. Cholerae		NA	NA	NA	NA	NA	NA	NA	NA	NA	NA	NA	NA	NA	NA	NA	NA	NA	S	S	S	S	S	S
2017-1732	1732	2583	M	20	NA	20	Sana'a	NA	NA	2017-11-30	2017-11-30	2017	November	2017-12-04	not V. Cholerae		NA	NA	NA	NA	NA	NA	NA	NA	NA	NA	NA	NA	NA	NA	NA	NA	NA	S	S	S	S	S	S
2017-1733	1733	2584	M	25	NA	25	Sana'a	NA	NA	2017-11-30	2017-11-30	2017	November	2017-12-04	not V. Cholerae		NA	NA	NA	NA	NA	NA	NA	NA	NA	NA	NA	NA	NA	NA	NA	NA	NA	S	S	S	S	S	S
2017-1734	1734	2585	M	7	NA	7	Sana'a City	NA	NA	2017-11-30	2017-11-30	2017	November	2017-12-03	no growth		NA	NA	NA	NA	NA	NA	NA	NA	NA	NA	NA	NA	NA	NA	NA	NA	NA	S	S	S	S	S	S
2017-1735	1735	2586	M	25	NA	25	Sana'a City	NA	NA	2017-11-30	2017-11-30	2017	November	2017-12-03	no growth		NA	NA	NA	NA	NA	NA	NA	NA	NA	NA	NA	NA	NA	NA	NA	NA	NA	S	S	S	S	S	S
2017-1736	1736	2587	M	75	NA	75	Sana'a City	NA	NA	2017-11-30	2017-11-30	2017	November	2017-12-04	not V. Cholerae		NA	NA	NA	NA	NA	NA	NA	NA	NA	NA	NA	NA	NA	NA	NA	NA	NA	S	S	S	S	S	S
2017-1737	1737	2588	F	14	NA	14	Al Mahwit	NA	NA	2017-11-30	2017-11-30	2017	November	2017-12-04	no growth		NA	NA	NA	NA	NA	NA	NA	NA	NA	NA	NA	NA	NA	NA	NA	NA	NA	S	S	S	S	S	S
2017-1738	1738	2589	F	24	NA	24	Amran	NA	NA	2017-12-01	2017-12-01	2017	December	2017-12-04	no growth		NA	NA	NA	NA	NA	NA	NA	NA	NA	NA	NA	NA	NA	NA	NA	NA	NA	S	S	S	S	S	S
2017-1739	1739	2590	M	70	NA	70	Hajjah	NA	NA	2017-12-01	2017-12-01	2017	December	2017-12-04	no growth		NA	NA	NA	NA	NA	NA	NA	NA	NA	NA	NA	NA	NA	NA	NA	NA	NA	S	S	S	S	S	S
2017-1740	1740	2591	M	40	NA	40	Sana'a City	NA	NA	2017-12-01	2017-12-01	2017	December	2017-12-04	no growth		NA	NA	NA	NA	NA	NA	NA	NA	NA	NA	NA	NA	NA	NA	NA	NA	NA	S	S	S	S	S	S
2017-1741	1741	2592	M	9	NA	9	Sana'a City	NA	NA	2017-12-02	2017-12-02	2017	December	2017-12-05	not V. Cholerae		NA	NA	NA	NA	NA	NA	NA	NA	NA	NA	NA	NA	NA	NA	NA	NA	NA	S	S	S	S	S	S
2017-1742	1742	2593	F	9	NA	9	Sana'a City	NA	NA	2017-12-04	2017-12-04	2017	December	2017-12-06	no growth		NA	NA	NA	NA	NA	NA	NA	NA	NA	NA	NA	NA	NA	NA	NA	NA	NA	S	S	S	S	S	S
2017-1743	1743	2594	M	12	NA	12	Sana'a City	NA	NA	2017-12-04	2017-12-04	2017	December	2017-12-06	no growth		NA	NA	NA	NA	NA	NA	NA	NA	NA	NA	NA	NA	NA	NA	NA	NA	NA	S	S	S	S	S	S
2017-1744	1744	2595	M	50	NA	50	Sana'a City	NA	NA	2017-12-04	2017-12-04	2017	December	2017-12-06	no growth		NA	NA	NA	NA	NA	NA	NA	NA	NA	NA	NA	NA	NA	NA	NA	NA	NA	S	S	S	S	S	S
2017-1745	1745	2596	F	12	NA	12	Sana'a City	NA	NA	2017-12-04	2017-12-04	2017	December	2017-12-06	no growth		NA	NA	NA	NA	NA	NA	NA	NA	NA	NA	NA	NA	NA	NA	NA	NA	NA	S	S	S	S	S	S
2017-1746	1746	2597	F	90	NA	90	Sana'a City	NA	NA	2017-12-04	2017-12-04	2017	December	2017-12-06	no growth		NA	NA	NA	NA	NA	NA	NA	NA	NA	NA	NA	NA	NA	NA	NA	NA	NA	S	S	S	S	S	S
2017-1747	1747	2598	F	5	NA	5	Sana'a City	NA	NA	2017-12-04	2017-12-04	2017	December	2017-12-07	not V. Cholerae		NA	NA	NA	NA	NA	NA	NA	NA	NA	NA	NA	NA	NA	NA	NA	NA	NA	S	S	S	S	S	S
2017-1748	1748	2599	M	50	NA	50	Sana'a City	NA	NA	2017-12-05	2017-12-05	2017	December	2017-12-10	V. cholerae	Ogawa	NA	R	NA	S	NA	NA	NA	S	S	R	R	S	S	NA	S	NA	NA	R	S	R	R	S	S
2017-1749	1749	2600	M	25	NA	25	Al Mahwit	NA	NA	2017-12-05	2017-12-05	2017	December	2017-12-09	not V. Cholerae		NA	NA	NA	NA	NA	NA	NA	NA	NA	NA	NA	NA	NA	NA	NA	NA	NA	S	S	S	S	S	S
2017-1750	1750	2601	F	25	NA	25	Al Mahwit	NA	NA	2017-12-05	2017-12-05	2017	December	2017-12-09	not V. Cholerae		NA	NA	NA	NA	NA	NA	NA	NA	NA	NA	NA	NA	NA	NA	NA	NA	NA	S	S	S	S	S	S
2017-1751	1751	2602	M	8	NA	8	Sana'a	NA	NA	2017-12-05	2017-12-05	2017	December	2017-12-09	not V. Cholerae		NA	NA	NA	NA	NA	NA	NA	NA	NA	NA	NA	NA	NA	NA	NA	NA	NA	S	S	S	S	S	S
2017-1752	1752	2603	F	60	NA	60	Sana'a	NA	NA	2017-12-05	2017-12-05	2017	December	2017-12-09	not V. Cholerae		NA	NA	NA	NA	NA	NA	NA	NA	NA	NA	NA	NA	NA	NA	NA	NA	NA	S	S	S	S	S	S
2017-1753	1753	2604	F	20	NA	20	Sana'a City	NA	NA	2017-12-06	2017-12-06	2017	December	2017-12-09	not V. Cholerae		NA	NA	NA	NA	NA	NA	NA	NA	NA	NA	NA	NA	NA	NA	NA	NA	NA	S	S	S	S	S	S
2017-1754	1754	2605	M	5	NA	5	Sana'a City	NA	NA	2017-12-06	2017-12-06	2017	December	2017-12-09	no growth		NA	NA	NA	NA	NA	NA	NA	NA	NA	NA	NA	NA	NA	NA	NA	NA	NA	S	S	S	S	S	S
2017-1755	1755	2606	M	27	NA	27	Sana'a City	NA	NA	2017-12-06	2017-12-06	2017	December	2017-12-08	no growth		NA	NA	NA	NA	NA	NA	NA	NA	NA	NA	NA	NA	NA	NA	NA	NA	NA	S	S	S	S	S	S
2017-1756	1756	2607	F	9	NA	9	Sana'a	NA	NA	2017-12-06	2017-12-06	2017	December	2017-12-09	not V. Cholerae		NA	NA	NA	NA	NA	NA	NA	NA	NA	NA	NA	NA	NA	NA	NA	NA	NA	S	S	S	S	S	S
2017-1757	1757	2608	F	22	NA	22	Amran	NA	NA	2017-12-07	2017-12-07	2017	December	2017-12-09	no growth		NA	NA	NA	NA	NA	NA	NA	NA	NA	NA	NA	NA	NA	NA	NA	NA	NA	S	S	S	S	S	S
2017-1758	1758	2609	M	1	NA	1	Amran	NA	NA	2017-12-07	2017-12-07	2017	December	2017-12-09	not V. Cholerae		NA	NA	NA	NA	NA	NA	NA	NA	NA	NA	NA	NA	NA	NA	NA	NA	NA	S	S	S	S	S	S
2017-1759	1759	2610	M	NA	NA	0	Amran	NA	NA	2017-12-07	2017-12-07	2017	December	2017-12-09	no growth		NA	NA	NA	NA	NA	NA	NA	NA	NA	NA	NA	NA	NA	NA	NA	NA	NA	S	S	S	S	S	S
2017-1760	1760	2611	M	10	NA	10	Sana'a City	NA	NA	2017-12-08	2017-12-08	2017	December	2017-12-11	not V. Cholerae		NA	NA	NA	NA	NA	NA	NA	NA	NA	NA	NA	NA	NA	NA	NA	NA	NA	S	S	S	S	S	S
2017-1761	1761	2612	M	36	NA	36	Hajjah	NA	NA	2017-12-09	2017-12-09	2017	December	2017-12-13	V. cholerae	Ogawa	NA	R	NA	S	NA	NA	R	NA	S	R	NA	S	S	S	S	NA	NA	R	R	R	S	S	S
2017-1762	1762	2613	F	NA	NA	0	Ibb	NA	NA	2017-12-09	2017-12-09	2017	December	2017-12-12	not V. Cholerae		NA	NA	NA	NA	NA	NA	NA	NA	NA	NA	NA	NA	NA	NA	NA	NA	NA	S	S	S	S	S	S
2017-1763	1763	2614	F	7	NA	7	Sana'a City	NA	NA	2017-12-09	2017-12-09	2017	December	2017-12-12	not V. Cholerae		NA	NA	NA	NA	NA	NA	NA	NA	NA	NA	NA	NA	NA	NA	NA	NA	NA	S	S	S	S	S	S
2017-1764	1764	2615	F	18	NA	18	Amran	NA	NA	2017-12-10	2017-12-10	2017	December	2017-12-13	V. cholerae	Ogawa	NA	R	NA	S	NA	NA	R	NA	S	R	NA	S	S	S	S	NA	NA	R	R	R	S	S	S
2017-1765	1765	2616	F	NA	NA	0	Ibb	NA	NA	2017-12-10	2017-12-10	2017	December	2017-12-12	not V. Cholerae		NA	NA	NA	NA	NA	NA	NA	NA	NA	NA	NA	NA	NA	NA	NA	NA	NA	S	S	S	S	S	S
2017-1766	1766	2617	M	24	NA	24	Ibb	NA	NA	2017-12-10	2017-12-10	2017	December	2017-12-12	not V. Cholerae		NA	NA	NA	NA	NA	NA	NA	NA	NA	NA	NA	NA	NA	NA	NA	NA	NA	S	S	S	S	S	S
2017-1767	1767	2618	F	12	NA	12	Sana'a	NA	NA	2017-12-10	2017-12-10	2017	December	2017-12-12	not V. Cholerae		NA	NA	NA	NA	NA	NA	NA	NA	NA	NA	NA	NA	NA	NA	NA	NA	NA	S	S	S	S	S	S
2017-1768	1768	2619	F	23	NA	23	Sana'a City	NA	NA	2017-12-11	2017-12-11	2017	December	2017-12-16	not V. Cholerae		NA	NA	NA	NA	NA	NA	NA	NA	NA	NA	NA	NA	NA	NA	NA	NA	NA	S	S	S	S	S	S
2017-1769	1769	2620	M	15	NA	15	Sana'a City	NA	NA	2017-12-11	2017-12-11	2017	December	2017-12-14	not V. Cholerae		NA	NA	NA	NA	NA	NA	NA	NA	NA	NA	NA	NA	NA	NA	NA	NA	NA	S	S	S	S	S	S
2017-1770	1770	2621	F	4	NA	4	Sana'a City	NA	NA	2017-12-11	2017-12-11	2017	December	2017-12-14	not V. Cholerae		NA	NA	NA	NA	NA	NA	NA	NA	NA	NA	NA	NA	NA	NA	NA	NA	NA	S	S	S	S	S	S
2017-1771	1771	2622	F	7	NA	7	Sana'a City	NA	NA	2017-12-11	2017-12-11	2017	December	2017-12-14	not V. Cholerae		NA	NA	NA	NA	NA	NA	NA	NA	NA	NA	NA	NA	NA	NA	NA	NA	NA	S	S	S	S	S	S
2017-1772	1772	2623	F	50	NA	50	Sana'a City	NA	NA	2017-12-11	2017-12-11	2017	December	2017-12-14	not V. Cholerae		NA	NA	NA	NA	NA	NA	NA	NA	NA	NA	NA	NA	NA	NA	NA	NA	NA	S	S	S	S	S	S
2017-1773	1773	2624	F	26	NA	26	Sana'a City	NA	NA	2017-12-11	2017-12-11	2017	December	2017-12-14	not V. Cholerae		NA	NA	NA	NA	NA	NA	NA	NA	NA	NA	NA	NA	NA	NA	NA	NA	NA	S	S	S	S	S	S
2017-1774	1774	2625	M	50	NA	50	Sana'a City	NA	NA	2017-12-11	2017-12-11	2017	December	2017-12-16	not V. Cholerae		NA	NA	NA	NA	NA	NA	NA	NA	NA	NA	NA	NA	NA	NA	NA	NA	NA	S	S	S	S	S	S
2017-1775	1775	2626	F	16	NA	16	Sana'a City	NA	NA	2017-12-11	2017-12-11	2017	December	2017-12-16	not V. Cholerae		NA	NA	NA	NA	NA	NA	NA	NA	NA	NA	NA	NA	NA	NA	NA	NA	NA	S	S	S	S	S	S
2017-1776	1776	2627	F	36	NA	36	Sana'a City	NA	NA	2017-12-12	2017-12-12	2017	December	2017-12-14	not V. Cholerae		NA	NA	NA	NA	NA	NA	NA	NA	NA	NA	NA	NA	NA	NA	NA	NA	NA	S	S	S	S	S	S
2017-1777	1777	2628	M	35	NA	35	Sana'a City	NA	NA	2017-12-12	2017-12-12	2017	December	2017-12-14	not V. Cholerae		NA	NA	NA	NA	NA	NA	NA	NA	NA	NA	NA	NA	NA	NA	NA	NA	NA	S	S	S	S	S	S
2017-1778	1778	2629	M	16	NA	16	Sana'a City	NA	NA	2017-12-12	2017-12-12	2017	December	2017-12-14	not V. Cholerae		NA	NA	NA	NA	NA	NA	NA	NA	NA	NA	NA	NA	NA	NA	NA	NA	NA	S	S	S	S	S	S
2017-1779	1779	2630	M	25	NA	25	Sana'a City	NA	NA	2017-12-12	2017-12-12	2017	December	2017-12-16	not V. Cholerae		NA	NA	NA	NA	NA	NA	NA	NA	NA	NA	NA	NA	NA	NA	NA	NA	NA	S	S	S	S	S	S
2017-1780	1780	2631	M	17	NA	17	Sana'a City	NA	NA	2017-12-14	2017-12-14	2017	December	2017-12-16	not V. Cholerae		NA	NA	NA	NA	NA	NA	NA	NA	NA	NA	NA	NA	NA	NA	NA	NA	NA	S	S	S	S	S	S
2017-1781	1781	2632	F	1	NA	1	Sana'a City	NA	NA	2017-12-14	2017-12-14	2017	December	2017-12-18	V. cholerae	Ogawa	NA	R	NA	S	NA	NA	R	NA	S	R	NA	S	S	S	S	NA	NA	R	R	R	S	S	S
2017-1782	1782	2633	M	9	NA	9	Sana'a City	NA	NA	2017-12-14	2017-12-14	2017	December	2017-12-18	V. cholerae	Ogawa	NA	R	NA	S	NA	NA	R	NA	S	R	NA	S	S	S	S	NA	NA	R	R	R	S	S	S
2017-1783	1783	2634	M	6	NA	6	Sana'a City	NA	NA	2017-12-14	2017-12-14	2017	December	2017-12-18	V. cholerae	Ogawa	NA	R	NA	S	NA	NA	R	NA	S	R	NA	S	S	S	S	NA	NA	R	R	R	S	S	S
2017-1784	1784	2635	M	24	NA	24	Sana'a City	NA	NA	2017-12-16	2017-12-16	2017	December	2017-12-18	not V. Cholerae		NA	NA	NA	NA	NA	NA	NA	NA	NA	NA	NA	NA	NA	NA	NA	NA	NA	S	S	S	S	S	S
2017-1785	1785	2636	F	4	NA	4	Sana'a City	NA	NA	2017-12-16	2017-12-16	2017	December	2017-12-18	not V. Cholerae		NA	NA	NA	NA	NA	NA	NA	NA	NA	NA	NA	NA	NA	NA	NA	NA	NA	S	S	S	S	S	S
2017-1786	1786	2637	F	33	NA	33	Sana'a City	NA	NA	2017-12-16	2017-12-16	2017	December	2017-12-18	not V. Cholerae		NA	NA	NA	NA	NA	NA	NA	NA	NA	NA	NA	NA	NA	NA	NA	NA	NA	S	S	S	S	S	S
2017-1787	1787	2638	M	29	NA	29	Sana'a City	NA	NA	2017-12-16	2017-12-16	2017	December	2017-12-18	not V. Cholerae		NA	NA	NA	NA	NA	NA	NA	NA	NA	NA	NA	NA	NA	NA	NA	NA	NA	S	S	S	S	S	S
2017-1788	1788	2639	M	12	NA	12	Sana'a City	NA	NA	2017-12-16	2017-12-16	2017	December	2017-12-18	not V. Cholerae		NA	NA	NA	NA	NA	NA	NA	NA	NA	NA	NA	NA	NA	NA	NA	NA	NA	S	S	S	S	S	S
2017-1789	1789	2640	F	NA	NA	0	Sana'a City	NA	NA	2017-12-16	2017-12-16	2017	December	2017-12-18	no growth		NA	NA	NA	NA	NA	NA	NA	NA	NA	NA	NA	NA	NA	NA	NA	NA	NA	S	S	S	S	S	S
2017-1790	1790	2641	F	24	NA	24	Sana'a City	NA	NA	2017-12-16	2017-12-16	2017	December	2017-12-19	no growth		NA	NA	NA	NA	NA	NA	NA	NA	NA	NA	NA	NA	NA	NA	NA	NA	NA	S	S	S	S	S	S
2017-1791	1791	2642	F	8	NA	8	Sana'a City	NA	NA	2017-12-16	2017-12-16	2017	December	2017-12-19	no growth		NA	NA	NA	NA	NA	NA	NA	NA	NA	NA	NA	NA	NA	NA	NA	NA	NA	S	S	S	S	S	S
2017-1792	1792	2643	M	52	NA	52	Sana'a City	NA	NA	2017-12-17	2017-12-17	2017	December	2017-12-19	no growth		NA	NA	NA	NA	NA	NA	NA	NA	NA	NA	NA	NA	NA	NA	NA	NA	NA	S	S	S	S	S	S
2017-1793	1793	2644	F	5	NA	5	Amran	NA	NA	2017-12-17	2017-12-17	2017	December	2017-12-19	no growth		NA	NA	NA	NA	NA	NA	NA	NA	NA	NA	NA	NA	NA	NA	NA	NA	NA	S	S	S	S	S	S
2017-1794	1794	2645	M	39	NA	39	Amran	NA	NA	2017-12-17	2017-12-17	2017	December	2017-12-19	no growth		NA	NA	NA	NA	NA	NA	NA	NA	NA	NA	NA	NA	NA	NA	NA	NA	NA	S	S	S	S	S	S
2017-1795	1795	2646	F	14	NA	14	Amran	NA	NA	2017-12-17	2017-12-17	2017	December	2017-12-19	no growth		NA	NA	NA	NA	NA	NA	NA	NA	NA	NA	NA	NA	NA	NA	NA	NA	NA	S	S	S	S	S	S
2017-1796	1796	2647	F	24	NA	24	Amran	NA	NA	2017-12-17	2017-12-17	2017	December	2017-12-20	not V. Cholerae		NA	NA	NA	NA	NA	NA	NA	NA	NA	NA	NA	NA	NA	NA	NA	NA	NA	S	S	S	S	S	S
2017-1797	1797	2648	F	9	NA	9	Al Mahwit	NA	NA	2017-12-17	2017-12-17	2017	December	2017-12-19	no growth		NA	NA	NA	NA	NA	NA	NA	NA	NA	NA	NA	NA	NA	NA	NA	NA	NA	S	S	S	S	S	S
2017-1798	1798	2649	M	60	NA	60	Dhamar	NA	NA	2017-12-17	2017-12-17	2017	December	2017-12-20	not V. Cholerae		NA	NA	NA	NA	NA	NA	NA	NA	NA	NA	NA	NA	NA	NA	NA	NA	NA	S	S	S	S	S	S
2017-1799	1799	2650	F	60	NA	60	Dhamar	NA	NA	2017-12-17	2017-12-17	2017	December	2017-12-19	no growth		NA	NA	NA	NA	NA	NA	NA	NA	NA	NA	NA	NA	NA	NA	NA	NA	NA	S	S	S	S	S	S
2017-1800	1800	2651	M	12	NA	12	Dhamar	NA	NA	2017-12-17	2017-12-17	2017	December	2017-12-19	not V. Cholerae		NA	NA	NA	NA	NA	NA	NA	NA	NA	NA	NA	NA	NA	NA	NA	NA	NA	S	S	S	S	S	S
2017-1801	1801	2652	M	NA	NA	0	Dhamar	NA	NA	2017-12-17	2017-12-17	2017	December	2017-12-20	V. cholerae	Ogawa	NA	R	NA	NA	NA	NA	NA	NA	R	R	NA	S	S	NA	S	NA	NA	R	S	R	S	S	S
2017-1802	1802	2653	M	NA	NA	0	Dhamar	NA	NA	2017-12-17	2017-12-17	2017	December	2017-12-20	V. cholerae	Ogawa	NA	R	NA	R	NA	NA	NA	NA	S	R	NA	R	S	S	S	NA	NA	R	S	R	S	R	S
2017-1803	1803	2654	F	2	NA	2	Dhamar	NA	NA	2017-12-17	2017-12-17	2017	December	2017-12-19	no growth		NA	NA	NA	NA	NA	NA	NA	NA	NA	NA	NA	NA	NA	NA	NA	NA	NA	S	S	S	S	S	S
2017-1804	1804	2655	M	20	NA	20	Dhamar	NA	NA	2017-12-17	2017-12-17	2017	December	2017-12-19	no growth		NA	NA	NA	NA	NA	NA	NA	NA	NA	NA	NA	NA	NA	NA	NA	NA	NA	S	S	S	S	S	S
2017-1805	1805	2656	F	1	NA	1	Dhamar	NA	NA	2017-12-17	2017-12-17	2017	December	2017-12-20	not V. Cholerae		NA	NA	NA	NA	NA	NA	NA	NA	NA	NA	NA	NA	NA	NA	NA	NA	NA	S	S	S	S	S	S
2017-1806	1806	2657	F	20	NA	20	Dhamar	NA	NA	2017-12-17	2017-12-17	2017	December	2017-12-19	no growth		NA	NA	NA	NA	NA	NA	NA	NA	NA	NA	NA	NA	NA	NA	NA	NA	NA	S	S	S	S	S	S
2017-1807	1807	2658	M	2	NA	2	Dhamar	NA	NA	2017-12-17	2017-12-17	2017	December	2017-12-19	no growth		NA	NA	NA	NA	NA	NA	NA	NA	NA	NA	NA	NA	NA	NA	NA	NA	NA	S	S	S	S	S	S
2017-1808	1808	2659	M	29	NA	29	Sana'a City	NA	NA	2017-12-17	2017-12-17	2017	December	2017-12-19	no growth		NA	NA	NA	NA	NA	NA	NA	NA	NA	NA	NA	NA	NA	NA	NA	NA	NA	S	S	S	S	S	S
2017-1809	1809	2660	M	69	NA	69	Sana'a City	NA	NA	2017-12-17	2017-12-17	2017	December	2017-12-19	no growth		NA	NA	NA	NA	NA	NA	NA	NA	NA	NA	NA	NA	NA	NA	NA	NA	NA	S	S	S	S	S	S
2017-1810	1810	2661	F	19	NA	19	Sana'a City	NA	NA	2017-12-17	2017-12-17	2017	December	2017-12-20	not V. Cholerae		NA	NA	NA	NA	NA	NA	NA	NA	NA	NA	NA	NA	NA	NA	NA	NA	NA	S	S	S	S	S	S
2017-1811	1811	2662	F	19	NA	19	Al Jawf	NA	NA	2017-12-18	2017-12-18	2017	December	2017-12-20	not V. Cholerae		NA	NA	NA	NA	NA	NA	NA	NA	NA	NA	NA	NA	NA	NA	NA	NA	NA	S	S	S	S	S	S
2017-1812	1812	2663	M	20	NA	20	Sana'a City	NA	NA	2017-12-18	2017-12-18	2017	December	2017-12-20	not V. Cholerae		NA	NA	NA	NA	NA	NA	NA	NA	NA	NA	NA	NA	NA	NA	NA	NA	NA	S	S	S	S	S	S
2017-1813	1813	2664	M	60	NA	60	Sana'a City	NA	NA	2017-12-18	2017-12-18	2017	December	2017-12-20	not V. Cholerae		NA	NA	NA	NA	NA	NA	NA	NA	NA	NA	NA	NA	NA	NA	NA	NA	NA	S	S	S	S	S	S
2017-1814	1814	2665	M	43	NA	43	Sana'a City	NA	NA	2017-12-18	2017-12-18	2017	December	2017-12-20	not V. Cholerae		NA	NA	NA	NA	NA	NA	NA	NA	NA	NA	NA	NA	NA	NA	NA	NA	NA	S	S	S	S	S	S
2017-1815	1815	2666	F	40	NA	40	Sana'a City	NA	NA	2017-12-18	2017-12-18	2017	December	2017-12-21	V. cholerae	Ogawa	NA	R	NA	S	NA	NA	NA	NA	S	R	NA	S	S	S	S	NA	NA	R	S	R	S	S	S
2017-1816	1816	2667	F	32	NA	32	Sana'a City	NA	NA	2017-12-19	2017-12-19	2017	December	2017-12-23	not V. Cholerae		NA	NA	NA	NA	NA	NA	NA	NA	NA	NA	NA	NA	NA	NA	NA	NA	NA	S	S	S	S	S	S
2017-1817	1817	2668	F	NA	NA	0	Sana'a City	NA	NA	2017-12-19	2017-12-19	2017	December	2017-12-21	no growth		NA	NA	NA	NA	NA	NA	NA	NA	NA	NA	NA	NA	NA	NA	NA	NA	NA	S	S	S	S	S	S
2017-1818	1818	2669	F	21	NA	21	Sana'a City	NA	NA	2017-12-19	2017-12-19	2017	December	2017-12-21	no growth		NA	NA	NA	NA	NA	NA	NA	NA	NA	NA	NA	NA	NA	NA	NA	NA	NA	S	S	S	S	S	S
2017-1819	1819	2670	M	58	NA	58	Marib	NA	NA	2017-12-19	2017-12-19	2017	December	2017-12-23	not V. Cholerae		NA	NA	NA	NA	NA	NA	NA	NA	NA	NA	NA	NA	NA	NA	NA	NA	NA	S	S	S	S	S	S
2017-1820	1820	2671	M	NA	NA	0	Marib	NA	NA	2017-12-19	2017-12-19	2017	December	2017-12-23	not V. Cholerae		NA	NA	NA	NA	NA	NA	NA	NA	NA	NA	NA	NA	NA	NA	NA	NA	NA	S	S	S	S	S	S
2017-1821	1821	2672	F	35	NA	35	Marib	NA	NA	2017-12-19	2017-12-19	2017	December	2017-12-23	not V. Cholerae		NA	NA	NA	NA	NA	NA	NA	NA	NA	NA	NA	NA	NA	NA	NA	NA	NA	S	S	S	S	S	S
2017-1822	1822	2673	F	20	NA	20	Marib	NA	NA	2017-12-19	2017-12-19	2017	December	2017-12-23	not V. Cholerae		NA	NA	NA	NA	NA	NA	NA	NA	NA	NA	NA	NA	NA	NA	NA	NA	NA	S	S	S	S	S	S
2017-1823	1823	2674	M	22	NA	22	Marib	NA	NA	2017-12-19	2017-12-19	2017	December	2017-12-23	not V. Cholerae		NA	NA	NA	NA	NA	NA	NA	NA	NA	NA	NA	NA	NA	NA	NA	NA	NA	S	S	S	S	S	S
[truncated: 9,586 more rows]

## Sheet: S2 - metadata NCPHL samples
Isolate.name	age	sex	governorate	governorate.eng	district	district.GPS.lat	district.GPS.long	collection.date	culture.results	ox	k/AB/S	SIM	cit	urea	cholera.red	string.test	M.R.V.P.test	hemolysin	polymycin.B.50.units	Ogawa	Inaba	amikacin	ampicillin	azithromycin	cephotaxime	ciprofloxacin	co.trimoxazol	doxycycline	erythromycin	gentamicin	tetracycline	chloramphenicol	nalidixicacid	piperacilin.tazobactam
YE-NCPHL-18001	50	f	ÿµŸÜÿπÿßÿ°	Sana'a	ÿßŸÑÿ≠ŸäŸÖÿ© ÿßŸÑÿÆÿßÿ±ÿ¨Ÿäÿ©	15.1429	43.9379	2018-08-19	V. cholerae	+	k/A	+++	+	-	+	+	-	-	S	-	+	S	R	S	S	S	S	S	S	S	S	S	R
YE-NCPHL-18002	0.6	m	ÿßŸÑÿßŸÖÿßŸÜÿ©	Sana'a	ÿ¥ÿπŸàÿ®	15.3671	44.2073	2018-08-27	V. cholerae	+	k/A	+++	+	-	+	+				+	-	S	R	S	S	S	S	S	S	S	S	S	R
YE-NCPHL-18003	10	m	ÿπŸÖÿ±ÿßŸÜ	Amran	ÿßŸÑŸÖÿØÿßŸÜ	16.218	43.6511	2018-08-28	V. cholerae	+	k/A	+++	+	-	+	+				+	-	S	R	S	S	S	S	S	S	S	S	S	R
YE-NCPHL-18004	12	m	ÿßŸÑÿßŸÖÿßŸÜÿ©	Sana'a	ÿ®ŸÜŸä ÿßŸÑÿ≠ÿßÿ±ÿ´	15.466	44.183	2018-08-27	V. cholerae	+	k/A	+++	+	-	+	+				+	-	S	R	S	S	S	S	S	S	S	S	S	R
YE-NCPHL-18005	18	m	ÿπŸÖÿ±ÿßŸÜ	Amran	ÿßŸÑÿ≥ŸàÿØÿ©	15.9575	43.7809	2018-08-28	V. cholerae	+	k/A	+++	+	-	+	+				+	-	S	R	S	S	S	S	S	S	S	S	S	R
YE-NCPHL-18006	42	f	ÿπŸÖÿ±ÿßŸÜ	Amran	ÿßŸÑŸÖÿØÿßŸÜ	16.218	43.6511	2018-08-28	V. cholerae	+	k/A	+	+	-	+	+				+	-	S	R	S	S	S	S	S	S	S	S	S	R
YE-NCPHL-18007	65	f	ÿπŸÖÿ±ÿßŸÜ	Amran	ÿ®ŸÜŸä ÿµÿ±ŸäŸÖ	16.14	43.9704	2018-08-26	V. cholerae	+	k/A	+	+	-	+	+				+	-	S	R	S	S	S	S	S	S	S	S	S	R
YE-NCPHL-18008	60	f	ÿ∞ŸÖÿßÿ±	Dhamar	ÿ∞ŸÖÿßÿ±	14.5498	44.4021	2018-08-26	V. cholerae	+	k/A	+	+	-	+	+				+	-	S	R	S	S	S	S	S	S	S	S	S	R
YE-NCPHL-18009	55	f	ÿßŸÑŸÖÿ≠ŸàŸäÿ™	Al Mahwit	ÿßŸÑÿ∑ŸàŸäŸÑÿ©	15.4955	43.7394	2018-08-28	V. cholerae	+	k/A	+	+	-	+	+				+	-	S	R	S	S	S	S	S	S	S	S	S	R
YE-NCPHL-18010	32		ÿßŸÑŸÖÿ≠ŸàŸäÿ™	Al Mahwit	ÿßŸÑÿ∑ŸàŸäŸÑÿ©	15.4955	43.7394	2018-08-28	V. cholerae	+	k/A	+	+	-	+	+				+	-	S	R	S	S	S	S	S	S	S	S	S	R
YE-NCPHL-18011	70	f	ÿßŸÑÿßŸÖÿßŸÜÿ©	Sana'a	ÿ¥ÿπŸàÿ®	15.3671	44.2073	2018-08-30	V. cholerae	+	k/A	+	+	-	+	+				+	-	S	R	S	S	S	S	S	S	S	S	S	R
YE-NCPHL-18012	13	f	ÿµŸÜÿπÿßÿ°	Sana'a	ÿßÿ±ÿ≠ÿ®	15.6342	44.2221	2018-08-30	V. cholerae	+	k/A	+	+	-	+	+				+	-	S	R	S	S	S	S	S	S	S	S	S	R
YE-NCPHL-18013	33	f	ÿßŸÑÿßŸÖÿßŸÜÿ©	Sana'a	ŸÖÿπŸäŸÜ	15.3756	44.1685	2018-08-30	V. cholerae	+	k/A	+	+	-	+	+				+	-	S	R	S	S	S	S	S	S	S	S	S	R
YE-NCPHL-18014	34	f	ÿßŸÑÿßŸÖÿßŸÜÿ©	Sana'a	ÿßŸÑŸàÿ≠ÿØÿ©	15.3772	44.2372	2018-08-30	V. cholerae	+	k/A	+	+	-	+	+				+	-	S	R	S	S	S	S	S	S	S	S	S	R
YE-NCPHL-18015	60	f	ÿ∞ŸÖÿßÿ±	Dhamar	ÿπŸÜÿ≥	14.4998	44.2502	2018-08-31	V. cholerae	+	k/A	+	+	-	+	+				+	-	S	R	S	S	S	S	S	S	S	S	S	R
YE-NCPHL-18016	56	m	ÿßŸÑÿßŸÖÿßŸÜÿ©	Sana'a	ÿ¥ÿπŸàÿ®	15.3671	44.2073	2018-07-31	V. cholerae	+	k/A	+	+	-	+	+				+	-	S	R	S	S	S	S	S	S	S	S	S	R
YE-NCPHL-18017	19	f	ÿßŸÑÿßŸÖÿßŸÜÿ©	Sana'a	ÿßŸÑÿ≥ÿ®ÿπŸäŸÜ	15.2856	44.2316	2018-07-31	V. cholerae	+	k/A	+	+	-	+	+				+	-	S	R	S	S	S	S	S	S	S	S	S	R
YE-NCPHL-18018	4	m	ÿßŸÑŸÖÿ≠ŸàŸäÿ™	Al Mahwit	ÿßŸÑÿ≥ÿ®ÿπŸäŸÜ	15.2856	44.2316	2018-07-31	V. cholerae	+	k/A	+	+	-	+	+				+	-	S	R	S	S	S	S	S	S	S	S	S	R
YE-NCPHL-18019	30	m	ÿßŸÑŸÖÿ≠ŸàŸäÿ™	Al Mahwit	ŸÖŸÑÿ≠ÿßŸÜ	15.3186	43.3642	2018-07-31	V. cholerae	+	k/A	+	+	-	+	+				+	-	S	R	S	S	S	S	S	S	S	S	S	R
YE-NCPHL-18020	13	f	ÿßŸÑŸÖÿ≠ŸàŸäÿ™	Al Mahwit	ÿßŸÑŸÖŸÜÿ®ÿ™Ÿá	15.4662	43.5421	2018-07-31	V. cholerae	+	k/A	+	+	-	+	+				+	-	S	R	S	S	S	S	S	S	S	S	S	R
YE-NCPHL-18021	13	m	ÿßŸÑŸÖÿ≠ŸàŸäÿ™	Al Mahwit	ÿßŸÑÿÆÿ®ÿ™	15.4721	43.4284	2018-07-31	V. cholerae	+	k/A	+	+	-	+	+				+	-	S	R	S	S	S	S	S	S	S	S	S	R
YE-NCPHL-18022	50	f	ÿßŸÑÿßŸÖÿßŸÜÿ©	Sana'a	ŸÖÿπŸäŸÜ	15.3756	44.1685	2018-07-31	V. cholerae	+	k/A	+	+	-	+	+				+	-	S	R	S	S	S	S	S	S	S	S	S	R
YE-NCPHL-18023	60	m	ÿπŸÖÿ±ÿßŸÜ	Amran	ÿ¥Ÿáÿßÿ±Ÿá	16.1854	43.7037	2018-07-31	V. cholerae	+	k/A	+	+	-	+	+				+	-	S	R	S	S	S	S	S	S	S	S	S	R
YE-NCPHL-18024	32	f	ÿßŸÑÿßŸÖÿßŸÜÿ©	Sana'a	ÿßÿ≤ÿßŸÑ	15.3746	44.1714	2018-07-28	V. cholerae	+	k/A	+	+	-	+	+				+	-	S	R	S	S	S	S	S	S	S	S	S	R
YE-NCPHL-18025	27	f	ÿßŸÑÿßŸÖÿßŸÜÿ©	Sana'a	ÿßÿ≤ÿßŸÑ	15.3746	44.1714	2018-07-28	V. cholerae	+	k/A	+	+	-	+	+				+	-	S	R	S	S	S	S	S	S	S	S	S	R
YE-NCPHL-18026	35	m	ÿßŸÑÿßŸÖÿßŸÜÿ©	Sana'a	ŸÖÿπŸäŸÜ	15.3756	44.1685	2018-07-27	V. cholerae	+	k/A	+	+	-	+	+				+	-	S	R	S	S	S	S	S	S	S	S	S	R
YE-NCPHL-18027	70	f	ÿßŸÑÿßŸÖÿßŸÜÿ©	Sana'a	ÿ¥ÿπŸàÿ®	15.3671	44.2073	2018-07-29	V. cholerae	+	k/A	+	+	-	+	+				+	-	S	R	S	S	S	S	S	S	S	S	S	R
YE-NCPHL-18028	38	f	ÿßŸÑÿßŸÖÿßŸÜÿ©	Sana'a	ÿ®ŸÜŸä ÿßŸÑÿ≠ÿßÿ±ÿ´	15.466	44.183	2018-07-29	V. cholerae	+	k/A	+	+	-	+	+				+	-	S	R	S	S	S	S	S	S	S	S	S	R
YE-NCPHL-18029	50	m	ÿßŸÑÿßŸÖÿßŸÜÿ©	Sana'a	ÿßŸÑÿ≥ÿ®ÿπŸäŸÜ	15.2856	44.2316	2018-07-29	V. cholerae	+	k/A	+	+	-	+	+				+	-	S	R	S	S	S	S	S	S	S	S	S	R
YE-NCPHL-18030	45	f	ÿßŸÑÿßŸÖÿßŸÜÿ©	Sana'a	ÿ¥ÿπŸàÿ®	15.3671	44.2073	2018-07-29	V. cholerae	+	k/A	+	+	-	+	+				+	-	S	R	S	S	S	S	S	S	S	S	S	R
YE-NCPHL-18031	12	f	ÿßŸÑÿßŸÖÿßŸÜÿ©	Sana'a	ÿßŸÑÿ≥ÿ®ÿπŸäŸÜ	15.2856	44.2316	2018-07-29	V. cholerae	+	k/A	+	+	-	+	+				+	-	S	R	S	S	S	S	S	S	S	S	S	R
YE-NCPHL-18032	30	f	ÿßŸÑÿßŸÖÿßŸÜÿ©	Sana'a	ÿßÿ≤ÿßŸÑ	15.3746	44.1714	2018-07-29	V. cholerae	+	k/A	+	+	-	+	+				+	-	S	R	S	S	S	S	S	S	S	S	S	R
YE-NCPHL-18033	43	f	ÿßŸÑÿßŸÖÿßŸÜÿ©	Sana'a	ÿßŸÑŸàÿ≠ÿØÿ©	15.3772	44.2372	2018-07-29	V. cholerae	+	k/A	+	+	-	+	+				+	-	S	R	S	S	S	S	S	S	S	S	S	R
YE-NCPHL-18034	50	m	ÿßŸÑÿßŸÖÿßŸÜÿ©	Sana'a	ÿµŸÜÿπÿßÿ° ÿßŸÑŸÇÿØŸäŸÖÿ©	15.3563	44.2135	2018-07-29	V. cholerae	+	k/A	+	+	-	+	+				+	-	S	R	S	S	S	S	S	S	S	S	S	R
YE-NCPHL-18035	75	f	ÿµŸÜÿπÿßÿ°	Sana'a	ÿßÿ±ÿ≠ÿ®	15.6342	44.2221	2018-08-06	V. cholerae	+	k/A	+	+	-	+	+				+	-	S	R	S	S	S	S	S	S	S	S	S	R
YE-NCPHL-18036	30	m	ÿπŸÖÿ±ÿßŸÜ	Amran	ÿ®ŸÜŸä ÿµÿ±ŸäŸÖ	16.1398	43.9692	2018-08-06	V. cholerae	+	k/A	+	+	-	+	+				+	-	S	R	S	S	S	S	S	S	S	S	S	R
YE-NCPHL-18037	32	f	ÿµŸÜÿπÿßÿ°	Sana'a	ÿßÿ±ÿ≠ÿ®	15.6342	44.2221	2018-08-06	V. cholerae	+	k/A	+	+	-	+	+				+	-	S	R	S	S	S	S	S	S	S	S	S	R
YE-NCPHL-18038	33	f	ÿßŸÑÿßŸÖÿßŸÜÿ©	Sana'a	ÿ¥ÿπŸàÿ®	15.3671	44.2073	2018-08-21	V. cholerae	+	k/A	+	+	-	+	+				+	-	S	R	S	S	S	S	S	S	S	S	S	R
YE-NCPHL-18039	13	f	ÿßŸÑÿßŸÖÿßŸÜÿ©	Sana'a	ÿßŸÑÿ≥ÿ®ÿπŸäŸÜ	15.2856	44.2316	2018-08-21	V. cholerae	+	k/A	+	+	-	+	+				+	-	S	R	S	S	S	S	S	S	S	S	S	R
YE-NCPHL-18040	50	f	ÿπŸÖÿ±ÿßŸÜ	Amran	ÿ¥Ÿáÿßÿ±Ÿá	16.1854	43.7037	2018-07-19	V. cholerae	+	k/A	+	+	-	+	+				+	-	S	R	S	S	S	S	S	S	S	S	S	R
YE-NCPHL-18041	40	m	ÿπŸÖÿ±ÿßŸÜ	Amran	ÿßŸÑŸÖÿØÿßŸÜ	16.218	43.6511	2018-07-30	V. cholerae	+	k/A	+	+	-	+	+				+	-	S	R	S	S	S	S	S	S	S	S	S	R
YE-NCPHL-18042	19	m	ÿµŸÜÿπÿßÿ°	Sana'a	ÿßŸÑÿ∑ŸäÿßŸÑ	15.3734	44.4049	2018-08-06	V. cholerae	+	k/A	+	+	-	+	+				+	-	S	R	S	S	S	S	S	S	S	S	S	R
YE-NCPHL-18043	55	f	ÿßŸÑŸÖÿ≠ŸàŸäÿ™	Al Mahwit	ŸÖŸÑÿ≠ÿßŸÜ	15.3186	43.364	2018-08-06	V. cholerae	+	k/A	+	+	-	+	+				+	-	S	R	S	S	S	S	S	S	S	S	S	R
YE-NCPHL-18044	3	f	ÿπŸÖÿ±ÿßŸÜ	Amran	ÿßŸÑÿπŸäÿ¥Ÿá	16.2562	43.8569	2018-08-06	V. cholerae	+	k/A	+	+	-	+	+				+	-	S	R	S	S	S	S	S	S	S	S	S	R
YE-NCPHL-18045	2	f	ÿßŸÑÿßŸÖÿßŸÜÿ©	Sana'a	ÿßŸÑÿ≠ŸàŸäÿ±	15.3579	44.1977	2018-08-06	V. cholerae	+	k/A	+	+	-	+	+				+	-	S	R	S	S	S	S	S	S	S	S	S	R
YE-NCPHL-18046	47	f	ÿßŸÑÿßŸÖÿßŸÜÿ©	Sana'a	ŸÖÿπŸäŸÜ	15.3756	44.1685	2018-08-06	V. cholerae	+	k/A	+	+	-	+	+				+	-	S	R	S	S	S	S	S	S	S	S	S	R
YE-NCPHL-18047	5	f	ÿßŸÑŸÖÿ≠ŸàŸäÿ™	Al Mahwit	ÿ®ŸÜŸä ÿ≥ÿπÿØ	15.3731	43.4735	2018-08-06	V. cholerae	+	k/A	+	+	-	+	+				+	-	S	R	S	S	S	S	S	S	S	S	S	R
YE-NCPHL-18048	35	m	ÿßŸÑŸÖÿ≠ŸàŸäÿ™	Al Mahwit	ÿßŸÑŸÖÿ≠ŸàŸäÿ™	15.4686	43.5425	2018-08-06	V. cholerae	+	k/A	+	+	-	+	+				+	-	S	R	S	S	S	S	S	S	S	S	S	R
YE-NCPHL-18049	35	m	ÿ∞ŸÖÿßÿ±	Dhamar	ÿßŸÑÿ≠ÿØÿßÿ°	14.8306	44.5477	2018-08-07	V. cholerae	+	k/A	+	+	-	+	+				+	-	S	R	S	S	S	S	S	S	S	S	S	R
YE-NCPHL-18050	4	m	ÿßŸÑŸÖÿ≠ŸàŸäÿ™	Al Mahwit	ÿ¥ÿ®ÿßŸÖ ŸÉŸàŸÉÿ®ÿßŸÜ	15.5099	43.9044	2018-07-19	V. cholerae	+	k/A	+	+	-	+	+				+	-	S	R	S	S	S	S	S	S	S	S	S	R
YE-NCPHL-18051	6	m	ÿßŸÑÿßŸÖÿßŸÜÿ©	Sana'a	ÿ®ŸÜŸä ÿßŸÑÿ≠ÿßÿ±Ÿä	15.4985	44.2374	2018-07-21	V. cholerae	+	k/A	+	+	-	+	+				+	-	S	R	S	S	S	S	S	S	S	S	S	R
YE-NCPHL-18052	80	f	ÿßŸÑÿßŸÖÿßŸÜÿ©	Sana'a	ÿßŸÑÿ´Ÿàÿ±ÿ©	15.4231	44.2017	2018-07-30	V. cholerae	+	k/A	+	+	-	+	+				+	-	S	R	S	S	S	S	S	S	S	S	S	R
YE-NCPHL-18053	35	f	ÿπŸÖÿ±ÿßŸÜ	Amran	ÿßŸÑÿπÿ¥Ÿá	16.2562	43.8569	2018-08-06	V. cholerae	+	k/A	+	+	-	+	+				+	-	S	R	S	S	S	S	S	S	S	S	S	R
YE-NCPHL-18054	47	f	ÿßŸÑÿßŸÖÿßŸÜÿ©	Sana'a	ÿ¥ÿπŸàÿ®	15.3671	44.2073	2018-07-30	V. cholerae	+	k/A	+	+	-	+	+				+	-	S	R	S	S	S	S	S	S	S	S	S	R
YE-NCPHL-18055	60	f	ÿßŸÑÿßŸÖÿßŸÜÿ©	Sana'a	ÿßŸÑÿµÿßŸÅŸäÿ©	15.289	44.2399	2018-07-30	V. cholerae	+	k/A	+	+	-	+	+				+	-	S	R	S	S	S	S	S	S	S	S	S	R
YE-NCPHL-18056	18	f	ÿßŸÑÿßŸÖÿßŸÜÿ©	Sana'a	ÿßŸÑÿ≥ÿ®ÿπŸäŸÜ	15.2856	44.2316	2018-07-30	V. cholerae	+	k/A	+	+	-	+	+				+	-	S	R	S	S	S	S	S	S	S	S	S	R
YE-NCPHL-18057	14	f	ÿµŸÜÿπÿßÿ°	Sana'a	ÿßÿ±ÿ≠ÿ®	15.6342	44.2221	2018-07-30	V. cholerae	+	k/A	+	+	-	+	+				+	-	S	R	S	S	S	S	S	S	S	S	S	R
YE-NCPHL-18058	25	f	ÿßÿ®	Ibb	ÿßŸÑÿ∏Ÿáÿßÿ±	13.9735	44.1675	2018-07-30	V. cholerae	+	k/A	+	+	-	+	+				+	-	S	R	S	S	S	S	S	S	S	S	S	R
YE-NCPHL-18059	22	f	ÿßŸÑÿßŸÖÿßŸÜÿ©	Sana'a	ÿ¥ÿπŸàÿ®	15.3671	44.2073	2018-07-30	V. cholerae	+	k/A	+	+	-	+	+				+	-	S	R	S	S	S	S	S	S	S	S	S	R
YE-NCPHL-18060	21	f	ÿßŸÑÿßŸÖÿßŸÜÿ©	Sana'a	ÿ¥ÿπŸàÿ®	15.3671	44.2073	2018-07-30	V. cholerae	+	k/A	+	+	-	+	+				+	-	S	R	S	S	S	S	S	S	S	S	S	R
YE-NCPHL-18061	12	f	ÿßŸÑÿßŸÖÿßŸÜÿ©	Sana'a	ŸÖÿπŸäŸÜ	15.3756	44.1685	2018-07-30	V. cholerae	+	k/A	+	+	-	+	+				+	-	S	R	S	S	S	S	S	S	S	S	S	R
YE-NCPHL-18062	21	f	ÿßÿ®	Ibb	ÿ∞Ÿä ÿßŸÑÿ≥ŸÅÿßŸÑ	13.8364	44.1133	2018-08-06	V. cholerae	+	k/A	+	+	-	+	+				+	-	S	R	S	S	S	S	S	S	S	S	S	R
YE-NCPHL-18063	30	f	ÿßÿ®	Ibb	ÿßŸÑÿ≥ŸäÿßŸÜŸä	13.8425	44.1731	2018-08-06	V. cholerae	+	k/A	+	+	-	+	+				+	-	S	R	S	S	S	S	S	S	S	S	S	R
YE-NCPHL-18064	35	f	ÿßÿ®	Ibb	ÿßŸÑÿ≥ŸäÿßŸÜŸä	13.8425	44.1731	2018-08-06	V. cholerae	+	k/A	+	+	-	+	+				+	-	S	R	S	S	S	S	S	S	S	S	S	R
YE-NCPHL-18065	32	m	ÿπŸÖÿ±ÿßŸÜ	Amran	ÿ≠ÿ®Ÿàÿ±	16.0521	43.7085	2018-08-08	V. cholerae	+	k/A	+	+	-	+	+				+	-	S	R	S	S	S	S	S	S	S	S	S	R
YE-NCPHL-18066	4	m	ÿµŸÜÿπÿßÿ°	Sana'a	ÿßŸÑÿ≠ŸäŸÖÿ© ÿßŸÑÿÆÿßÿ±ÿ¨Ÿäÿ©	15.1461	43.942	2018-08-08	V. cholerae	+	k/A	+	+	-	+	+				+	-	S	R	S	S	S	S	S	S	S	S	S	R
YE-NCPHL-18067	28	f	ÿßŸÑÿßŸÖÿßŸÜÿ©	Sana'a	ŸÖÿπŸäŸÜ	15.3756	44.1685	2018-08-08	V. cholerae	+	k/A	+	+	-	+	+				+	-	S	R	S	S	S	S	S	S	S	S	S	R
YE-NCPHL-18068	47	m	ÿßŸÑÿßŸÖÿßŸÜÿ©	Sana'a	ŸÖÿπŸäŸÜ	15.3756	44.1685	2018-08-08	V. cholerae	+	k/A	+	+	-	+	+				+	-	S	R	S	S	S	S	S	S	S	S	S	R
YE-NCPHL-18069	45	f	ÿµŸÜÿπÿßÿ°	Sana'a	ÿ®ŸÜŸä ÿ≠ÿ¥Ÿäÿ¥	15.5024	44.3337	2018-08-08	V. cholerae	+	k/A	+	+	-	+	+				+	-	S	R	S	S	S	S	S	S	S	S	S	R
YE-NCPHL-18070	40	m	ÿßŸÑÿßŸÖÿßŸÜÿ©	Sana'a	ŸÖÿπŸäŸÜ	15.3756	44.1685	2018-08-08	V. cholerae	+	k/A	+	+	-	+	+				+	-	S	R	S	S	S	S	S	S	S	S	S	R
YE-NCPHL-18071	20	f	ÿ≠ÿ¨ÿ©	Hajjah	ÿπÿ®ÿ≥	16.0035	43.1954	2018-10-22	V. cholerae	+	k/A	+	+	-	+	+				+	-	S	R	S	S	S	S	S	S	S	S	S	R
YE-NCPHL-18072	24	f	ÿßŸÑÿßŸÖÿßŸÜÿ©	Sana'a	ÿ®ŸÜŸä ÿßŸÑÿ≠ÿßÿ±ÿ´	15.4985	44.2374	2018-10-22	V. cholerae	+	k/A	+	+	-	+	+				+	-	S	R	S	S	S	S	S	S	S	S	S	R
YE-NCPHL-18073	5	m	ÿ≠ÿ¨ÿ©	Hajjah	ÿπÿ®ÿ≥	16.0035	43.1954	2018-10-22	V. cholerae	+	k/A	+	+	-	+	+				+	-	S	R	S	S	S	S	S	S	S	S	S	R
YE-NCPHL-18074	28	f	ÿµŸÜÿπÿßÿ°	Sana'a	ÿ®ŸÜŸä ŸÖÿ∑ÿ±	15.2054	43.9947	2018-10-23	V. cholerae	+	k/A	+	+	-	+	+				+	-	S	R	S	S	S	S	S	S	S	S	S	R
YE-NCPHL-18075	40	m	ÿßŸÑÿßŸÖÿßŸÜÿ©	Sana'a	ŸÖÿπŸäŸÜ	15.3756	44.1685	2018-10-23	V. cholerae	+	k/A	+	+	-	+	+				+	-	S	R	S	S	S	S	S	S	S	S	S	R
YE-NCPHL-18076	50	f	ÿßŸÑÿßŸÖÿßŸÜÿ©	Sana'a	ŸÖÿπŸäŸÜ	15.3756	44.1685	2018-10-23	V. cholerae	+	k/A	+	+	-	+	+				+	-	S	R	S	S	S	S	S	S	S	S	S	R
YE-NCPHL-18077	3	f	ÿπŸÖÿ±ÿßŸÜ	Amran	ÿÆŸÖÿ±	16.1051	43.9731	2018-08-06	V. cholerae	+	k/A	+	+	-	+	+				+	-	S	R	S	S	S	S	S	S	S	S	S	R
YE-NCPHL-18078	33	m	ÿßŸÑÿßŸÖÿßŸÜÿ©	Sana'a	ÿßÿ≤ÿßŸÑ	15.3746	44.1714	2018-08-06	V. cholerae	+	k/A	+	+	-	+	+				+	-	S	R	S	S	S	S	S	S	S	S	S	R
YE-NCPHL-18079	17	f	ÿπŸÖÿ±ÿßŸÜ	Amran	ÿ¥Ÿáÿßÿ±Ÿá	16.1854	43.7037	2018-08-06	V. cholerae	+	k/A	+	+	-	+	+				+	-	S	R	S	S	S	S	S	S	S	S	S	R
YE-NCPHL-18080	40	f	ÿßŸÑÿ≠ÿØŸäÿØÿ©	Al Mahwit	ÿßŸÑŸÇŸÜÿßŸàÿµ	15.4918	43.1349	2018-08-08	V. cholerae	+	k/A	+	+	-	+	+				+	-	S	R	S	S	S	S	S	S	S	S	S	R
YE-NCPHL-18081	29	f	ÿßŸÑÿßŸÖÿßŸÜÿ©	Sana'a	ÿßŸÑÿ≥ÿ®ÿπŸäŸÜ	15.2856	44.2316	2018-08-08	V. cholerae	+	k/A	+	+	-	+	+				+	-	S	R	S	S	S	S	S	S	S	S	S	R
YE-NCPHL-18082	58	f	ÿßŸÑÿßŸÖÿßŸÜÿ©	Sana'a	ÿßŸÑÿ≥ÿ®ÿπŸäŸÜ	15.2856	44.2316	2018-08-08	V. cholerae	+	k/A	+	+	-	+	+				+	-	S	R	S	S	S	S	S	S	S	S	S	R
YE-NCPHL-18083	50	f	ÿßŸÑÿßŸÖÿßŸÜÿ©	Sana'a	ÿßÿ≤ÿßŸÑ	15.3746	44.1714	2018-08-05	V. cholerae	+	k/A	+	+	-	+	+				+	-	S	R	S	S	S	S	S	S	S	S	S	R
YE-NCPHL-18084	35	f	ÿπŸÖÿ±ÿßŸÜ	Amran	ÿßŸÑŸÖÿØÿßŸÜ	16.218	43.6511	2018-08-06	V. cholerae	+	k/A	+	+	-	+	+				+	-	S	R	S	S	S	S	S	S	S	S	S	R
YE-NCPHL-18085	12	m	ÿßŸÑÿßŸÖÿßŸÜÿ©	Sana'a	ŸÖÿπŸäŸÜ	15.3756	44.1685	2018-07-29	V. cholerae	+	k/A	+	+	-	+	+				+	-	S	R	S	S	S	S	S	S	S	S	S	R
YE-NCPHL-18086	60	f	ÿßŸÑÿßŸÖÿßŸÜÿ©	Sana'a	ŸÖÿπŸäŸÜ	15.3756	44.1685	2018-07-27	V. cholerae	+	k/A	+	+	-	+	+				+	-	S	R	S	S	S	S	S	S	S	S	S	R
YE-NCPHL-18087	60	m	ÿßŸÑÿßŸÖÿßŸÜÿ©	Sana'a	ŸÖÿπŸäŸÜ	15.3756	44.1685	2018-07-29	V. cholerae	+	k/A	+	+	-	+	+				+	-	S	R	S	S	S	S	S	S	S	S	S	R
YE-NCPHL-18088	39	f	ÿßŸÑÿßŸÖÿßŸÜÿ©	Sana'a	ŸÖÿπŸäŸÜ	15.3756	44.1685	2018-07-29	V. cholerae	+	k/A	+	+	-	+	+				+	-	S	R	S	S	S	S	S	S	S	S	S	R
YE-NCPHL-18089	50	m	ÿßŸÑÿßŸÖÿßŸÜÿ©	Sana'a	ŸÖÿπŸäŸÜ	15.3756	44.1685	2018-07-29	V. cholerae	+	k/A	+	+	-	+	+				+	-	S	R	S	S	S	S	S	S	S	S	S	R
YE-NCPHL-18090	25	m	ÿßŸÑÿßŸÖÿßŸÜÿ©	Sana'a	ÿßŸÑÿ™ÿ≠ÿ±Ÿäÿ±	15.3544	44.2064	2018-07-29	V. cholerae	+	k/A	+	+	-	+	+				+	-	S	R	S	S	S	S	S	S	S	S	S	R
YE-NCPHL-18091	4	m	ÿßŸÑÿßŸÖÿßŸÜÿ©	Sana'a	ŸáŸÖÿØÿßŸÜ	14.2664	44.506	2018-07-29	V. cholerae	+	k/A	+	+	-	+	+				+	-	S	R	S	S	S	S	S	S	S	S	S	R
YE-NCPHL-18092	50	m	ÿµŸÜÿπÿßÿ°	Sana'a	ŸÖÿπŸäŸÜ	15.3756	44.1685	2018-07-29	V. cholerae	+	k/A	+	+	-	+	+				+	-	S	R	S	S	S	S	S	S	S	S	S	R
YE-NCPHL-18093	23	m	ÿßŸÑÿßŸÖÿßŸÜÿ©	Sana'a	ŸÖÿπŸäŸÜ	15.3756	44.1685	2018-07-29	V. cholerae	+	k/A	+	+	-	+	+				+	-	S	R	S	S	S	S	S	S	S	S	S	R
YE-NCPHL-18094	13	f	ÿßŸÑÿßŸÖÿßŸÜÿ©	Sana'a	ŸÖÿπŸäŸÜ	15.3756	44.1685	2018-08-06	V. cholerae	+	k/A	+	+	-	+	+				+	-	S	R	S	S	S	S	S	S	S	S	S	R
YE-NCPHL-18095	50	f	ÿßŸÑÿßŸÖÿßŸÜÿ©	Sana'a	ÿ®ŸÜŸä ÿßŸÑÿ≠ÿßÿ±ÿ´	15.4985	44.2374	2018-08-06	V. cholerae	+	k/A	+	+	-	+	+				+	-	S	R	S	S	S	S	S	S	S	S	S	R
YE-NCPHL-18096	22	f	ÿßŸÑÿßŸÖÿßŸÜÿ©	Sana'a	ÿßŸÑŸàÿ≠ÿØÿ©	15.3772	44.2372	2018-08-06	V. cholerae	+	k/A	+	+	-	+	+				+	-	S	R	S	S	S	S	S	S	S	S	S	R
YE-NCPHL-18097	37	f	ÿßŸÑŸÖÿ≠ŸàŸäÿ™	Al Mahwit	ÿ¨ÿ®ŸÑ ÿßŸÑŸÖÿ≠ŸàŸäÿ™	15.3315	43.458	2018-08-06	V. cholerae	+	k/A	+	+	-	+	+				+	-	S	R	S	S	S	S	S	S	S	S	S	R
YE-NCPHL-18098	27	f	ÿπŸÖÿ±ÿßŸÜ	Amran	ÿ®ŸÜŸä ÿµÿ±ŸäŸÖ	16.1398	43.9692	2018-08-06	V. cholerae	+	k/A	+	+	-	+	+				+	-	S	R	S	S	S	S	S	S	S	S	S	R
YE-NCPHL-18099	50	f	ÿπŸÖÿ±ÿßŸÜ	Amran	ÿßŸÑÿ¨ÿ®ŸÑ	15.6601	43.9488	2018-08-09	V. cholerae	+	k/A	+	+	-	+	+				+	-	S	R	S	S	S	S	S	S	S	S	S	R
YE-NCPHL-18100		m	ÿßŸÑÿßŸÖÿßŸÜÿ©	Sana'a	ÿ¥ÿπŸàÿ®	15.3671	44.2073	2018-08-27	V. cholerae	+	k/A	+	+	-	+	+				+	-	S	R	S	S	S	S	S	S	S	S	S	R
YE-NCPHL-18101	60	f	ÿßŸÑÿßŸÖÿßŸÜÿ©	Sana'a	ÿßŸÑÿ≥ÿ®ÿπŸäŸÜ	15.2856	44.2316	2018-08-09	V. cholerae	+	k/A	+	+	-	+	+				+	-	S	R	S	S	S	S	S	S	S	S	S	R
YE-NCPHL-19001	60	f	ÿßŸÑÿßŸÖÿßŸÜÿ©	Sana'a	ÿµŸÜÿπÿßÿ° ÿßŸÑŸÇÿØŸäŸÖÿ©	15.3563	44.2135	2019-03-23	V. cholerae	+	k/A	+++	+	-	+	+	-	-	S	+	-		R	R	R	S	R	S	R		S	S	R	S
YE-NCPHL-19002	55	f	ÿßŸÑÿßŸÖÿßŸÜÿ©	Sana'a	ÿßŸÑÿ≥ÿ®ÿπŸäŸÜ	15.2856	44.2316	2019-03-23	V. cholerae	+	k/A	+++	+	-	+	+				+	-		R	R	R	S	R	S	R		S	S	R	S
YE-NCPHL-19003	48	m	ÿßŸÑŸÖÿ≠ŸàŸäÿ™	Al Mahwit	ÿ≠ŸÅÿßÿ¥	15.3869	43.4311	2019-03-28	V. cholerae	+	k/A	+++	+	-	+	+				+	-		R	R	R	S	R	S	R		S	S	R	S
YE-NCPHL-19004	65	f	ÿµŸÜÿπÿßÿ°	Sana'a	ÿßŸÑÿ∑ŸäÿßŸÑ	15.3734	44.4049	2019-03-26	V. cholerae	+	k/A	+++	+	-	+	+				+	-		R	R	R	S	R	S	R		S	S	R	S
YE-NCPHL-19005	30	f	ÿßŸÑÿßŸÖÿßŸÜÿ©	Sana'a	ÿßŸÑÿ™ÿ≠ÿ±Ÿäÿ±	15.3544	44.2064	2019-03-28	V. cholerae	+	k/A	+++	+	-	+	+				+	-		R	R	R	S	R	S	R		R	S	R	S
YE-NCPHL-19006	77	m	ÿßŸÑŸÖÿ≠ŸàŸäÿ™	Al Mahwit	ÿßŸÑÿ±ÿ¨ŸÖ	15.4598	43.6302	2019-03-26	V. cholerae	+	k/A	+	+	-	+	+				+	-		R	R	R	S	R	R	R		S	S	R	S
YE-NCPHL-19007	10	f	ÿπŸÖÿ±ÿßŸÜ	Amran	ÿßŸÑÿ≥ŸàÿØ	15.9575	43.7809	2019-03-31	V. cholerae	+	k/A	+	+	-	+	+				+	-		R	R	R	S	R	R	R		S	S	R	S
YE-NCPHL-19008	33	f	ÿßŸÑÿßŸÖÿßŸÜÿ©	Sana'a	ŸÖÿπŸäŸÜ	15.3756	44.1685	2019-03-31	V. cholerae	+	k/A	+	+	-	+	+				+	-		R	R	R	S	R	R	R		R	S	R	S
YE-NCPHL-19009	60	f	ÿµŸÜÿπÿßÿ°	Sana'a	ÿßŸÑÿ∑ŸäÿßŸÑ	15.3734	44.4049	2019-03-31	V. cholerae	+	k/A	+	+	-	+	+				+	-		R	R	R	R	R	S	R		S	S	R	S
YE-NCPHL-19010	45	f	ÿßŸÑÿßŸÖÿßŸÜÿ©	Sana'a	ÿßŸÑŸàÿ≠ÿØÿ©	15.3772	44.2372	2019-03-31	V. cholerae	+	k/A	+	+	-	+	+				+	-		R	R	R	S	R	S	R		S	S	R	S
YE-NCPHL-19011	60	m	ÿµŸÜÿπÿßÿ°	Sana'a	ÿßŸÑÿ∑ŸäÿßŸÑ	15.3734	44.4049	2019-03-21	V. cholerae	+	k/A	+	+	-	+	+				+	-		R	R	R	S	R	S	R		S	S	R	S
YE-NCPHL-19012	10	m	ÿ∞ŸÖÿßÿ±	Dhamar	ÿßŸÑÿ≠ÿØÿßÿ°	14.8306	44.5477	2019-03-24	V. cholerae	+	k/A	+	+	-	+	+				+	-		R	R	R	S	R	S	R		S	S	R	S
YE-NCPHL-19013	6	f	ÿµŸÜÿπÿßÿ°	Sana'a	ÿ¨ÿ≠ÿßŸÜÿ©	15.2275	44.4801	2019-03-31	V. cholerae	+	k/A	+	+	-	+	+				+	-		R	R	R	R	R	R	R		S	S	R	S
YE-NCPHL-19014	55	f	ÿßŸÑŸÖÿ≠ŸàŸäÿ™	Al Mahwit	ÿ¥ÿ®ÿßŸÖ ŸÉŸàŸÉÿ®ÿßŸÜ	15.5099	43.9044	2019-03-22	V. cholerae	+	k/A	+	+	-	+	+				+	-		R	R	R	R	R	R	R		S	S	R	S
YE-NCPHL-19015	25	m	ÿßŸÑÿßŸÖÿßŸÜÿ©	Sana'a	ÿßŸÑÿµÿßŸÅŸäÿ©	15.289	44.2399	2019-03-26	V. cholerae	+	k/A	+	+	-	+	+				+	-		R	R	R	S	R	S	R		S	S	R	S
YE-NCPHL-19016	1	f	ÿßŸÑÿ®Ÿäÿ∂ÿßÿ°	Al Bayda	ÿßŸÑŸÖŸÑÿßÿ≠ŸÖ	14.351	45.3461	2019-03-27	V. cholerae	+	k/A	+	+	-	+	+				+	-		R	R	R	R	R	R	R		S	S	R	S
YE-NCPHL-19017	60	f	ÿµŸÜÿπÿßÿ°	Sana'a	ÿµŸÜÿπÿßÿ° ÿßŸÑŸÇÿØŸäŸÖÿ©	15.3563	44.2135	2019-03-26	V. cholerae	+	k/A	+	+	-	+	+				+	-		R	R	R	M	R	R	R		S	S	R	S
YE-NCPHL-19018	35	m	ÿßŸÑÿßŸÖÿßŸÜÿ©	Sana'a	ŸÖÿπŸäŸÜ	15.3756	44.1685	2019-03-30	V. cholerae	+	k/A	+	+	-	+	+				+	-		R	R	R	S	R	S	R		S	S	R	S
YE-NCPHL-19019	25	f	ÿßŸÑÿßŸÖÿßŸÜÿ©	Sana'a	ÿ®ŸÜŸä ÿßŸÑÿ≠ÿßÿ±ÿ´	15.4985	44.2374	2019-03-27	V. cholerae	+	k/A	+	+	-	+	+				+	-		R	R	R	S	R	S	R		S	S	R	S
YE-NCPHL-19020	32	m	ÿßŸÑÿßŸÖÿßŸÜÿ©	Sana'a	ÿßŸÑŸàÿ≠ÿØÿ©	15.3772	44.2372	2019-03-31	V. cholerae	+	k/A	+	+	-	+	+				+	-		R	R	R	S	R	S	R		S	S	R	S
YE-NCPHL-19021	6	m	ÿµŸÜÿπÿßÿ°	Sana'a	ÿßŸÑÿ∑ŸäÿßŸÑ	15.3734	44.4049	2019-03-31	V. cholerae	+	k/A	+	+	-	+	+				+	-		R	R	R	S	R	S	R		S	S	R	S
YE-NCPHL-19022	24	f	ÿßŸÑÿßŸÖÿßŸÜÿ©	Sana'a	ÿµŸÜÿπÿßÿ° ÿßŸÑŸÇÿØŸäŸÖÿ©	15.3563	44.2135	2019-03-27	V. cholerae	+	k/A	+	+	-	+	+				+	-		R	R	R	M	R	S	R		S	S	R	S
YE-NCPHL-19023	30	f	ÿßŸÑÿßŸÖÿßŸÜÿ©	Sana'a	ÿßŸÑÿ´Ÿàÿ±ÿ©	15.4231	44.2017	2019-03-30	V. cholerae	+	k/A	+	+	-	+	+				+	-		R	R	R	M	R	S	R		S	S	R	S
YE-NCPHL-19024	18	f	ÿßŸÑÿßŸÖÿßŸÜÿ©	Sana'a	ÿßŸÑÿ´Ÿàÿ±ÿ©	15.4231	44.2017	2019-03-30	V. cholerae	+	k/A	+	+	-	+	+				+	-		R	R	R	M	R	S	R		S	S	R	S
YE-NCPHL-19025	64	m	ÿßŸÑÿßŸÖÿßŸÜÿ©	Sana'a	ÿßŸÑÿµÿßŸÅŸäÿ©	15.289	44.2399	2019-03-31	V. cholerae	+	k/A	+	+	-	+	+				+	-		R	R	R	R	R	S	R		S	S	R	S
YE-NCPHL-19026	22	f	ÿßŸÑÿßŸÖÿßŸÜÿ©	Sana'a	ŸÖÿπŸäŸÜ	15.3756	44.1685	2019-03-26	V. cholerae	+	k/A	+	+	-	+	+				+	-		R	R	R	S	R	S	R		S	S	R	S
YE-NCPHL-19027	14	f	ÿßŸÑÿßŸÖÿßŸÜÿ©	Sana'a	ÿ¥ÿ®ÿßŸÖ ŸÉŸàŸÉÿ®ÿßŸÜ	15.5099	43.9044	2019-03-26	V. cholerae	+	k/A	+	+	-	+	+				+	-		R	R	R	S	R	S	R		S	S	R	S
YE-NCPHL-19028	65	f	ÿßŸÑÿßŸÖÿßŸÜÿ©	Sana'a	ÿßŸÑÿ≥ÿ®ÿπŸäŸÜ	15.2856	44.2316	2019-03-31	V. cholerae	+	k/A	+	+	-	+	+				+	-		R	R	R	S	R	S	R		S	S	R	S
YE-NCPHL-19029	30	f	ÿµŸÜÿπÿßÿ°	Sana'a	ÿ®ŸÜŸä ÿ≠ÿ¥Ÿäÿ¥	15.5024	44.3337	2019-03-21	V. cholerae	+	k/A	+	+	-	+	+				+	-		R	R	R	S	R	R	R		S	S	R	S
YE-NCPHL-19030	47	m	ÿµŸÜÿπÿßÿ°	Sana'a	ÿßŸÑÿ∑ŸäÿßŸÑ	15.3734	44.4049	2019-03-31	V. cholerae	+	k/A	+	+	-	+	+				+	-		R	R	R	M	R	S	R		S	S	R	S
YE-NCPHL-19031	25	f	ÿµŸÜÿπÿßÿ°	Sana'a	ÿ®ŸÜŸä ÿ≠ÿ¥Ÿäÿ¥	15.5024	44.3337	2019-03-21	V. cholerae	+	k/A	+	+	-	+	+				+	-		R	R	R	S	R	S	R		S	S	R	S
YE-NCPHL-19032	19	f	ÿµŸÜÿπÿßÿ°	Sana'a	ÿßÿ±ÿ≠ÿ®	15.6342	44.2221	2019-03-31	V. cholerae	+	k/A	+	+	-	+	+				+	-		R	R	R	S	R	S	R		S	S	R	S
YE-NCPHL-19033	85	m	ÿßŸÑŸÖÿ≠ŸàŸäÿ™	Al Mahwit	ŸÖŸÑÿ≠ÿßŸÜ	15.3186	43.364	2019-03-29	V. cholerae	+	k/A	+	+	-	+	+				+	-		R	R	R	S	R	S	R		S	S	R	S
YE-NCPHL-19034	24	f	ÿßŸÑÿßŸÖÿßŸÜÿ©	Sana'a	ÿßŸÑÿ™ÿ≠ÿ±Ÿäÿ±	15.3544	44.2064	2019-03-31	V. cholerae	+	k/A	+	+	-	+	+				+	-		R	R	R	S	R	S	R		S	S	R	S
YE-NCPHL-19035	33	m	ÿßŸÑÿßŸÖÿßŸÜÿ©	Sana'a	ÿµŸÜÿπÿßÿ° ÿßŸÑŸÇÿØŸäŸÖÿ©	15.3563	44.2135	2019-03-23	V. cholerae	+	k/A	+	+	-	+	+				+	-		R	R	R	S	R	S	R		S	S	R	S
YE-NCPHL-19036	8	m	ÿßŸÑÿßŸÖÿßŸÜÿ©	Sana'a	ÿßŸÑÿ´Ÿàÿ±ÿ©	15.4231	44.2017	2019-03-21	V. cholerae	+	k/A	+	+	-	+	+				+	-		R	R	R	S	R	S	R		S	S	R	S
YE-NCPHL-19037	50	f	ÿßŸÑŸÖÿ≠ŸàŸäÿ™	Al Mahwit	ÿ¨ÿ®ŸÑ ÿßŸÑŸÖÿ≠ŸàŸäÿ™	15.3315	43.458	2019-03-25	V. cholerae	+	k/A	+	+	-	+	+				+	-		R	R	R	S	R	S	R		S	S	R	S
YE-NCPHL-19038	22	f	ÿßŸÑÿßŸÖÿßŸÜÿ©	Sana'a	ÿßŸÑŸàÿ≠ÿØÿ©	15.3772	44.2372	2019-03-13	V. cholerae	+	k/A	+	+	-	+	+				+	-		R	R	R	S	R	S	R		S	S	R	S
YE-NCPHL-19039	15	m	ÿ∞ŸÖÿßÿ±	Dhamar	ÿ∞ŸÖÿßÿ±	14.5498	44.4021	2019-03-25	V. cholerae	+	k/A	+	+	-	+	+				+	-		R	R	R	S	R	S	R		S	S	R	S
YE-NCPHL-19040	40	f	ÿßŸÑŸÖÿ≠ŸàŸäÿ™	Al Mahwit	ÿßŸÑÿµÿßŸÅŸäÿ©	15.289	44.2399	2019-03-22	V. cholerae	+	k/A	+	+	-	+	+				+	-		R	R	R	M	R	S	R		S	S	R	S
YE-NCPHL-19041	18	f	ÿßŸÑŸÖÿ≠ŸàŸäÿ™	Al Mahwit	ÿ¥ÿ®ÿßŸÖ ŸÉŸàŸÉÿ®ÿßŸÜ	15.5099	43.9044	2019-03-18	V. cholerae	+	k/A	+	+	-	+	+				+	-		R	R	R	S	R	R	R		S	S	R	S
YE-NCPHL-19042	19	f	ÿ∞ŸÖÿßÿ±	Dhamar	ÿπÿ™ŸÖÿ©	14.4813	43.9282	2019-03-25	V. cholerae	+	k/A	+	+	-	+	+				+	-		R	R	R	S	R	R	R		S	S	R	S
YE-NCPHL-19043	44	m	ÿßŸÑÿßŸÖÿßŸÜÿ©	Sana'a	ŸÖÿπŸäŸÜ	15.3756	44.1685	2019-03-31	V. cholerae	+	k/A	+	+	-	+	+				+	-		R	R	R	S	R	R	R		S	S	R	S
YE-NCPHL-19044	60	f	ÿµŸÜÿπÿßÿ°	Sana'a	ŸÜŸáŸÖ	15.5814	44.4109	2019-03-27	V. cholerae	+	k/A	+	+	-	+	+				+	-		R	R	R	S	R	S	R		S	S	R	S
YE-NCPHL-19045	28	m	ÿßŸÑÿßŸÖÿßŸÜÿ©	Sana'a	ŸÖÿπŸäŸÜ	15.3756	44.1685	2019-03-26	V. cholerae	+	k/A	+	+	-	+	+				+	-		R	R	R	S	R	S	R		S	S	R	S
YE-NCPHL-19046	60	f	ÿµŸÜÿπÿßÿ°	Sana'a	ÿµÿπŸÅÿßŸÜ	15.0839	43.6656	2019-03-26	V. cholerae	+	k/A	+	+	-	+	+				+	-		R	R	R	M	R	S	R		S	S	R	S
YE-NCPHL-19047	70	f	ÿßŸÑÿßŸÖÿßŸÜÿ©	Sana'a	ÿßŸÑÿ≥ÿ®ÿπŸäŸÜ	15.2856	44.2316	2019-03-31	V. cholerae	+	k/A	+	+	-	+	+				+	-		R	R	R	S	R	S	R		S	S	R	S
YE-NCPHL-19048	44	f	ÿßŸÑÿßŸÖÿßŸÜÿ©	Sana'a	ÿßŸÑÿ≥ÿ®ÿπŸäŸÜ	15.2856	44.2316	2019-03-30	V. cholerae	+	k/A	+	+	-	+	+				+	-		R	R	R	S	R	S	R		S	S	R	S
YE-NCPHL-19049	25	f	ÿßŸÑÿßŸÖÿßŸÜÿ©	Sana'a	ÿßÿ≤ÿßŸÑ	15.3746	44.1714	2019-03-25	V. cholerae	+	k/A	+	+	-	+	+				+	-		R	R	R	R	R	S	R		S	S	R	S
YE-NCPHL-19050	65	f	ÿßŸÑÿßŸÖÿßŸÜÿ©	Sana'a	ÿßŸÑÿ≥ÿ®ÿπŸäŸÜ	15.2856	44.2316	2019-03-31	V. cholerae	+	k/A	+	+	-	+	+				+	-		R	R	R	S	R	S	R		S	S	R	S
YE-NCPHL-19051	224	f	ÿßŸÑÿßŸÖÿßŸÜÿ©	Sana'a	ÿßŸÑÿ≥ÿ®ÿπ	15.2856	44.2316	2019-03-30	V. cholerae	+	k/A	+	+	-	+	+				+	-		R	R	R	M	R	S	R		S	S	R	S
YE-NCPHL-19052	25	f	ÿßŸÑÿßŸÖÿßŸÜÿ©	Sana'a	ÿßŸÑŸàÿ≠ÿØÿ©	15.3772	44.2372	2019-03-18	V. cholerae	+	k/A	+	+	-	+	+				+	-		R	R	R	R	R	S	R		S	S	R	S
YE-NCPHL-19053	19	f	ÿßŸÑÿßŸÖÿßŸÜÿ©	Sana'a	ÿßŸÑÿµŸàÿ±ÿ©	15.3579	44.1977	2019-03-22	V. cholerae	+	k/A	+	+	-	+	+				+	-		R	R	R	R	R	S	R		S	S	R	S
YE-NCPHL-19054	75	m	ÿßŸÑÿ®Ÿäÿ∂ÿßÿ°	Al Bayda	ÿßŸÑŸÖŸÑÿßÿ¨ŸÖ	14.351	45.3461	2019-03-25	V. cholerae	+	k/A	+	+	-	+	+				+	-		R	R	R	R	R	S	R		S	S	R	S
YE-NCPHL-19055	30	m	ÿßŸÑÿßŸÖÿßŸÜÿ©	Sana'a	ŸÖÿπŸäŸÜ	15.3756	44.1685	2019-03-12	V. cholerae	+	k/A	+	+	-	+	+				+	-		R	R	S	R	R	S	R		S	S	R	S
YE-NCPHL-19056	62	m	ÿßŸÑŸÖÿ≠ŸàŸäÿ™	Al Mahwit	ÿ≠ŸÅÿßÿ¥	15.3869	43.4311	2019-03-28	V. cholerae	+	k/A	+	+	-	+	+				+	-		R	R	R	S	R	S	R		S	S	R	S
YE-NCPHL-19057	37	f	ÿßŸÑÿßŸÖÿßŸÜÿ©	Sana'a	ÿ¥ÿπŸàÿ®	15.3671	44.2073	2019-03-30	V. cholerae	+	k/A	+	+	-	+	+				+	-		R	R	R	S	R	S	R		S	S	R	S
YE-NCPHL-19058	90	m	ÿπŸÖÿ±ÿßŸÜ	Amran	ÿ¥Ÿáÿßÿ±Ÿá	16.1854	43.7037	2019-03-26	V. cholerae	+	k/A	+	+	-	+	+				+	-		R	R	R	S	R	S	R		S	S	R	S
YE-NCPHL-19059	60	f	ÿßŸÑŸÖÿ≠ŸàŸäÿ™	Al Mahwit	ÿßŸÑÿ∑ŸàŸäŸÑÿ©	15.4955	43.7394	2019-03-18	V. cholerae	+	k/A	+	+	-	+	+				+	-		R	R	R	M	R	S	R		S	S	R	S
YE-NCPHL-19060	78	m	ÿµŸÜÿπÿßÿ°	Sana'a	ÿ®ŸÑÿßÿØ ÿßŸÑÿ±Ÿàÿ≥	15.0324	44.3429	2019-03-25	V. cholerae	+	k/A	+	+	-	+	+				+	-		R	R	R	S	R	S	R		S	S	R	S
YE-NCPHL-19061	45	f	ÿµŸÜÿπÿßÿ°	Sana'a	ÿ®ŸÜŸä ÿ≠ÿ¥Ÿäÿ¥	15.5024	44.3337	2019-03-21	V. cholerae	+	k/A	+	+	-	+	+				+	-		R	R	R	S	R	S	R		S	S	R	S
YE-NCPHL-19062	7	f	ÿßŸÑÿßŸÖÿßŸÜÿ©	Sana'a	ŸÖÿπŸäŸÜ	15.3756	44.1685	2019-03-23	V. cholerae	+	k/A	+	+	-	+	+				+	-		R	R	R	S	R	S	R		S	S	R	S
YE-NCPHL-19063	8	f	ÿπŸÖÿ±ÿßŸÜ	Amran	ÿπŸÖÿ±ÿßŸÜ	15.6601	43.9488	2019-03-26	V. cholerae	+	k/A	+	+	-	+	+				+	-		R	R	R	M	R	S	R		S	S	R	S
YE-NCPHL-19064	25	f	ÿßŸÑÿßŸÖÿßŸÜÿ©	Sana'a	ŸÖÿπŸäŸÜ	15.3756	44.1685	2019-03-20	V. cholerae	+	k/A	+	+	-	+	+				+	-		R	R	R	S	R	S	R		S	S	R	S
YE-NCPHL-19065	14	f	ÿßŸÑÿßŸÖÿßŸÜÿ©	Sana'a	ŸÖÿπŸäŸÜ	15.3756	44.1685	2019-03-31	V. cholerae	+	k/A	+	+	-	+	+				+	-		R	R	R	SS	R	S	R		S	S	R	S
YE-NCPHL-19066	47	f	ÿßŸÑÿ®Ÿäÿ∂ÿßÿ°	Al Bayda	ÿßŸÑÿπÿ±ÿ¥	14.4021	44.7731	2019-03-23	V. cholerae	+	k/A	+	+	-	+	+				+	-		R	R	R	M	R	S	R		S	S	R	S
YE-NCPHL-19067	13	m	ÿßŸÑÿßŸÖÿßŸÜÿ©	Sana'a	ŸÖÿπŸä	15.3756	44.1685	2019-03-23	V. cholerae	+	k/A	+	+	-	+	+				+	-		R	R	R	M	R	S	R		S	S	R	S
YE-NCPHL-19068	65	m	ÿßŸÑÿßŸÖÿßŸÜÿ©	Sana'a	ŸÖÿπŸäŸÜ	15.3756	44.1685	2019-03-26	V. cholerae	+	k/A	+	+	-	+	+				+	-		R	R	R	M	R	S	R		S	S	R	S
YE-NCPHL-19069	8	f	ÿπŸÖÿ±ÿßŸÜ	Amran	ÿπŸÖÿ±ÿßŸÜ	15.6601	43.9488	2019-03-26	V. cholerae	+	k/A	+	+	-	+	+				+	-		R	R	R	S	R	S	R		S	S	R	S
YE-NCPHL-19070	8	f	ÿµŸÜÿπÿßÿ°	Sana'a	ÿ≠ÿ±ÿßÿ≤	15.0703	43.7403	2019-03-18	V. cholerae	+	k/A	+	+	-	+	+				+	-		R	R	R	S	R	S	R		S	S	R	S
YE-NCPHL-19071	32	m	ÿßŸÑÿßŸÖÿßŸÜÿ©	Sana'a	ÿ¥ÿπŸàÿ®	15.3671	44.2073	2019-03-17	V. cholerae	+	k/A	+	+	-	+	+				+	-		R	R	R	M	R	S	R		S	S	R	S
YE-NCPHL-19072	2	f	ÿßŸÑÿßŸÖÿßŸÜÿ©	Sana'a	ÿ®ŸÜŸä ÿßŸÑÿ≠ÿßÿ±ÿ´	15.4985	44.2374	2019-03-18	V. cholerae	+	k/A	+	+	-	+	+				+	-		R	R	R	S	R	S	R		S	S	R	S
YE-NCPHL-19073	70	m	ÿßŸÑŸÖÿ≠ŸàŸäÿ™	Al Mahwit	ŸÖŸÑÿ≠ÿßŸÜ	15.3186	43.364	2019-03-07	V. cholerae	+	k/A	+	+	-	+	+				+	-		R	R	R	S	R	S	R		S	S	R	S
YE-NCPHL-19074	8	m	ÿµŸÜÿπÿßÿ°	Sana'a	ÿßŸÑÿ∑ŸäÿßŸÑ	15.3734	44.4049	2019-03-26	V. cholerae	+	k/A	+	+	-	+	+				+	-		R	R	R	R	R	S	R		S	S	R	S
YE-NCPHL-19075	33	f	ÿßŸÑÿßŸÖÿßŸÜÿ©	Sana'a	ÿßŸÑÿ≥ÿ®ÿπŸä	15.2856	44.2316	2019-03-30	V. cholerae	+	k/A	+	+	-	+	+				+	-		R	R	R	S	R	S	R		S	S	R	S
YE-NCPHL-19076	70	f	ÿßŸÑÿßŸÖÿßŸÜÿ©	Sana'a	ŸÖÿπŸäŸÜ	15.3756	44.1685	2019-03-26	V. cholerae	+	k/A	+	+	-	+	+				+	-		R	R	R	M	R	S	R		S	S	R	S
YE-NCPHL-19077	25	f	ÿµŸÜÿπÿßÿ°	Sana'a	ŸÖŸÜÿßÿÆŸá	15.0703	43.7403	2019-03-28	V. cholerae	+	k/A	+	+	-	+	+				+	-		R	R	R	S	R	S	R		S	S	R	S
YE-NCPHL-19078	55	m	ÿßŸÑÿßŸÖÿßŸÜÿ©	Sana'a	ŸÖÿπŸäŸÜ	15.3756	44.1685	2019-03-30	V. cholerae	+	k/A	+	+	-	+	+				+	-		R	R	R	S	R	S	R		S	S	R	S
YE-NCPHL-19079	30	f	ÿßŸÑÿßŸÖÿßŸÜÿ©	Sana'a	ÿßŸÑÿ≥ÿ®ÿπŸäŸÜ	15.2856	44.2316	2019-03-26	V. cholerae	+	k/A	+	+	-	+	+				+	-		R	R	R	S	R	S	R		S	S	R	S
YE-NCPHL-19080	18	f	ÿßŸÑÿßŸÖÿßŸÜÿ©	Sana'a	ÿßŸÑÿ´Ÿàÿ±ÿ©	15.4231	44.2017	2019-03-30	V. cholerae	+	k/A	+	+	-	+	+				+	-		R	R	R	S	R	S	R		S	S	R	S
YE-NCPHL-19081	20	f	ÿßŸÑŸÖÿ≠ŸàŸäÿ™	Al Mahwit	ÿßŸÑÿ±ÿ¨ŸÖ	15.4598	43.6302	2019-03-26	V. cholerae	+	k/A	+	+	-	+	+				+	-		R	R	R	S	R	S	R		S	S	R	S
YE-NCPHL-19082	14	f	ÿµŸÜÿπÿßÿ°	Sana'a	ÿßÿ±ÿ≠ÿ®	15.6342	44.2221	2019-03-31	V. cholerae	+	k/A	+	+	-	+	+				+	-		R	R	R	S	R	S	R		S	S	R	S
YE-NCPHL-19083	50	f	ÿßŸÑÿßŸÖÿßŸÜÿ©	Sana'a	ÿßŸÑÿµÿßŸÅŸäÿ©	15.289	44.2399	2019-03-31	V. cholerae	+	k/A	+	+	-	+	+				+	-		R	R	R	S	R	S	R		S	S	R	S
YE-NCPHL-19084	30	f	ÿßŸÑÿßŸÖÿßŸÜÿ©	Sana'a	ÿßŸÑÿ´Ÿàÿ±ÿ©	15.4231	44.2017	2019-03-30	V. cholerae	+	k/A	+	+	-	+	+				+	-		R	R	R	S	R	S	R		S	S	R	S
YE-NCPHL-19085	28	f	ÿµŸÜÿπÿßÿ°	Sana'a	ÿßŸÑÿ≠ŸäŸÖÿ© ÿßŸÑÿÆÿßÿ±ÿ¨Ÿäÿ©	15.1461	43.942	2019-03-18	V. cholerae	+	k/A	+	+	-	+	+				+	-		R	R	R	S	R	S	R		S	S	R	S
YE-NCPHL-19086	37	f	ÿßŸÑÿßŸÖÿßŸÜÿ©	Sana'a	ÿ¥ÿπŸàÿ®	15.3671	44.2073	2019-03-30	V. cholerae	+	k/A	+	+	-	+	+				+	-		R	R	R	S	R	S	R		S	S	R	S
YE-NCPHL-19087	35	f	ÿßŸÑŸÖÿ≠ŸàŸäÿ™	Al Mahwit	ŸÖŸÑÿ≠ÿßŸÜ	15.3186	43.364	2019-03-18	V. cholerae	+	k/A	+	+	-	+	+				+	-		R	R	R	S	R	S	R		S	S	R	S
YE-NCPHL-19088	40	m	ÿßŸÑÿßŸÖÿßŸÜÿ©	Sana'a	ÿßŸÑÿ≥ÿ®ÿπŸäŸÜ	15.2856	44.2316	2019-03-25	V. cholerae	+	k/A	+	+	-	+	+				+	-		R	R	R	R	R	S	R		S	S	R	S
YE-NCPHL-19089	21	m	ÿßŸÑÿßŸÖÿßŸÜÿ©	Sana'a	ŸÖÿπŸäŸÜ	15.3756	44.1685	2019-03-23	V. cholerae	+	k/A	+	+	-	+	+				+	-		R	R	R	M	R	S	R		S	S	R	S
YE-NCPHL-19090	60	f	ÿπŸÖÿ±ÿßŸÜ	Amran	ÿ±ŸäÿØŸá	15.8184	44.0421	2019-03-26	V. cholerae	+	k/A	+	+	-	+	+				+	-		R	R	R	M	R	S	R		S	S	R	S
YE-NCPHL-19091	50	m	ÿµŸÜÿπÿßÿ°	Sana'a	ÿßŸÑÿ∑ŸäÿßŸÑ	15.3734	44.4049	2019-03-26	V. cholerae	+	k/A	+	+	-	+	+				+	-		R	R	R	S	R	S	R		S	S	R	S
YE-NCPHL-19092	44	f	ÿßŸÑÿßŸÖÿßŸÜÿ©	Sana'a	ÿßŸÑÿ≥ÿ®ÿπŸäŸÜ	15.2856	44.2316	2019-03-30	V. cholerae	+	k/A	+	+	-	+	+				+	-		R	R	R	S	R	S	R		S	S	R	S
YE-NCPHL-19093	35	m	ÿßŸÑÿßŸÖÿßŸÜÿ©	Sana'a	ŸÖÿπŸäŸÜ	15.3756	44.1685	2019-03-30	V. cholerae	+	k/A	+	+	-	+	+				+	-		R	R	R	M	R	S	R		S	S	R	S
YE-NCPHL-19094	35	f	ÿµŸÜÿπÿßÿ°	Sana'a	ÿßŸÑÿ∑ŸäÿßŸÑ	15.3734	44.4049	2019-03-26	V. cholerae	+	k/A	+	+	-	+	+				+	-		R	R	R	S	R	S	R		S	S	R	S
YE-NCPHL-19095	25	f	ÿßŸÑÿßŸÖÿßŸÜÿ©	Sana'a	ŸÖÿπŸäŸÜ	15.3756	44.1685	2019-03-28	V. cholerae	+	k/A	+	+	-	+	+				+	-		R	R	R	M	R	S	R		S	S	R	S
YE-NCPHL-19096	65	f	ÿßŸÑÿßŸÖÿßŸÜÿ©	Sana'a	ŸÖÿπŸäŸÜ	15.3756	44.1685	2019-03-26	V. cholerae	+	k/A	+	+	-	+	+				+	-		R	R	R	S	R	S	R		S	S	R	S
YE-NCPHL-19097	39	f	ÿßŸÑÿßŸÖÿßŸÜÿ©	Sana'a	ŸÖÿπŸäŸÜ	15.3756	44.1685	2019-03-26	V. cholerae	+	k/A	+	+	-	+	+				+	-		R	R	R	S	R	S	R		S	S	R	S
YE-NCPHL-19098	70	f	ÿµŸÜÿπÿßÿ°	Sana'a	ÿ®ŸÑÿßÿØ ÿßŸÑÿ±Ÿàÿ≥	15.0324	44.3429	2019-03-25	V. cholerae	+	k/A	+	+	-	+	+				+	-		R	R	R	S	R	S	R		S	S	R	S
YE-NCPHL-19099	27	m	ÿßŸÑÿßŸÖÿßŸÜÿ©	Sana'a	ÿßŸÑŸàÿ≠ÿØŸá	15.3772	44.2372	2019-03-18	V. cholerae	+	k/A	+	+	-	+	+				+	-		R	R	R	S	R	S	R		S	S	R	S
YE-NCPHL-19100	40	m	ÿßŸÑÿßŸÖÿßŸÜÿ©	Sana'a	ÿßŸÑÿ≥ÿ®ÿπŸäŸÜ	15.2856	44.2316	2019-03-28	V. cholerae	+	k/A	+	+	-	+	+				+	-		R	R	R	M	R	S	R		S	S	R	S
YE-NCPHL-19101	28	m	ÿµŸÜÿπÿßÿ°	Sana'a	ÿßŸÑÿ∑ŸäÿßŸÑ	15.3734	44.4049	2019-03-26	V. cholerae	+	k/A	+	+	-	+	+				+	-		R	R	R	M	R	S	R		S	S	R	S
YE-NCPHL-19102	20	f	ÿßŸÑÿßŸÖÿßŸÜÿ©	Sana'a	ÿßÿ≤ÿßŸÑ	15.3746	44.1714	2019-03-18	V. cholerae	+	k/A	+	+	-	+	+				+	-		R	R	R	M	R	S	R		S	S	R	S
YE-NCPHL-19103	30	m	ÿµŸÜÿπÿßÿ°	Sana'a	ŸÖŸÜÿßÿÆŸá	15.0703	43.7403	2019-03-18	V. cholerae	+	k/A	+	+	-	+	+				+	-		R	R	R	S	R	S	R		S	S	R	S
YE-NCPHL-19104	2	m	ÿßŸÑÿßŸÖÿßŸÜÿ©	Sana'a	ÿßŸÑÿµÿßŸÅŸäÿ©	15.289	44.2399	2019-03-31	V. cholerae	+	k/A	+	+	-	+	+				+	-		R	R	R	S	R	S	R		S	S	R	S
YE-NCPHL-19105	80	m	ÿßŸÑÿßŸÖÿßŸÜÿ©	Sana'a	ÿßŸÑÿµÿßŸÅŸäÿ©	15.289	44.2399	2019-03-28	V. cholerae	+	k/A	+	+	-	+	+				+	-		R	R	R	R	R	S	R		S	S	R	S
YE-NCPHL-19106	26	f	ÿπŸÖÿ±ÿßŸÜ	Amran	ÿ±ŸäÿØŸá	15.8184	44.0421	2019-02-23	V. cholerae	+	k/A	+	+	-	+	+				+	-		R	R	R	S	R	S	R		S	S	R	S
YE-NCPHL-19107	60	f	ÿ∞ŸÖÿßÿ±	Dhamar	ÿßŸÑÿ≠ÿØÿßÿ°	14.8306	44.5477	2019-02-23	V. cholerae	+	k/A	+	+	-	+	+				+	-		R	R	R	M	R	S	R		S	S	R	S
YE-NCPHL-19108	27	f	ÿπŸÖÿ±ÿßŸÜ	Amran	ÿ∏ŸÑŸäŸÖŸá	16.0517	43.7086	2019-02-23	V. cholerae	+	k/A	+	+	-	+	+				+	-		R	R	R	S	R	S	R		S	S	R	S
YE-NCPHL-19109	70	m	ÿπŸÖÿ±ÿßŸÜ	Amran	ÿ±ŸäÿØŸá	15.8184	44.0421	2019-02-23	V. cholerae	+	k/A	+	+	-	+	+				+	-		R	R	R	S	R	S	R		S	S	R	S
YE-NCPHL-19110	4	f	ÿßŸÑŸÖÿ≠ŸàŸäÿ™	Al Mahwit	ÿ®ŸÜŸä ÿ≥ÿπÿØ	15.3731	43.4735	2019-04-28	V. cholerae	+	k/A	+	+	-	+	+				+	-		R	R	R	S	R	S	R		S	S	R	S
YE-NCPHL-19111	25	f	ÿßŸÑÿ®Ÿäÿ∂ÿßÿ°	Al Bayda	ÿ±ÿØÿßÿπ	14.415	44.841	2019-04-27	V. cholerae	+	k/A	+	+	-	+	+				+	-		R	R	R	S	R	S	R		S	S	R	S
YE-NCPHL-19112	70	m	ÿßŸÑÿ®Ÿäÿ∂ÿßÿ°	Al Bayda	ÿßŸÑÿ®Ÿäÿ∂ÿßÿ°	13.9925	45.5676	2019-04-27	V. cholerae	+	k/A	+	+	-	+	+				+	-		R	R	R	S	R	S	R		S	S	R	S
YE-NCPHL-19113	8	m	ÿßŸÑÿ®Ÿäÿ∂ÿßÿ°	Al Bayda	ÿßŸÑÿ®Ÿäÿ∂ÿßÿ°	13.9925	45.5676	2019-04-27	V. cholerae	+	k/A	+	+	-	+	+				+	-		R	R	R	S	R	S	R		S	S	R	S
YE-NCPHL-19114	52	f	ÿßŸÑŸÖÿ≠ŸàŸäÿ™	Al Mahwit	ÿßŸÑŸÖÿ≠ŸàŸäÿ™	15.4686	43.5425	2019-04-27	V. cholerae	+	k/A	+	+	-	+	+				+	-		R	R	R	S	R	S	R		S	S	R	S
YE-NCPHL-19115	3	f	ÿπŸÖÿ±ÿßŸÜ	Amran	ÿ®ŸÜŸä ÿµÿ±ŸäŸÖ	16.1398	43.9692	2019-04-27	V. cholerae	+	k/A	+	+	-	+	+				+	-		R	R	R	S	R	S	R		S	S	R	S
YE-NCPHL-19116	9	m	ÿµŸÜÿπÿßÿ°	Sana'a	ÿ¨ÿ≠ÿßŸÜŸá	15.2275	44.4801	2019-04-27	V. cholerae	+	k/A	+	+	-	+	+				+	-		R	R	R	M	R	S	R		S	S	R	S
YE-NCPHL-19117	29	f	ÿßŸÑÿßŸÖÿßŸÜŸá	Sana'a	ÿßÿ≤ÿßŸÑ	15.3746	44.1714	2019-04-28	V. cholerae	+	k/A	+	+	-	+	+				+	-		R	R	R	S	R	S	R		S	S	R	S
YE-NCPHL-19118	52	m	ÿßŸÑÿßŸÖÿßŸÜŸá	Sana'a	ÿßÿ≤ÿßŸÑ	15.3746	44.1714	2019-04-28	V. cholerae	+	k/A	+	+	-	+	+				+	-		R	R	R	S	R	S	R		S	S	R	S
YE-NCPHL-19119	60	f	ÿßŸÑÿßŸÖÿßŸÜŸá	Sana'a	ÿßÿ≤ÿßŸÑ	15.3746	44.1714	2019-04-28	V. cholerae	+	k/A	+	+	-	+	+				+	-		R	R	R	S	R	S	R		S	S	R	S
YE-NCPHL-19120	13	f	ÿßŸÑÿßŸÖÿßŸÜŸá	Sana'a	ÿßÿ≤ÿßŸÑ	15.3746	44.1714	2019-04-28	V. cholerae	+	k/A	+	+	-	+	+				+	-		R	R	R	S	R	S	R		S	S	R	S
YE-NCPHL-19121	85	m	ÿßŸÑŸÖÿ≠ŸàŸäÿ™	Al Mahwit	ŸÖŸÑÿ≠ÿßŸÜ	15.3186	43.364	2019-03-29	V. cholerae	+	k/A	+	+	-	+	+				-	+		R	R	R	M	R	S	R		S	S	R	S
YE-NCPHL-19122	36	m	ÿµŸÜÿπÿßÿ°	Sana'a	ÿßÿ±ÿ≠ÿ®	15.6342	44.2221	2019-03-31	V. cholerae	+	k/A	+	+	-	+	+				-	+		R	R	R	S	R	S	R		S	S	R	S
YE-NCPHL-19123	16	f	ÿßŸÑŸÖÿ≠ŸàŸäÿ™	Al Mahwit	ÿ®ŸÜŸä ÿ≥ÿπÿØ	15.3731	43.4735	2019-03-17	V. cholerae	+	k/A	+	+	-	+	+				-	+		R	R	R	S	R	S	R		S	S	R	S
YE-NCPHL-19124	63	m	ÿßŸÑÿßŸÖÿßŸÜÿ©	Sana'a	ÿßŸÑÿ≥ÿ®ÿπŸäŸÜ	15.2856	44.2316	2019-03-28	V. cholera	+	k/A	+	+	-	+	+				-	+		R		R	S	R	S	R		S	S	R	S
YE-NCPHL-19125	66	m	ÿπŸÖÿ±ÿßŸÜ	Amran	ÿ±ŸäÿØŸá	15.8184	44.0421	2019-08-27	V. cholera	+	k/A	+	+	-	+	+				-	+		R		R	S	R	S	R		S	S	R	S
YE-NCPHL-19126	1	f	ÿßŸÑÿßŸÖÿßŸÜÿ©	Sana'a	ŸÖÿπŸäŸÜ	15.3756	44.1685	2019-08-27	V. cholera	+	k/A	+	+	-	+	+				-	+		R		R	S	R	S	R		S	S	R	S
YE-NCPHL-19127	8	f	ÿßŸÑÿ¨ŸàŸÅ‚Äé	Aljawf	ÿßŸÑÿ∫ŸäŸÑ	16.108	44.6804	2019-08-27	V. cholera	+	k/A	+	+	-	+	+				-	+		R		R	S	R	S	R		S	S	R	S
YE-NCPHL-19128	20	f	ÿßŸÑÿßŸÖÿßŸÜÿ©	Sana'a	ÿ¨ÿ≠ÿßŸÜŸá	15.2275	44.4801	2019-08-29	V. cholera	+	k/A	+	+	-	+	+				-	+		R		R	S	R	S	R		S	S	R	S
YE-NCPHL-19129	3	f	ÿßŸÑÿßŸÖÿßŸÜÿ©	Sana'a	ÿ¨ÿ≠ÿßŸÜŸá	15.2275	44.4801	2019-08-29	V. cholera	+	k/A	+	+	-	+	+				-	+		R		R	S	R	S	R		S	S	R	S
YE-NCPHL-19130	25	m	ÿßŸÑÿßŸÖÿßŸÜÿ©	Sana'a	ŸÖÿπŸäŸÜ	15.3756	44.1685	2019-08-27	V. cholera	+	k/A	+	+	-	+	+				-	+		R		R	S	R	S	R		S	S	R	S
YE-NCPHL-19131	66	m	ÿßŸÑÿßŸÖÿßŸÜÿ©	Sana'a	ÿ¥ÿπŸàÿ®	15.3671	44.2073	2019-08-27	V. cholera	+	k/A	+	+	-	+	+				-	+		R		R	S	R	S	R		S	S	R	S
YE-NCPHL-19132	60	m	ÿßŸÑÿßŸÖÿßŸÜÿ©	Sana'a	ÿ¥ÿπŸàÿ®	15.3671	44.2073	2019-08-29	V. cholera	+	k/A	+	+	-	+	+				-	+		R		R	S	R	S	R		S	S	R	S
YE-NCPHL-19133	25	f	ÿßŸÑÿßŸÖÿßŸÜÿ©	Sana'a	ÿ®ŸÜŸä ÿßŸÑÿ≠ÿßÿ±ÿ´	15.466	44.183	2019-09-01	V. cholera	+	k/A	+	+	-	+	+				-	+		R		R	S	R	S	R		S	S	R	S
YE-NCPHL-19134	50	f	ÿßŸÑŸÖÿ≠ŸàŸäÿ™	Al Mahwit	ÿ¥ÿ®ÿßŸÖ ŸÉŸàŸÉÿ®ÿßŸÜ	15.5099	43.9044	2019-09-01	V. cholera	+	k/A	+	+	-	+	+				-	+		R		R	S	R	S	R		S	S	R	S
YE-NCPHL-19135	60	f	ÿßŸÑŸÖÿ≠ŸàŸäÿ™	Al Mahwit	ÿ¥ÿ®ÿßŸÖ ŸÉŸàŸÉÿ®ÿßŸÜ	15.5099	43.9044	2019-09-02	V. cholera	+	k/A	+	+	-	+	+				-	+		R		R	S	R	S	R		S	S	R	S
YE-NCPHL-19136	25	m	ÿßŸÑÿßŸÖÿßŸÜÿ©	Sana'a	ÿßŸÑÿ≠ŸäŸÖŸá ÿßŸÑÿßÿÆÿßÿ±ÿ¨Ÿäÿ©	15.055	43.7689	2019-09-02	V. cholera	+	k/A	+	+	-	+	+				-	+		R		R	S	R	S	R		S	S	R	S
YE-NCPHL-19137	50	f	ÿßŸÑÿßŸÖÿßŸÜÿ©	Sana'a	ÿßŸÑÿ≠ŸäŸÖŸá ÿßŸÑÿßÿÆÿßÿ±ÿ¨Ÿäÿ©	15.055	43.7689	2019-09-02	V. cholera	+	k/A	+	+	-	+	+				-	+		R		R	S	R	S	R		S	S	R	S
YE-NCPHL-19138	17	f	ÿßŸÑÿßŸÖÿßŸÜÿ©	Sana'a	ŸÖÿπŸäŸÜ	15.3756	44.1685	2019-09-03	V. cholera	+	k/A	+	+	-	+	+				-	+		R		R	S	R	S	R		S	S	R	S
YE-NCPHL-19139	26	f	ÿßŸÑŸÖÿ≠ŸàŸäÿ™	Al Mahwit	ŸÖŸÑÿ≠ÿßŸÜ	15.3186	43.364	2019-09-03	V. cholera	+	k/A	+	+	-	+	+				-	+		R		R	S	R	S	R		S	S	R	S
YE-NCPHL-19140	21	f	ÿßŸÑŸÖÿ≠ŸàŸäÿ™	Al Mahwit	ÿßŸÑÿ∑ŸàŸäŸÑŸá	15.4955	43.7413	2019-09-02	V. cholera	+	k/A	+	+	-	+	+				-	+		R		R	S	R	S	R		S	S	R	S
YE-NCPHL-19141	60	m	ÿßŸÑÿßŸÖÿßŸÜÿ©	Sana'a	ÿßŸÑŸàÿ≠ÿØŸá	15.3772	44.2372	2019-09-07	V. cholera	+	k/A	+	+	-	+	+				-	+		R		R	S	R	S	R		S	S	R	S
YE-NCPHL-19142	15	f	ÿπŸÖÿ±ÿßŸÜ	Amran	ÿ®ŸÜŸä ÿµÿ±ŸäŸÖ	16.1398	43.9692	2019-09-07	V. cholera	+	k/A	+	+	-	+	+				-	+		R		R	S	R	S	R		S	S	R	S
YE-NCPHL-19143	48	f	ÿπŸÖÿ±ÿßŸÜ	Amran	ÿ®ŸÜŸä ÿµÿ±ŸäŸÖ	16.1398	43.9692	2019-09-07	V. cholera	+	k/A	+	+	-	+	+				-	+		R		R	S	R	S	R		S	S	R	S
YE-NCPHL-19144	55	m	ÿßŸÑÿßŸÖÿßŸÜÿ©	Sana'a	ŸÖÿπŸäŸÜ	15.3756	44.1685	2019-09-07	V. cholera	+	k/A	+	+	-	+	+				-	+		R		R	S	R	S	R		S	S	R	S
YE-NCPHL-19145	18	m	ÿßŸÑÿßŸÖÿßŸÜÿ©	Sana'a	ÿ®ŸÜŸä ÿßŸÑÿ≠ÿßÿ±ÿ´	15.466	44.183	2019-08-07	V. cholera	+	k/A	+	+	-	+	+				-	+		R		R	S	R	S	R		S	S	R	S
YE-NCPHL-19146	38	f	ÿßŸÑÿßŸÖÿßŸÜÿ©	Sana'a	ÿ®ŸÜŸä ÿßŸÑÿ≠ÿßÿ±ÿ´	15.466	44.183	2019-08-07	V. cholera	+	k/A	+	+	-	+	+				-	+		R		R	S	R	S	R		S	S	R	S
YE-NCPHL-19147	30	f	ÿßŸÑŸÖÿ≠ŸàŸäÿ™	Al Mahwit	ÿ®ŸÜŸä ÿ≥ÿπÿØ	15.3731	43.4735	2019-08-08	V. cholera	+	k/A	+	+	-	+	+				-	+		R		R	S	R	S	R		S	S	R	S
YE-NCPHL-19148	40	f	ÿßŸÑÿ®Ÿäÿ∂ÿßÿ°	Al Bayda	ÿßŸÑÿ®Ÿäÿ∂ÿßÿ°	13.9925	45.5676	2019-08-08	V. cholera	+	k/A	+	+	-	+	+				-	+		R		R	S	R	S	R		S	S	R	S
YE-NCPHL-19149	55	f	ÿßŸÑÿßŸÖÿßŸÜÿ©	Sana'a	ÿßŸÑÿ≥ÿ®ÿπŸäŸÜ	15.2856	44.2316	2019-08-08	V. cholera	+	k/A	+	+	-	+	+				-	+		R		R	S	R	S	R		S	S	R	S
YE-NCPHL-SGTP0019001			ÿßŸÑÿßŸÖÿßŸÜÿ©	Sana'a		15.3579	44.1977	2019-10-03	V. cholerae	+	k/A	+		-	+	+	-	-		+	-		R	R	R	S	R	S	R		S	S	R	S
YE-NCPHL-SGTP0019002			ÿßŸÑÿßŸÖÿßŸÜÿ©	Sana'a		15.3579	44.1977	2019-10-05	V. cholerae	+	k/A	+		-	+	+	+	-		+	-		R	R	R	M	R	S	R		S	S	R	S
YE-NCPHL-SGTP0019003			ÿßŸÑÿßŸÖÿßŸÜÿ©	Sana'a		15.3579	44.1977	2019-10-05	V. cholerae	+	k/A	+		-	+	+	-	+		+	-		R	R	R	M	R	S	R		S	S	R	S
YE-NCPHL-SGTP0019004			ÿßŸÑÿßŸÖÿßŸÜÿ©	Sana'a		15.3579	44.1977	2019-10-06	V. cholerae	+	k/A	+		-	+	+	-	+		+	-		R	R	R	S	R	S	R		S	S	R	S
YE-NCPHL-SGTP0019005			ÿßŸÑÿßŸÖÿßŸÜÿ©	Sana'a		15.3579	44.1977	2019-10-07	V. cholerae	+	k/A	+		-	+	+	-	-		+	-		R	R	R	S	R	S	R		S	S	R	S
YE-NCPHL-SGTP0019006			ÿßŸÑÿßŸÖÿßŸÜÿ©	Sana'a		15.3579	44.1977	2019-10-08	V. cholerae	+	k/A	+		-	+	+	-	-		+	-		R	R	R	S	R	S	R		S	S	R	S
YE-NCPHL-SGTP0019007			ÿßŸÑÿßŸÖÿßŸÜÿ©	Sana'a		15.3579	44.1977	2019-10-09	V. cholerae	+	k/A	+		-	+	+	-	-		+	-		R	R	R	R	R	S	R		S	S	R	S
YE-NCPHL-SGTP0019008			ÿßŸÑÿßŸÖÿßŸÜÿ©	Sana'a		15.3579	44.1977	2019-10-10	V. cholerae	+	k/A	+		-	+	+	-	-		+	-		R	R	R	R	R	S	R		S	S	R	S
YE-NCPHL-SGTP0019009			ÿßŸÑÿßŸÖÿßŸÜÿ©	Sana'a		15.3579	44.1977	2019-10-11	V. cholerae	+	k/A	+		-	+	+	-	-		+	-		R	R	R	R	R	S	R		S	S	R	S
YE-NCPHL-SGTP0019010			ÿßŸÑÿßŸÖÿßŸÜÿ©	Sana'a		15.3579	44.1977	2019-10-12	V. cholerae	+	k/A	+		-	+	+	-	-		+	-		R	R	R	R	R	S	R		S	S	R	S

## Sheet: S3 - Pasteur AMR test
NCPHL sample N°	CNRVC isolate N°	Identified organism	SSS	diam	MIC plate	SXT	diam	CHL	diam	MIC plate	AMP	diam	MIC plate	TET	diam	MIC plate	ERY	diam	AZM	diam	MIC plate	MIC Etest	NIT	diam	PMB	diam	CST	diam	MIC plate	NAL	diam	MIC plate	MIC Etest	OFX	diam	CIP	diam	MIC plate	MIC Etest	PEF	diam	CEF	diam	CTX	diam	MIC plate	STR	diam	O129
YE-NCPHL-18002-PI	CNRVC190230	V. cholerae non-O1/non-O139	R	6	> 1024	R	6	I	19	≤ 8	R	6	> 64	S	27	≤ 2	R	6	R	7	32	-	S	22	R	12	R	11	> 16	R	6	128	>=256	R	16	R	20	= 1	1	R	14	I	14	I	15	32	R	6	-
YE-NCPHL-18003-PI	CNRVC190231	V. cholerae non-O1/non-O139	R	6	> 1024	R	6	I	19	≤ 8	R	6	> 64	S	27	≤ 2	R	6	R	7	64	-	S	23	R	12	R	11	> 16	R	6	128	>=256	R	16	R	20	= 1	1	R	14	I	12	I	15	32	R	6	-
YE-NCPHL-18005-PI	CNRVC190232	V. cholerae O1 Og	S	21	≤ 8	S	21	S	34	≤ 8	S	19	8	S	30	≤ 2	S	24	S	29	≤ 2	0.19	R	8	S	15	S	15	= 16	R	6	128	>=256	I	23	S	25	= 0.5	0.38	I	17	S	25	S	34	≤ 0.25	S	18	R
YE-NCPHL-18016-PI	CNRVC190233	V. cholerae O1 Og	S	23	≤ 8	S	21	S	34	≤ 8	S	18	8	S	30	≤ 2	S	24	S	28	≤ 2	-	R	10	S	15	S	16	= 16	R	6	128	>=256	I	23	S	25	= 0.5	0.38	I	18	S	25	S	34	≤ 0.25	S	16	R
YE-NCPHL-18020-PI1*	CNRVC190234	V. cholerae non-O1/non-O139	R	6	> 1024	R	6	I	20	≤ 8	R	6	> 64	S	26	≤ 2	R	6	R	11	32	-	S	22	R	12	R	12	> 16	R	6	128	>=256	R	16	R	21	= 1	1	R	14	I	13	I	15	16	R	6	-
YE-NCPHL-18021-PI	CNRVC190235	V. cholerae non-O1/non-O139	R	6	> 1024	R	6	I	20	≤ 8	R	6	> 64	S	28	≤ 2	R	6	R	12	32	-	S	25	R	12	R	13	> 16	R	6	128	>=256	R	19	R	21	= 1	0.75	I	16	I	14	I	15	16	R	6	-
YE-NCPHL-18041-PI	CNRVC190236	V. cholerae O1 Og	S	23	≤ 8	S	20	S	32	≤ 8	S	18	4	S	29	≤ 2	S	23	S	29	≤ 2	0.125	R	9	R	13	S	15	= 16	R	6	128	>=256	I	23	S	25	= 0.5	0.25	I	17	S	23	S	34	≤ 0.25	S	20	R
YE-NCPHL-18067-PI	CNRVC190237	V. cholerae O1 Og	S	24	≤ 8	S	22	S	33	≤ 8	S	19	8	S	30	≤ 2	S	22	S	29	≤ 2	0.19	R	9	R	14	S	15	= 16	R	6	128	>=256	I	23	S	25	= 0.5	0.25	I	18	S	24	S	35	≤ 0.25	S	15	-
YE-NCPHL-19005-PI	CNRVC190238	V. cholerae O1 Og	R	6	> 1024	R	6	S	33	≤ 8	R	6	> 64	S	30	≤ 2	R	6	R	8	64	32	R	10	S	15	S	16	= 16	R	6	128	>=256	I	23	S	26	= 0.5	0.25	I	17	R	6	R	6	> 64	R	6	-
YE-NCPHL-19008-PI	CNRVC190239	V. cholerae O1 Og	R	6	> 1024	R	6	S	33	≤ 8	R	6	> 64	S	30	≤ 2	R	6	R	7	64	32	R	10	S	15	S	16	= 8	R	6	64	>=256	I	22	S	25	= 0.5	0.25	I	18	R	6	R	9	> 64	R	6	-
YE-NCPHL-19009-PI	CNRVC190240	V. cholerae O1 Og	R	6	> 1024	R	6	S	32	≤ 8	R	6	> 64	S	29	≤ 2	R	6	R	6	64	-	R	10	S	15	S	16	= 8	R	6	64	>=256	I	23	S	26	= 0.5	0.25	I	17	R	6	R	6	> 64	R	6	-
YE-NCPHL-19010-PI	CNRVC190241	V. cholerae O1 Og	R	6	= 1024	R	6	S	31	≤ 8	R	6	> 64	S	29	≤ 2	R	6	R	10	64	-	R	10	S	15	S	15	= 8	R	6	128	>=256	I	23	I	24	= 0.5	0.38	I	17	R	6	R	6	> 64	R	6	-
YE-NCPHL-19012-PI	CNRVC190242	V. cholerae O1 Og	R	6	= 1024	R	6	S	32	≤ 8	R	6	> 64	S	29	≤ 2	R	6	R	8	64	-	R	10	S	15	S	16	= 16	R	6	128	>=256	I	23	S	26	= 0.25	0.25	I	18	R	10	R	10	> 64	R	6	-
YE-NCPHL-19014-PI	CNRVC190243	V. cholerae O1 In	R	6	> 1024	R	6	S	33	≤ 8	R	6	> 64	S	29	≤ 2	R	6	R	8	> 64	-	R	9	S	15	S	16	= 8	R	6	64	>=256	I	23	S	25	= 0.5	0.38	I	16	R	6	R	6	> 64	R	6	-
YE-NCPHL-19015-PI	CNRVC190244	V. cholerae O1 In	R	6	> 1024	R	6	S	32	≤ 8	R	6	> 64	S	27	-	R	9	R	14	16	-	R	9	R	13	R	13	> 16	R	6	128	>=256	I	22	S	25	= 0.5	0.38	I	17	R	10	R	8	> 4	R	6	-
YE-NCPHL-19018-PI	CNRVC190245	V. cholerae O1 Og	R	6	> 1024	R	6	S	34	≤ 8	R	6	> 64	S	28	≤ 2	R	6	R	6	32	-	R	9	S	15	S	15	= 16	R	6	128	>=256	R	21	S	25	-	0.5	I	16	R	6	R	6	> 64	R	6	-
YE-NCPHL-18007-PI	CNRVC190246	V. cholerae O1 aa	S	27	≤ 8	S	26	S	33	≤ 8	S	19	8	S	30	≤ 2	S	22	S	27	≤ 2	-	R	9	S	15	S	17	= 4	R	6	128	>=256	I	22	S	25	= 0.5	0.25	I	17	S	24	S	35	≤ 0.25	S	15	R
YE-NCPHL-18035-PI	CNRVC190247	V. cholerae non-O1/non-O139	R	6	> 1024	R	6	I	19	≤ 8	R	6	> 64	S	27	≤ 2	R	6	R	11	32	-	S	23	R	12	R	12	> 16	R	6	128	>=256	R	18	R	19	= 1	0.75	I	16	I	13	I	15	32	R	6	-
YE-NCPHL-18077-PI	CNRVC190248	V. cholerae non-O1/non-O139	R	6	> 1024	R	6	I	19	≤ 8	R	6	> 64	S	27	≤ 2	R	6	R	12	32	-	S	24	R	12	R	13	> 16	R	6	128	>=256	R	18	R	19	= 2	0.75	R	14	I	12	I	15	32	R	6	-
YE-NCPHL-19002-PI	CNRVC190249	V. cholerae O1 aa	R	6	> 1024	R	6	S	35	≤ 8	R	6	> 64	S	31	≤ 2	R	6	R	6	64	-	R	8	S	15	S	17	= 4	R	6	128	>=256	I	22	S	25	= 0.5	0.38	I	18	R	6	R	6	> 64	R	6	-
YE-NCPHL-18082-PI	CNRVC190250	V. cholerae O1 Og	S	24	≤ 8	S	24	S	36	≤ 8	S	19	8	S	30	≤ 2	S	29	S	29	≤ 2	-	R	8	S	15	S	15	= 16	R	6	128	>=256	I	23	I	24	= 0.25	0.38	I	17	S	26	S	33	≤ 0.25	S	18	R
YE-NCPHL-18020-PI2*	CNRVC190251**	V. cholerae O1 Og	S	27	≤ 8	S	27	S	34	≤ 8	S	19	8	S	29	≤ 2	S	23	S	30	≤ 2	-	R	9	S	15	S	16	= 16	R	6	128	>=256	I	22	S	25	= 0.5	0.25	I	18	S	25	S	34	≤ 0.25	S	16	R
	Antimicrobial resistance pattern : antimicrobial drug in brackets means intermediate susceptibility to this drug; MIC (Etest) range values are indicated in parentheses, DS in uppercase indicate decreased susceptibility; O129 denotes cross-resistance to the vibriostatic agent O/129 and trimethoprim
	SSS, sulfonamides; SXT, trimethoprim-sulfamethoxazole; CHL, chloramphenicol; AMP, ampicillin; TET, tetracycline; ERY, erythromycin; AZM, azithromycin; NIT, nitrofurantoin; PMB, polymyxin B ;CST, colistin ;NAL, nalidixic acid; OFX, ofloxacin ;CIP, ciprofloxacin; PEF, pefloxacin ;CEF, cephalothin; CTX, cefotaxime; STR, streptomycin; TMP, trimethoprim ;
	FEP, cefepime; CFP, cefoperazone ;CAZ, ceftazidime; FOX, cefoxitin; FAM, cefamandole ; MEM, meropenem; IPM, imipenem; TZP, piperacillin + tazobactam; PIP, piperacilline; TIM, ticarcillin + clavulanic acid; TIC, ticarcillin; AMC, amoxicillin + clavulanic acid; ETP, ertapenem; NET, netilmicin; AMK, amikacin; KAN, kanamycin; SPT, spectinomycin; GEN, gentamicin; TGC, tigecycline.
	*: two distinct strains present in same sample cutlure
	**: CNRVC190251 was not sequenced in this study
[truncated: 51 more columns]

## Sheet: S4 - WSI read classification
Genome.name	Sanger.Lane	Sample.id	EBI.ENA.accession.number	Total.reads	Unclassified	Vibrio cholerae	Vibrio phage ICP1	synthetic construct	in.882.assembled.genomes	in.456.mapped.7PET.genomes	in.33.mapped.CladeD.genomes	complete.ICP1.genome.submitted.to.Genbank
YE-NCPHL-18001	33224_2#99	5960STDY8226627	ERS3907578	1626108	0.03	99.08	0	0.22	yes	yes
YE-NCPHL-18002	33224_2#259	5960STDY8226628	ERS3907577	1195324	0.06	98.51	0.01	0.69	yes	yes
YE-NCPHL-18003	33224_2#263	5960STDY8226629	ERS3907582	1416362	0.38	98.63	0	0.24	yes	yes
YE-NCPHL-18004	33224_2#265	5960STDY8226630	ERS3907584	1271407	0.03	99.21	0	0.12	yes	yes
YE-NCPHL-18005	33224_2#105	5960STDY8226631	ERS3907581	1305079	0.04	99.19	0	0.12	yes	yes
YE-NCPHL-18006	33224_2#269	5960STDY8226632	ERS3907583	1528854	0.03	95.3	0	0.11	yes	yes
YE-NCPHL-18007	33224_2#271	5960STDY8226633	ERS3907585	1305493	0.03	99.27	0	0.06	yes	yes
YE-NCPHL-18008	33224_2#107	5960STDY8226634	ERS3907579	1235495	0.03	99.14	0	0.15	yes	yes
YE-NCPHL-18009	33224_2#113	5960STDY8226635	ERS3907580	1651563	0.03	99.21	0	0.1	yes	yes
YE-NCPHL-18010	33224_2#275	5960STDY8226636	ERS3907586	1472050	0.03	99.14	0	0.18	yes	yes
YE-NCPHL-18011	33224_2#279	5960STDY8226637	ERS3907590	1576024	1.94	66.32	30.53	0.63	yes	yes
YE-NCPHL-18012	33224_2#115	5960STDY8226638	ERS3907588	1582231	0.03	99.18	0.02	0.11	yes	yes
YE-NCPHL-18013	33224_2#280	5960STDY8226639	ERS3907587	1487077	0.07	98.09	0.01	1.03	yes	yes
YE-NCPHL-18014	33224_2#284	5960STDY8226640	ERS3907589	1082348	0.03	98.2	0.01	1.06	yes	yes
YE-NCPHL-18015	33224_2#286	5960STDY8226641	ERS3907618	1347391	0.14	97.71	0.01	1.42	yes	yes
YE-NCPHL-18016	33224_2#120	5960STDY8226642	ERS3907616	1569894	0.02	99.22	0	0.13	yes	yes
YE-NCPHL-18017	33224_2#126	5960STDY8226643	ERS3907615	1501970	0.03	99.23	0	0.1	yes	yes
YE-NCPHL-18018	33224_2#127	5960STDY8226644	ERS3907619	1497507	10.69	85.7	0	0.22	yes		yes
YE-NCPHL-18019	33224_2#133	5960STDY8226645	ERS3907620	1561597	0.03	99.2	0	0.13	yes	yes
YE-NCPHL-18020	33224_2#290	5960STDY8226646	ERS3907621	1421006	0.03	99.22	0	0.1	yes	yes
YE-NCPHL-18021	33224_2#292	5960STDY8226647	ERS3907622	1501766	16.2	78.84	0	0.11	yes		yes
YE-NCPHL-18022	33224_2#296	5960STDY8226648	ERS3907624	1419269	0.08	99.06	0	0.2	yes	yes
YE-NCPHL-18023	33224_2#300	5960STDY8226649	ERS3907623	1352692	0.35	93.35	5.58	0.1	yes	yes
YE-NCPHL-18024	33224_2#302	5960STDY8226650	ERS3907627	1311120	0.02	98.56	0	0.72	yes	yes
YE-NCPHL-18025	33224_2#135	5960STDY8226651	ERS3907625	1451886	0.03	99.18	0	0.13	yes	yes
YE-NCPHL-18026	33224_2#141	5960STDY8226652	ERS3907631	1405505	0.03	99.24	0	0.1	yes	yes
YE-NCPHL-18027	33816_1#1	5960STDY8226653	ERS3907591	68020	0.52	80.87	0	15.69
YE-NCPHL-18028	33224_2#143	5960STDY8226654	ERS3907594	1690193	0.04	98.57	0.01	0.6	yes	yes
YE-NCPHL-18029	33224_2#148	5960STDY8226655	ERS3907592	1633491	0.03	99.12	0.02	0.19	yes	yes
YE-NCPHL-18030	33224_2#307	5960STDY8226656	ERS3907593	815849	7.47	83.1	0.04	5.68	yes		yes
YE-NCPHL-18031	33224_2#309	5960STDY8226657	ERS3907595	149996	4.75	8.12	0.57	71.41
YE-NCPHL-18032	33224_2#43	5960STDY8226658	ERS3907596	122030	3.98	8.01	0.55	74.09
YE-NCPHL-18033	33816_1#8	5960STDY8226659	ERS3907599	547724	1.25	78.19	17.14	1.72	yes	yes
YE-NCPHL-18034	33224_2#315	5960STDY8226660	ERS3907598	1340242	0.37	98.52	0.26	0.08	yes	yes
YE-NCPHL-18035	33224_2#317	5960STDY8226661	ERS3907600	79697	3.91	7.66	0.56	74.32
YE-NCPHL-18036	33224_2#321	5960STDY8226662	ERS3907597	1350202	0.06	98.56	0.21	0.48	yes	yes
YE-NCPHL-18037	33224_2#49	5960STDY8226663	ERS3907601	1637919	14.62	80.21	0	0.68	yes		yes
YE-NCPHL-18038	33224_2#151	5960STDY8226664	ERS3907603	1253545	0.03	99.33	0	0.05	yes	yes
YE-NCPHL-18039	33224_2#323	5960STDY8226665	ERS3907602	1320533	0.04	98.97	0	0.33	yes	yes
YE-NCPHL-18040	33224_2#51	5960STDY8226666	ERS3907605	1643602	0.96	81.26	17.09	0.11	yes	yes
YE-NCPHL-18041	33224_2#56	5960STDY8226667	ERS3907604	1365223	0.05	99.08	0	0.22	yes	yes
YE-NCPHL-18042	33224_2#326	5960STDY8226668	ERS3907606	1385367	0.06	98.42	0.01	0.71	yes	yes
YE-NCPHL-18043	33224_2#62	5960STDY8226669	ERS3907607	228459	4.64	7.8	0.59	73.29
YE-NCPHL-18044	33224_2#1	5960STDY8226670	ERS3907608	1276290	0.04	99.24	0	0.08	yes	yes
YE-NCPHL-18045	33224_2#156	5960STDY8226671	ERS3907610	1468348	4.52	16.66	77.96	0.09		yes		MW911612
YE-NCPHL-18046	33224_2#7	5960STDY8226672	ERS3907609	1531732	0.03	99.15	0	0.16	yes	yes
YE-NCPHL-18047	33224_2#9	5960STDY8226673	ERS3907611	1237370	0.03	99.32	0	0.06	yes	yes
YE-NCPHL-18048	33224_2#15	5960STDY8226674	ERS3907617	1418884	4.71	93.39	0	0.17	yes	yes
YE-NCPHL-18049	33816_1#9	5960STDY8226675	ERS3907612	72197	0.46	80.21	0	16.34
YE-NCPHL-18050	33224_2#21	5960STDY8226676	ERS3907613	1334184	1.92	94.12	0	0.03	yes	yes
YE-NCPHL-18051	33224_2#63	5960STDY8226677	ERS3907614	403060	1.09	82.23	0.14	13.66	yes	yes
YE-NCPHL-18052	33224_2#69	5960STDY8226678	ERS3907626	774030	0.98	97.29	0.01	0.83	yes	yes
YE-NCPHL-18053	33224_2#162	5960STDY8226679	ERS3907628	1296793	0.77	97.65	0.01	0.67	yes	yes
YE-NCPHL-18054	33224_2#163	5960STDY8226680	ERS3907630	1310767	8.59	88.6	0	0.07	yes		yes
YE-NCPHL-18055	33224_2#71	5960STDY8226681	ERS3907629	139164	4.6	7.44	0.57	74.55
YE-NCPHL-18056	33224_2#27	5960STDY8226682	ERS3907633	1801603	0.03	98.98	0	0.31	yes	yes
YE-NCPHL-18057	33224_2#28	5960STDY8226683	ERS3907632	1486818	0.04	95.96	0	0.09	yes	yes
YE-NCPHL-18058	33224_2#33	5960STDY8226684	ERS3907634	1430288	11.09	85.98	0	0.12		yes
YE-NCPHL-18059	33224_2#169	5960STDY8226685	ERS3907635	1155295	0.04	99.29	0	0.05	yes	yes
YE-NCPHL-18060	33224_2#171	5960STDY8226686	ERS3907641	1124562	8.6	88.61	0	0.06	yes		yes
YE-NCPHL-18061	33224_2#38	5960STDY8226687	ERS3907638	1411851	0.03	99.19	0	0.14	yes	yes
YE-NCPHL-18062	33224_2#40	5960STDY8226688	ERS3907637	1428558	0.03	99.27	0	0.06	yes	yes
YE-NCPHL-18063	33224_2#46	5960STDY8226689	ERS3907636	1451646	0.02	99.09	0	0.27	yes	yes
YE-NCPHL-18064	33224_2#48	5960STDY8226690	ERS3907640	1453138	2.46	54.35	42.69	0.15	yes	yes
YE-NCPHL-18065	33224_2#54	5960STDY8226691	ERS3907639	1485859	0.02	99.3	0	0.05	yes	yes
YE-NCPHL-18066	33224_2#55	5960STDY8226692	ERS3907643	1739135	0.03	99.28	0	0.05	yes	yes
YE-NCPHL-18067	33224_2#61	5960STDY8226693	ERS3907644	1380114	0.03	99.32	0	0.04	yes	yes
YE-NCPHL-18068	33224_2#177	5960STDY8226694	ERS3907642	1556521	0.03	99.18	0	0.13	yes	yes
YE-NCPHL-18069	33224_2#178	5960STDY8226695	ERS3907645	1635538	0.03	99.26	0	0.08	yes	yes
YE-NCPHL-18070	33224_2#182	5960STDY8226696	ERS3907646	1552707	0.02	99.2	0	0.13	yes	yes
YE-NCPHL-18071	33224_2#66	5960STDY8226697	ERS3907648	1288142	0.03	99.1	0	0.18	yes	yes
YE-NCPHL-18072	33224_2#186	5960STDY8226698	ERS3907647	1372773	0.03	99.26	0.02	0.06	yes	yes
YE-NCPHL-18073	33224_2#68	5960STDY8226699	ERS3907649	1138560	10.28	83.05	1.05	0.12		yes
YE-NCPHL-18074	33224_2#187	5960STDY8226700	ERS3907652	1297203	24.14	68.51	0	0.18			yes
YE-NCPHL-18075	33224_2#192	5960STDY8226701	ERS3907650	1399303	0.7	84.9	11.5	0.18	yes	yes
YE-NCPHL-18076	33224_2#74	5960STDY8226702	ERS3907651	1260765	9.18	87.99	0	0.06	yes		yes
YE-NCPHL-18077	33224_2#76	5960STDY8226703	ERS3907653	1427587	0.03	99.31	0	0.04	yes	yes
YE-NCPHL-18078	33224_2#82	5960STDY8226704	ERS3907654	1697332	0.03	99.27	0	0.07	yes	yes
YE-NCPHL-18079	33224_2#83	5960STDY8226705	ERS3907655	1518296	10.66	85.88	0	0.07	yes		yes
YE-NCPHL-18080	33224_2#193	5960STDY8226706	ERS3907657	1256184	0.03	99.23	0	0.11	yes	yes
YE-NCPHL-18081	33224_2#90	5960STDY8226707	ERS3907656	1576537	0.17	96.53	2.51	0.08	yes	yes
YE-NCPHL-18082	33224_2#91	5960STDY8226708	ERS3907658	1460433	0.04	99.29	0	0.04	yes	yes
YE-NCPHL-18083	33224_2#97	5960STDY8226709	ERS3907659	1306195	0.03	99.04	0	0.24	yes	yes
YE-NCPHL-18084	33224_2#198	5960STDY8226710	ERS3907662	1163045	4.95	61.14	31.11	0.07	yes	yes
YE-NCPHL-18085	33224_2#102	5960STDY8226711	ERS3907661	1210576	0.04	99.24	0	0.09	yes	yes
YE-NCPHL-18086	33224_2#104	5960STDY8226712	ERS3907660	1377772	0.04	99.32	0	0.03	yes	yes
YE-NCPHL-18087	33224_2#110	5960STDY8226713	ERS3907663	1488728	1.5	73.42	24.56	0.05	yes	yes
YE-NCPHL-18088	33224_2#112	5960STDY8226714	ERS3907664	1634629	0.03	99.25	0	0.09	yes	yes
YE-NCPHL-18089	33224_2#118	5960STDY8226715	ERS3907665	1334611	0.03	99.31	0	0.05	yes	yes
YE-NCPHL-18090	33224_2#119	5960STDY8226716	ERS3907666	59978	3.89	11.39	0.54	70.88
YE-NCPHL-18091	33224_2#125	5960STDY8226717	ERS3907667	1505832	2.9	50.21	46.21	0.1	yes	yes
YE-NCPHL-18092	33224_2#199	5960STDY8226718	ERS3907669	1307944	0.03	99.16	0	0.14	yes	yes
YE-NCPHL-18093	33224_2#203	5960STDY8226719	ERS3907668	1649684	6.95	80.32	0	0.1	yes	yes
YE-NCPHL-18094	33224_2#130	5960STDY8226720	ERS3907670	1146992	0.35	93.78	5.2	0.07	yes	yes
YE-NCPHL-18095	33224_2#132	5960STDY8226721	ERS3907671	1321525	0.25	95.09	3.99	0.06	yes	yes
YE-NCPHL-18096	33224_2#138	5960STDY8226722	ERS3907672	1555702	0.05	98.83	0.41	0.06	yes	yes
YE-NCPHL-18097	33224_2#205	5960STDY8226723	ERS3907673	1624203	9.95	87.17	0	0.07	yes		yes
YE-NCPHL-18098	33224_2#140	5960STDY8226724	ERS3907674	1503408	0.02	99.24	0	0.07	yes	yes
YE-NCPHL-18099	33224_2#209	5960STDY8226725	ERS3907676	1433905	0.03	99.21	0.01	0.11	yes	yes
YE-NCPHL-18100	33224_2#146	5960STDY8226726	ERS3907675	1684361	0.02	99.26	0	0.06	yes	yes
YE-NCPHL-18101	33224_2#147	5960STDY8226727	ERS3907677	1659366	7.45	83.17	6.52	0.21	yes		yes
YE-NCPHL-19001	33224_2#213	5960STDY8226728	ERS3907678	1247154	2.25	93.41	0	0.14	yes	yes
YE-NCPHL-19002	33224_2#214	5960STDY8226729	ERS3907681	1418700	0.69	83.62	11.64	0.1	yes	yes
YE-NCPHL-19003	33224_2#154	5960STDY8226730	ERS3907680	55439	3.97	7.73	0.54	74.65
YE-NCPHL-19004	33224_2#219	5960STDY8226731	ERS3907679	1582709	0.02	95.62	0	0.1	yes	yes
YE-NCPHL-19005	33224_2#220	5960STDY8226732	ERS3907682	1506860	0.02	95.7	0	0.06	yes	yes
YE-NCPHL-19006	33224_2#225	5960STDY8226733	ERS3907684	1644250	0.02	95.67	0	0.06	yes	yes
YE-NCPHL-19007	33224_2#155	5960STDY8226734	ERS3907683	1667355	0.03	96	0	0.04	yes	yes
YE-NCPHL-19008	33224_2#226	5960STDY8226735	ERS3907685	1577570	0.02	95.39	0	0.05	yes	yes
YE-NCPHL-19009	33224_2#230	5960STDY8226736	ERS3907686	1530555	0.03	95.4	0	0.09	yes	yes
YE-NCPHL-19010	33224_2#234	5960STDY8226737	ERS3907687	1608614	0.03	95.66	0	0.05	yes	yes
YE-NCPHL-19011	33224_2#235	5960STDY8226738	ERS3907689	1348496	4.12	91.02	0	0.15	yes	yes
YE-NCPHL-19012	33224_2#240	5960STDY8226739	ERS3907688	1336416	0.03	95.41	0	0.11	yes	yes
YE-NCPHL-19013	33224_2#161	5960STDY8226740	ERS3907690	53004	3.7	7.68	0.63	72.72
YE-NCPHL-19014	33224_2#241	5960STDY8226741	ERS3907692	1402780	0.03	95.4	0	0.1	yes	yes
YE-NCPHL-19015	33224_2#246	5960STDY8226742	ERS3907693	1461204	0.03	95.44	0	0.06	yes	yes
YE-NCPHL-19016	33224_2#166	5960STDY8226743	ERS3907691	1360103	0.39	93.69	0	0.07	yes	yes
YE-NCPHL-19017	33224_2#247	5960STDY8226744	ERS3907696	1571505	0.24	94.22	0	0.06	yes	yes
YE-NCPHL-19018	33224_2#168	5960STDY8226745	ERS3907694	1506541	0.03	95.8	0	0.1	yes	yes
YE-NCPHL-19019	33224_2#174	5960STDY8226746	ERS3907695	1514314	0.55	92.48	0	0.06	yes	yes
YE-NCPHL-19020	33224_2#176	5960STDY8226747	ERS3907702	1701026	0.02	95.76	0	0.07	yes	yes
YE-NCPHL-19021	33224_2#251	5960STDY8226748	ERS3907699	1535814	5.09	3.22	91.47	0.07				MW911613
YE-NCPHL-19022	33224_2#253	5960STDY8226749	ERS3907698	1527457	5.33	4.05	90.35	0.09				MW911614
YE-NCPHL-19023	33224_2#257	5960STDY8226750	ERS3907697	1546011	4	25.74	68.98	0.1	yes	yes
YE-NCPHL-19024	33224_2#261	5960STDY8226751	ERS3907700	1132997	16.81	75.67	0	0.17		yes
YE-NCPHL-19025	33224_2#262	5960STDY8226752	ERS3907701	1287750	0.04	95.14	0	0.23	yes	yes
YE-NCPHL-19026	33224_2#267	5960STDY8226753	ERS3907704	1528220	0.02	95.53	0	0.14	yes	yes
YE-NCPHL-19027	33224_2#180	5960STDY8226754	ERS3907703	1149887	0.18	95	0	0.02	yes	yes
YE-NCPHL-19028	33224_2#268	5960STDY8226755	ERS3907708	1419629	0.03	95.27	0	0.07	yes	yes
YE-NCPHL-19029	33224_2#273	5960STDY8226756	ERS3907706	1435218	0.02	95.3	0	0.08	yes	yes
YE-NCPHL-19030	33224_2#274	5960STDY8226757	ERS3907710	1316574	0.02	95.27	0.02	0.07	yes	yes
YE-NCPHL-19031	33224_2#181	5960STDY8226758	ERS3907705	1722457	0.5	94.88	0	0.06	yes	yes
YE-NCPHL-19032	33224_2#185	5960STDY8226759	ERS3907711	1660630	0.02	95.32	0	0.03	yes	yes
YE-NCPHL-19033	33224_2#189	5960STDY8226760	ERS3907707	1332998	0.03	94.99	0	0.11	yes	yes
YE-NCPHL-19034	33224_2#191	5960STDY8226761	ERS3907709	1292616	0.28	90.25	4.22	0.05	yes	yes
YE-NCPHL-19035	33224_2#195	5960STDY8226762	ERS3907718	1657832	2.57	92.88	0	0.05	yes	yes
YE-NCPHL-19036	33224_2#197	5960STDY8226763	ERS3907712	1510745	1.02	94.45	0	0.06	yes	yes
YE-NCPHL-19037	33224_2#201	5960STDY8226764	ERS3907713	1722715	29.77	52.02	0	0.07			yes
YE-NCPHL-19038	33224_2#202	5960STDY8226765	ERS3907714	57567	4.13	7.7	0.61	74.49
YE-NCPHL-19039	33224_2#207	5960STDY8226766	ERS3907717	1457248	0.04	95.4	0	0.46	yes	yes
YE-NCPHL-19040	33224_2#208	5960STDY8226767	ERS3907719	1693224	1.23	74.8	20.05	0.09	yes	yes
YE-NCPHL-19041	33224_2#212	5960STDY8226768	ERS3907715	1193353	1.71	66.95	28.11	0.04	yes	yes
YE-NCPHL-19042	33224_2#216	5960STDY8226769	ERS3907720	1735649	0.02	95.68	0	0.04	yes	yes
YE-NCPHL-19043	33224_2#218	5960STDY8226770	ERS3907716	1650720	0.02	95.57	0	0.02	yes	yes
YE-NCPHL-19044	33224_2#222	5960STDY8226771	ERS3907722	1886395	0.67	94.68	0	0.04	yes	yes
YE-NCPHL-19045	33224_2#224	5960STDY8226772	ERS3907721	1686538	2.17	93.27	0	0.03	yes	yes
YE-NCPHL-19046	33224_2#228	5960STDY8226773	ERS3907724	1558552	0.03	95.56	0	0.06	yes	yes
YE-NCPHL-19047	33224_2#229	5960STDY8226774	ERS3907723	1697220	0.02	95.5	0	0.05	yes	yes
YE-NCPHL-19048	33224_2#233	5960STDY8226775	ERS3907725	1471082	0.03	94.85	0	0.07	yes	yes
YE-NCPHL-19049	33224_2#237	5960STDY8226776	ERS3907726	1379864	0.03	94.52	0	0.13	yes	yes
YE-NCPHL-19050	33224_2#239	5960STDY8226777	ERS3907727	1236387	0.03	94.83	0	0.07	yes	yes
YE-NCPHL-19051	33224_2#278	5960STDY8226778	ERS3907728	1358916	0.03	94.73	0.01	0.06	yes	yes
YE-NCPHL-19052	33224_2#243	5960STDY8226779	ERS3907729	1328085	0.31	92.76	0	0.03	yes	yes
YE-NCPHL-19053	33224_2#245	5960STDY8226780	ERS3907733	1462565	0.09	94.62	0	0.02	yes	yes
YE-NCPHL-19054	33224_2#249	5960STDY8226781	ERS3907731	1608234	0.03	95.63	0	0.04	yes	yes
YE-NCPHL-19055	33224_2#250	5960STDY8226782	ERS3907730	1342637	0.03	94.94	0	0.03	yes	yes
YE-NCPHL-19056	33224_2#255	5960STDY8226783	ERS3907732	1637132	10.02	80.12	0	0.09	yes	yes
YE-NCPHL-19057	33224_2#256	5960STDY8226784	ERS3907736	1538961	0.02	94.77	0	0.06	yes	yes
YE-NCPHL-19058	33224_2#260	5960STDY8226785	ERS3907739	1140246	0.03	95.14	0	0.05	yes	yes
YE-NCPHL-19059	33224_2#264	5960STDY8226786	ERS3907734	1369321	0.03	95.21	0	0.06	yes	yes
YE-NCPHL-19060	33224_2#266	5960STDY8226787	ERS3907735	1368932	0.03	95.05	0	0.06	yes	yes
YE-NCPHL-19061	33224_2#282	5960STDY8226788	ERS3907740	1451986	0.03	96.24	0	0.22	yes	yes
YE-NCPHL-19062	33224_2#270	5960STDY8226789	ERS3907737	1640554	0.76	83.2	12.25	0.04	yes	yes
YE-NCPHL-19063	33224_2#283	5960STDY8226790	ERS3907741	1048175	0.04	95.52	0	0.19	yes	yes
YE-NCPHL-19064	33224_2#272	5960STDY8226791	ERS3907738	1383660	1.76	67.6	27.3	0.05	yes	yes
YE-NCPHL-19065	33224_2#288	5960STDY8226792	ERS3907743	1255025	3.09	42.26	52.66	0.18	yes	yes
YE-NCPHL-19066	33224_2#289	5960STDY8226793	ERS3907742	1154586	3	43.37	51.54	0.21	yes	yes
YE-NCPHL-19067	33224_2#276	5960STDY8226794	ERS3907744	1565374	0.03	95.41	0.12	0.07	yes	yes
YE-NCPHL-19068	33224_2#277	5960STDY8226795	ERS3907745	1400769	0.03	95.56	0.1	0.04	yes	yes
YE-NCPHL-19069	33224_2#281	5960STDY8226796	ERS3907746	1055576	0.05	95.32	0	0.04	yes	yes
YE-NCPHL-19070	33224_2#285	5960STDY8226797	ERS3907747	1249013	1.67	66.19	28.74	0.15	yes	yes
YE-NCPHL-19071	33224_2#287	5960STDY8226798	ERS3907748	1353969	1.77	64.08	31.2	0.13	yes	yes
YE-NCPHL-19072	33224_2#294	5960STDY8226799	ERS3907750	1249904	2.25	57.14	38.09	0.1	yes	yes
YE-NCPHL-19073	33224_2#291	5960STDY8226800	ERS3907751	1612131	3.5	37.73	57.07	0.02	yes	yes
YE-NCPHL-19074	33224_2#293	5960STDY8226801	ERS3907749	1605711	1.35	72.09	22.93	0.05	yes	yes
YE-NCPHL-19075	33224_2#297	5960STDY8226802	ERS3907754	1582012	0.02	95.71	0	0.04	yes		yes
YE-NCPHL-19076	33224_2#298	5960STDY8226803	ERS3907752	1396678	0.03	95.17	0	0.03	yes	yes
YE-NCPHL-19077	33224_2#303	5960STDY8226804	ERS3907753	1624959	3.57	35.68	59.22	0.04	yes	yes
YE-NCPHL-19078	33224_2#304	5960STDY8226805	ERS3907759	1300279	1.2	74.91	20.45	0.05	yes	yes
YE-NCPHL-19079	33224_2#295	5960STDY8226806	ERS3907755	1358252	0.03	95.53	0.02	0.12	yes	yes
YE-NCPHL-19080	33224_2#306	5960STDY8226807	ERS3907756	1273967	1.91	62.39	32.57	0.06	yes	yes
YE-NCPHL-19081	33224_2#311	5960STDY8226808	ERS3907758	1378921	4.18	25.38	69.05	0.03	yes	yes
YE-NCPHL-19082	33224_2#312	5960STDY8226809	ERS3907757	1406592	1.04	78.78	16.84	0.06	yes	yes
YE-NCPHL-19083	33224_2#299	5960STDY8226810	ERS3907760	1167011	4.2	21.62	73.19	0.11		yes		MW911615
YE-NCPHL-19084	33224_2#301	5960STDY8226811	ERS3907761	1527677	2.7	43.27	51.83	0.14	yes	yes
YE-NCPHL-19085	33224_2#316	5960STDY8226812	ERS3907768	1317812	3.66	35.26	59.41	0.02	yes	yes
YE-NCPHL-19086	33224_2#318	5960STDY8226813	ERS3907769	1429610	1.98	59.66	34.88	0.07	yes	yes
YE-NCPHL-19087	33224_2#305	5960STDY8226814	ERS3907770	1344883	4.07	22.43	72.11	0.24	yes	yes
YE-NCPHL-19088	33224_2#322	5960STDY8226815	ERS3907767	1484672	0.69	83.98	11.32	0.05	yes	yes
YE-NCPHL-19089	33224_2#308	5960STDY8226816	ERS3907764	1052349	3.02	42.89	51.73	0.33	yes	yes
YE-NCPHL-19090	33224_2#310	5960STDY8226817	ERS3907766	1438427	0.03	95.36	0.05	0.11	yes	yes
YE-NCPHL-19091	33224_2#313	5960STDY8226818	ERS3907762	1244042	0.03	95.23	0.02	0.2	yes	yes
YE-NCPHL-19092	33224_2#314	5960STDY8226819	ERS3907765	1421451	4.84	13.04	80.97	0.38		yes
YE-NCPHL-19093	33224_2#319	5960STDY8226820	ERS3907763	1591575	2.35	55.9	38.83	0.3	yes	yes
YE-NCPHL-19094	33224_2#320	5960STDY8226821	ERS3907775	1429937	0.07	94.78	0.59	0.19	yes	yes
YE-NCPHL-19095	33224_2#324	5960STDY8226822	ERS3907772	1322248	0.03	95.64	0.01	0.13	yes	yes
YE-NCPHL-19096	33224_2#327	5960STDY8226823	ERS3907773	1431947	0.03	95.27	0.02	0.34	yes	yes
YE-NCPHL-19097	33224_2#2	5960STDY8226824	ERS3907776	1142432	0.07	94.23	0.73	0.14	yes	yes
YE-NCPHL-19098	33224_2#8	5960STDY8226825	ERS3907771	1216523	0.68	84.66	10.67	0.11	yes	yes
YE-NCPHL-19099	33224_2#10	5960STDY8226826	ERS3907774	1518531	0.02	95.67	0	0.1	yes	yes
YE-NCPHL-19100	33224_2#16	5960STDY8226827	ERS3907777	1563645	0.4	89.13	6.27	0.13	yes	yes
YE-NCPHL-19101	33816_1#13	5960STDY8226828	ERS3907778	43872	0.54	61.96	0.56	25.78
YE-NCPHL-19102	33224_2#17	5960STDY8226829	ERS3907779	1662073	0.7	94.91	0	0.08	yes	yes
YE-NCPHL-19103	33224_2#22	5960STDY8226830	ERS3907781	1449787	0.3	95.25	0.04	0.1	yes	yes
YE-NCPHL-19104	33224_2#24	5960STDY8226831	ERS3907780	1507719	0.03	95.56	0	0.05	yes	yes
YE-NCPHL-19105	33224_2#29	5960STDY8226832	ERS3907786	1521393	0.02	95.66	0	0.1	yes	yes
YE-NCPHL-19106	33224_2#325	5960STDY8226833	ERS3907782	1506374	0.02	95.54	0	0.09	yes	yes
YE-NCPHL-19107	33224_2#77	5960STDY8226834	ERS3907783	1467050	0.02	95.6	0.01	0.06	yes	yes
YE-NCPHL-19108	33224_2#4	5960STDY8226835	ERS3907784	1222282	67.58	21.83	0.01	0.2	yes	yes
YE-NCPHL-19109	33224_2#79	5960STDY8226836	ERS3907785	180116	0.64	7.17	0.52	85.86
YE-NCPHL-19110	33224_2#6	5960STDY8226837	ERS3907787	1454833	10.88	82.62	0	0.3	yes	yes
YE-NCPHL-19111	33224_2#12	5960STDY8226838	ERS3907794	1325973	48.92	37.86	0.02	0.44		yes
YE-NCPHL-19112	33224_2#31	5960STDY8226839	ERS3907790	1194323	0.03	95.16	0	0.13	yes	yes
YE-NCPHL-19113	33224_2#36	5960STDY8226840	ERS3907788	1383232	0.04	94.11	0.03	0.4	yes	yes
YE-NCPHL-19114	33224_2#14	5960STDY8226841	ERS3907789	1358524	0.03	94.96	0.01	0.25	yes	yes
YE-NCPHL-19115	33224_2#42	5960STDY8226842	ERS3907791	1354169	0.02	95.15	0	0.12	yes	yes
YE-NCPHL-19116	33224_2#44	5960STDY8226843	ERS3907793	1532005	0.03	96.67	0	0.07	yes	yes
[truncated: 43 more rows]

## Sheet: S5 - 882 assembled Vc genomes
Isolate.name	Sample.name	Specimen.id	Supplier.Name	Data.source	SRA.accession	Assembly.accession	BioProject.accession	BioSample.accession	WGS.accession	Lineage_after_Domman_et_al	Lineage_after_Wang_et_al	Clade	MLST-nonO1/nonO139	Isolate.source	patient.age	patient.sex	Isolation.year	Isolation.date	continuous.date	Continent	UN.Subregion	Country	Locality.Province	governorate	governorate.eng	district	district.GPS.lat	district.GPS.long	polymyxin.B.50.units	amikacin	ampicillin	azithromycin	cephotaxime	ciprofloxacin	co.trimoxazol	doxycycline	erythromycin	gentamicin	tetracycline	chloramphenicol	nalidixicacid	piperacilin.tazobactam	PLE1	PLE2	PLE3	ICP1_phage	SXT_ICE	pCNRVC190243_IncC_pasmid	YemVchMDRI_GI
[truncated: 882 more rows]
[truncated: 604 more columns]

[truncated: 9 more sheets: S6 - 456 mapped 7PET genomes, S7 - distance correlations, S8 - lineage-specific SNPs, S9 - lineage-specific genes, S10 - pCNRVC190243_vs_661K, S11 - YemVchMDRI_vs_661k, S12 - sample discrepancies, S13 - 33 mapped clade D genomes, S14 - ANI non7PET]
